# Supplementary material for: Sucrose-Induced Proteomic Response and Carbohydrate Utilization of Lactobacillus sakei TMW 1.411 During Dextran Formation
Source: Front Microbiol. 2018 Nov 23;9:2796. doi: 10.3389/fmicb.2018.02796 (PMC6265474; doi:10.3389/fmicb.2018.02796)
Supplement: Table S1 — Proteome tables and IBAQ values. [file Table_1.xlsx]

## Sheet: in-silico proteome
C: Contig	CDS/RNA	SEED unassigned?	C: Category	C: Subcategory	C: Subsystem	T: Function	T: KEGG	T: Feature ID	Number of assigned SEED Categories
seq1	CDS	FALSE	Cofactors, Vitamins, Prosthetic Groups, Pigments;Nucleosides and Nucleotides	Detoxification;NAD and NADP	NAD and NADP cofactor biosynthesis global;Nudix proteins (nucleoside triphosphate hydrolases)	ADP-ribose pyrophosphatase (EC 3.6.1.13)	KEGG_ENZYME:3.6.1.13	fig|1664.9.peg.1	2
seq1	CDS	TRUE				hypothetical protein		fig|1664.9.peg.10	0
seq1	CDS	TRUE				hypothetical protein		fig|1664.9.peg.100	0
seq20	CDS	TRUE				Hydrolase (HAD superfamily)		fig|1664.9.peg.1000	0
seq20	CDS	TRUE				4-oxalocrotonate tautomerase (EC 5.3.2.-);Xylose transport system permease protein xylH	KEGG_ENZYME:5.3.2.-	fig|1664.9.peg.1001	0
seq20	CDS	TRUE				Dipeptidase		fig|1664.9.peg.1002	0
seq21	CDS	TRUE				NADH peroxidase Npx (EC 1.11.1.1)	KEGG_ENZYME:1.11.1.1	fig|1664.9.peg.1003	0
seq21	CDS	FALSE	Carbohydrates;Nucleosides and Nucleotides	Monosaccharides;Pyrimidines	Deoxyribose and Deoxynucleoside Catabolism;pyrimidine conversions	Pyrimidine-nucleoside phosphorylase (EC 2.4.2.2)	KEGG_ENZYME:2.4.2.2	fig|1664.9.peg.1004	2
seq21	CDS	FALSE	Carbohydrates	Monosaccharides	Deoxyribose and Deoxynucleoside Catabolism	Deoxyribonucleoside regulator DeoR (transcriptional repressor)		fig|1664.9.peg.1005	1
seq21	CDS	FALSE	Nucleosides and Nucleotides	Purines	Purine Utilization	Guanine-hypoxanthine permease		fig|1664.9.peg.1006	1
seq21	CDS	TRUE				nucleoside transport protein		fig|1664.9.peg.1007	0
seq21	CDS	FALSE	Carbohydrates;Nucleosides and Nucleotides	Monosaccharides;Nucleosides and Nucleotides - no subcategory;Purines;Pyrimidines	Adenosyl nucleosidases;Deoxyribose and Deoxynucleoside Catabolism;Purine conversions;pyrimidine conversions	Purine nucleoside phosphorylase (EC 2.4.2.1)	KEGG_ENZYME:2.4.2.1	fig|1664.9.peg.1008	2
seq21	CDS	FALSE	Carbohydrates	Monosaccharides	Deoxyribose and Deoxynucleoside Catabolism	Phosphopentomutase (EC 5.4.2.7)	KEGG_ENZYME:5.4.2.7	fig|1664.9.peg.1009	1
seq1	CDS	TRUE				hypothetical protein		fig|1664.9.peg.101	0
seq21	CDS	FALSE	Carbohydrates	Monosaccharides	Deoxyribose and Deoxynucleoside Catabolism	Deoxyribose-phosphate aldolase (EC 4.1.2.4)	KEGG_ENZYME:4.1.2.4	fig|1664.9.peg.1010	1
seq21	CDS	FALSE	RNA Metabolism	RNA processing and modification	RNA methylation	tRNA-specific 2-thiouridylase MnmA		fig|1664.9.peg.1011	1
seq21	CDS	TRUE				hypothetical protein		fig|1664.9.peg.1012	0
seq21	CDS	FALSE	Amino Acids and Derivatives;Miscellaneous;RNA Metabolism	Alanine, serine, and glycine;Plant-Prokaryote DOE project;RNA processing and modification	Alanine biosynthesis;Iron-sulfur cluster assembly;mnm5U34 biosynthesis bacteria;tRNA modification Bacteria	Cysteine desulfurase (EC 2.8.1.7)	KEGG_ENZYME:2.8.1.7	fig|1664.9.peg.1013	3
seq21	CDS	TRUE				ATP-utilizing enzyme of the PP-loop superfamily		fig|1664.9.peg.1014	0
seq21	CDS	TRUE				hypothetical protein		fig|1664.9.peg.1015	0
seq21	CDS	FALSE	Carbohydrates;Stress Response	Osmotic stress;Sugar alcohols	Glycerol and Glycerol-3-phosphate Uptake and Utilization;Osmoregulation	Glycerol uptake facilitator protein		fig|1664.9.peg.1016	2
seq21	CDS	TRUE				FIG01165383: hypothetical protein		fig|1664.9.peg.1017	0
seq21	CDS	TRUE				FIG01165809: hypothetical protein		fig|1664.9.peg.1018	0
seq21	CDS	TRUE				Circadian phase modifier @ NCAIR mutase (PurE)-related protein		fig|1664.9.peg.1019	0
seq1	CDS	TRUE				virS protein		fig|1664.9.peg.102	0
seq21	CDS	TRUE				Novel D-mannonate dehydrogenase (EC 1.1.1.57)	KEGG_ENZYME:1.1.1.57	fig|1664.9.peg.1020	0
seq21	CDS	FALSE	Stress Response	Oxidative stress	Oxidative stress	transcriptional regulator, Crp/Fnr family		fig|1664.9.peg.1021	1
seq21	CDS	FALSE	Membrane Transport	Cation transporters;Membrane Transport - no subcategory	ECF class transporters;Transport of Nickel and Cobalt	Substrate-specific component NikM of nickel ECF transporter / Additional substrate-specific component NikN of nickel ECF transporter		fig|1664.9.peg.1022	1
seq21	CDS	FALSE	Membrane Transport	Cation transporters;Membrane Transport - no subcategory	ECF class transporters;Transport of Nickel and Cobalt	Transmembrane component NikQ of energizing module of nickel ECF transporter		fig|1664.9.peg.1023	1
seq21	CDS	FALSE	Membrane Transport	Cation transporters;Membrane Transport - no subcategory	ECF class transporters;Transport of Nickel and Cobalt	ATPase component NikO of energizing module of nickel ECF transporter		fig|1664.9.peg.1024	1
seq21	CDS	TRUE				hypothetical protein		fig|1664.9.peg.1025	0
seq21	CDS	FALSE	Cell Wall and Capsule;Protein Metabolism	Cell Wall and Capsule - no subcategory;Protein degradation	Metallocarboxypeptidases (EC 3.4.17.-);Murein Hydrolases;Recycling of Peptidoglycan Amino Acids	Muramoyltetrapeptide carboxypeptidase (EC 3.4.17.13)	KEGG_ENZYME:3.4.17.13	fig|1664.9.peg.1026	2
seq21	CDS	TRUE				hypothetical protein		fig|1664.9.peg.1027	0
seq21	CDS	TRUE				hypothetical protein		fig|1664.9.peg.1028	0
seq21	CDS	FALSE	Amino Acids and Derivatives;Nucleosides and Nucleotides	Arginine;Lysine, threonine, methionine, and cysteine;Nucleosides and Nucleotides - no subcategory;urea cycle, polyamines	Adenosyl nucleosidases;Methionine Biosynthesis;Methionine Degradation;Polyamine Metabolism	5&#39;-methylthioadenosine nucleosidase (EC 3.2.2.16) @ S-adenosylhomocysteine nucleosidase (EC 3.2.2.9)	KEGG_ENZYME:3.2.2.16,KEGG_ENZYME:3.2.2.9	fig|1664.9.peg.1029	2
seq1	CDS	TRUE				Two-component response regulator		fig|1664.9.peg.103	0
seq21	CDS	TRUE				Small membrane protein		fig|1664.9.peg.1030	0
seq21	CDS	FALSE	Cofactors, Vitamins, Prosthetic Groups, Pigments;Nucleosides and Nucleotides	Detoxification;NAD and NADP	NAD and NADP cofactor biosynthesis global;Nudix proteins (nucleoside triphosphate hydrolases)	ADP-ribose pyrophosphatase (EC 3.6.1.13)	KEGG_ENZYME:3.6.1.13	fig|1664.9.peg.1031	2
seq21	CDS	TRUE				5-bromo-4-chloroindolyl phosphate hydrolysis protein		fig|1664.9.peg.1032	0
seq21	CDS	TRUE				Tellurite resistance protein		fig|1664.9.peg.1033	0
seq22	CDS	FALSE	Stress Response	Oxidative stress	Oxidative stress	Peroxide stress regulator PerR, FUR family		fig|1664.9.peg.1034	1
seq22	CDS	FALSE	Cell Wall and Capsule	Gram-Positive cell wall components	Polyglycerolphosphate lipoteichoic acid biosynthesis	Lipoteichoic acid synthase LtaS Type IIa		fig|1664.9.peg.1035	1
seq22	CDS	TRUE				FIG00745454: hypothetical protein		fig|1664.9.peg.1036	0
seq22	CDS	FALSE	Carbohydrates	Monosaccharides;Organic acids	D-galactarate, D-glucarate and D-glycerate catabolism;D-galactarate, D-glucarate and D-glycerate catabolism - gjo;Glycerate metabolism	2-hydroxy-3-oxopropionate reductase (EC 1.1.1.60)	KEGG_ENZYME:1.1.1.60	fig|1664.9.peg.1037	1
seq22	CDS	FALSE	Cell Wall and Capsule	Gram-Positive cell wall components	Polyglycerolphosphate lipoteichoic acid biosynthesis	Integral membrane protein LafC, accessory function in glycolipid and LTA synthesis		fig|1664.9.peg.1038	1
seq22	CDS	FALSE	Cell Wall and Capsule	Gram-Positive cell wall components	Polyglycerolphosphate lipoteichoic acid biosynthesis	Glycosyltransferase LafA, responsible for the formation of Glc-DAG		fig|1664.9.peg.1039	1
seq1	CDS	FALSE	Protein Metabolism	Protein biosynthesis	Translation termination factors bacterial	Peptide deformylase (EC 3.5.1.88)	KEGG_ENZYME:3.5.1.88	fig|1664.9.peg.104	1
seq22	CDS	TRUE				hypothetical protein		fig|1664.9.peg.1040	0
seq22	CDS	TRUE				hypothetical protein		fig|1664.9.peg.1041	0
seq22	CDS	FALSE	Amino Acids and Derivatives	Arginine;urea cycle, polyamines	Arginine and Ornithine Degradation;Arginine Deiminase Pathway;Polyamine Metabolism	Arginine/ornithine antiporter ArcD		fig|1664.9.peg.1042	1
seq22	CDS	TRUE				FIG00747836: hypothetical protein		fig|1664.9.peg.1043	0
seq22	CDS	TRUE				hypothetical protein		fig|1664.9.peg.1044	0
seq22	CDS	FALSE	Fatty Acids, Lipids, and Isoprenoids	Fatty acids	Fatty Acid Biosynthesis FASII	3-oxoacyl-[acyl-carrier protein] reductase (EC 1.1.1.100)	KEGG_ENZYME:1.1.1.100	fig|1664.9.peg.1045	1
seq22	CDS	TRUE				hypothetical protein		fig|1664.9.peg.1046	0
seq22	CDS	FALSE	Carbohydrates	Monosaccharides	Mannose Metabolism	Putative regulator of the mannose operon, ManO		fig|1664.9.peg.1047	1
seq22	CDS	TRUE				PTS system, mannose-specific IID component		fig|1664.9.peg.1048	0
seq22	CDS	TRUE				PTS system, mannose-specific IIC component		fig|1664.9.peg.1049	0
seq1	CDS	TRUE				hypothetical protein		fig|1664.9.peg.105	0
seq22	CDS	FALSE	Carbohydrates;Cell Wall and Capsule	Capsular and extracellular polysacchrides;Monosaccharides	Mannose Metabolism;Sialic Acid Metabolism	PTS system, mannose-specific IIA component / PTS system, mannose-specific IIB component (EC 2.7.1.69)	KEGG_ENZYME:2.7.1.69	fig|1664.9.peg.1050	2
seq22	CDS	FALSE	Amino Acids and Derivatives	ammonia assimilation;Glutamine, glutamate, aspartate, asparagine	Glutamate and Aspartate uptake in Bacteria	Proton/glutamate symport protein @ Sodium/glutamate symport protein		fig|1664.9.peg.1051	1
seq22	CDS	FALSE	Nucleosides and Nucleotides	Detoxification	Housecleaning nucleoside triphosphate pyrophosphatases	5&#39;-nucleotidase YjjG (EC 3.1.3.5)	KEGG_ENZYME:3.1.3.5	fig|1664.9.peg.1052	1
seq22	CDS	FALSE	Nucleosides and Nucleotides	Pyrimidines	De Novo Pyrimidine Synthesis	Dihydroorotate dehydrogenase, catalytic subunit (EC 1.3.3.1)	KEGG_ENZYME:1.3.3.1	fig|1664.9.peg.1053	1
seq22	CDS	FALSE	Carbohydrates	Central carbohydrate metabolism	Pyruvate metabolism I: anaplerotic reactions, PEP	Malate permease		fig|1664.9.peg.1054	1
seq22	CDS	FALSE	Carbohydrates	Fermentation	Fermentations: Lactate;Fermentations: Mixed acid	L-lactate dehydrogenase (EC 1.1.1.27)	KEGG_ENZYME:1.1.1.27	fig|1664.9.peg.1055	1
seq22	CDS	TRUE				Bona fide RidA/YjgF/TdcF/RutC subgroup		fig|1664.9.peg.1056	0
seq22	CDS	FALSE	Carbohydrates	Central carbohydrate metabolism	Pyruvate metabolism I: anaplerotic reactions, PEP	Malate permease		fig|1664.9.peg.1057	1
seq22	CDS	FALSE	Carbohydrates	Central carbohydrate metabolism	Pyruvate metabolism I: anaplerotic reactions, PEP	Malolactic enzyme (EC 1.-.-.-)	KEGG_ENZYME:1.-.-.-	fig|1664.9.peg.1058	1
seq22	CDS	FALSE	Carbohydrates	Central carbohydrate metabolism	Pyruvate metabolism I: anaplerotic reactions, PEP	Malolactic regulator		fig|1664.9.peg.1059	1
seq1	CDS	TRUE				/ Glutamine transport system permease protein GlnP (TC 3.A.1.3.2)		fig|1664.9.peg.106	0
seq22	CDS	TRUE				cell surface hydrolase (putative)		fig|1664.9.peg.1060	0
seq23	CDS	TRUE				hypothetical protein		fig|1664.9.peg.1061	0
seq23	CDS	FALSE	Cofactors, Vitamins, Prosthetic Groups, Pigments	Lipoic acid	Lipoic acid metabolism	Lipoate-protein ligase A		fig|1664.9.peg.1062	1
seq23	CDS	TRUE				Transcriptional regulator, Cro/CI family		fig|1664.9.peg.1063	0
seq23	CDS	TRUE				putative membrane protein		fig|1664.9.peg.1064	0
seq23	CDS	TRUE				ABC-type multidrug transport system, permease component		fig|1664.9.peg.1065	0
seq23	CDS	TRUE				ABC transporter, ATP-binding protein		fig|1664.9.peg.1066	0
seq23	CDS	TRUE				transcription regulator (putative)		fig|1664.9.peg.1067	0
seq23	CDS	FALSE	Nucleosides and Nucleotides	Nucleosides and Nucleotides - no subcategory	Ribonucleotide reduction	Ribonucleotide reductase of class Ib (aerobic), beta subunit (EC 1.17.4.1)	KEGG_ENZYME:1.17.4.1	fig|1664.9.peg.1068	1
seq23	CDS	FALSE	Nucleosides and Nucleotides	Nucleosides and Nucleotides - no subcategory	Ribonucleotide reduction	Ribonucleotide reductase of class Ib (aerobic), alpha subunit (EC 1.17.4.1)	KEGG_ENZYME:1.17.4.1	fig|1664.9.peg.1069	1
seq1	CDS	TRUE				Glutamate transport ATP-binding protein		fig|1664.9.peg.107	0
seq23	CDS	FALSE	Nucleosides and Nucleotides;Stress Response	Nucleosides and Nucleotides - no subcategory;Oxidative stress	Glutaredoxins;Glutathione: Redox cycle;Ribonucleotide reduction	Glutaredoxin-like protein NrdH, required for reduction of Ribonucleotide reductase class Ib		fig|1664.9.peg.1070	2
seq23	CDS	FALSE	Fatty Acids, Lipids, and Isoprenoids	Phospholipids	Cardiolipin synthesis;Glycerolipid and Glycerophospholipid Metabolism in Bacteria	Cardiolipin synthetase (EC 2.7.8.-)	KEGG_ENZYME:2.7.8.-	fig|1664.9.peg.1071	1
seq23	CDS	FALSE	RNA Metabolism	RNA processing and modification	Ribonuclease H	Ribonuclease HI, Bacillus nonfunctional homolog		fig|1664.9.peg.1072	1
seq23	CDS	TRUE				FIG00742356: hypothetical protein		fig|1664.9.peg.1073	0
seq23	CDS	FALSE	Stress Response	Cold shock	Cold shock, CspA family of proteins	Cold shock protein CspB		fig|1664.9.peg.1074	1
seq23	CDS	FALSE	Carbohydrates;Cofactors, Vitamins, Prosthetic Groups, Pigments	Folate and pterines;One-carbon Metabolism	5-FCL-like protein;One-carbon metabolism by tetrahydropterines	Formate--tetrahydrofolate ligase (EC 6.3.4.3)	KEGG_ENZYME:6.3.4.3	fig|1664.9.peg.1075	2
seq23	CDS	FALSE	Protein Metabolism;Regulation and Cell signaling	Protein processing and modification;Regulation and Cell signaling - no subcategory	Lipoprotein Biosynthesis;Sex pheromones in Enterococcus faecalis and other Firmicutes;Signal peptidase	Lipoprotein signal peptidase (EC 3.4.23.36)	KEGG_ENZYME:3.4.23.36	fig|1664.9.peg.1076	2
seq23	CDS	FALSE	Protein Metabolism;RNA Metabolism	Protein biosynthesis;RNA processing and modification	Ribosome biogenesis bacterial;RNA pseudouridine syntheses	Ribosomal large subunit pseudouridine synthase D (EC 4.2.1.70)	KEGG_ENZYME:4.2.1.70	fig|1664.9.peg.1077	2
seq23	CDS	FALSE	Nucleosides and Nucleotides	Pyrimidines	De Novo Pyrimidine Synthesis;pyrimidine conversions	Uracil phosphoribosyltransferase (EC 2.4.2.9) / Pyrimidine operon regulatory protein PyrR	KEGG_ENZYME:2.4.2.9	fig|1664.9.peg.1078	1
seq23	CDS	FALSE	Nucleosides and Nucleotides	Pyrimidines	De Novo Pyrimidine Synthesis	Uracil permease		fig|1664.9.peg.1079	1
seq1	CDS	FALSE	Cell Wall and Capsule	Capsular and extracellular polysacchrides	dTDP-rhamnose synthesis;Rhamnose containing glycans	dTDP-glucose 4,6-dehydratase (EC 4.2.1.46)	KEGG_ENZYME:4.2.1.46	fig|1664.9.peg.108	1
seq23	CDS	FALSE	Nucleosides and Nucleotides	Pyrimidines	De Novo Pyrimidine Synthesis	Aspartate carbamoyltransferase (EC 2.1.3.2)	KEGG_ENZYME:2.1.3.2	fig|1664.9.peg.1080	1
seq23	CDS	FALSE	Nucleosides and Nucleotides	Pyrimidines	De Novo Pyrimidine Synthesis	Dihydroorotase (EC 3.5.2.3)	KEGG_ENZYME:3.5.2.3	fig|1664.9.peg.1081	1
seq23	CDS	FALSE	Cell Division and Cell Cycle;Nucleosides and Nucleotides	Cell Division and Cell Cycle - no subcategory;Pyrimidines	De Novo Pyrimidine Synthesis;Macromolecular synthesis operon	Carbamoyl-phosphate synthase small chain (EC 6.3.5.5)	KEGG_ENZYME:6.3.5.5	fig|1664.9.peg.1082	2
seq23	CDS	FALSE	Cell Division and Cell Cycle;Nucleosides and Nucleotides	Cell Division and Cell Cycle - no subcategory;Pyrimidines	De Novo Pyrimidine Synthesis;Macromolecular synthesis operon	Carbamoyl-phosphate synthase large chain (EC 6.3.5.5)	KEGG_ENZYME:6.3.5.5	fig|1664.9.peg.1083	2
seq23	CDS	FALSE	Nucleosides and Nucleotides	Pyrimidines	De Novo Pyrimidine Synthesis	Dihydroorotate dehydrogenase electron transfer subunit (EC 1.3.3.1)	KEGG_ENZYME:1.3.3.1	fig|1664.9.peg.1084	1
seq23	CDS	FALSE	Nucleosides and Nucleotides	Pyrimidines	De Novo Pyrimidine Synthesis	Dihydroorotate dehydrogenase, catalytic subunit (EC 1.3.3.1)	KEGG_ENZYME:1.3.3.1	fig|1664.9.peg.1085	1
seq23	CDS	FALSE	Nucleosides and Nucleotides	Pyrimidines	De Novo Pyrimidine Synthesis	Orotidine 5&#39;-phosphate decarboxylase (EC 4.1.1.23)	KEGG_ENZYME:4.1.1.23	fig|1664.9.peg.1086	1
seq23	CDS	FALSE	Nucleosides and Nucleotides	Pyrimidines	De Novo Pyrimidine Synthesis	Orotate phosphoribosyltransferase (EC 2.4.2.10)	KEGG_ENZYME:2.4.2.10	fig|1664.9.peg.1087	1
seq24	CDS	FALSE	Nucleosides and Nucleotides;RNA Metabolism	Purines;RNA processing and modification	Purine conversions;Queuosine-Archaeosine Biosynthesis	preQ1-regulated inosine-uridine nucleoside hydrolase (EC 3.2.2.1)	KEGG_ENZYME:3.2.2.1	fig|1664.9.peg.1088	2
seq24	CDS	FALSE	Membrane Transport;RNA Metabolism	Membrane Transport - no subcategory;RNA processing and modification	ECF class transporters;Queuosine-Archaeosine Biosynthesis	Substrate-specific component STY3230 of queuosine-regulated ECF transporter		fig|1664.9.peg.1089	2
seq1	CDS	TRUE				Integral membrane protein		fig|1664.9.peg.109	0
seq24	CDS	TRUE				GAF domain-containing proteins		fig|1664.9.peg.1090	0
seq24	CDS	TRUE				Lipoprotein		fig|1664.9.peg.1091	0
seq24	CDS	FALSE	Cofactors, Vitamins, Prosthetic Groups, Pigments;Membrane Transport	Biotin;Membrane Transport - no subcategory	Biotin biosynthesis;ECF class transporters	Substrate-specific component BioY of biotin ECF transporter		fig|1664.9.peg.1092	2
seq24	CDS	FALSE	Cofactors, Vitamins, Prosthetic Groups, Pigments	Biotin	Biotin biosynthesis	Biotin operon repressor / Biotin-protein ligase (EC 6.3.4.15)	KEGG_ENZYME:6.3.4.15	fig|1664.9.peg.1093	1
seq24	CDS	FALSE	Fatty Acids, Lipids, and Isoprenoids	Fatty acids	Fatty Acid Biosynthesis FASII	Enoyl-[acyl-carrier-protein] reductase [NADH] (EC 1.3.1.9)	KEGG_ENZYME:1.3.1.9	fig|1664.9.peg.1094	1
seq24	CDS	FALSE	Fatty Acids, Lipids, and Isoprenoids	Fatty acids	Fatty Acid Biosynthesis FASII	Acetyl-coenzyme A carboxyl transferase alpha chain (EC 6.4.1.2)	KEGG_ENZYME:6.4.1.2	fig|1664.9.peg.1095	1
seq24	CDS	FALSE	Fatty Acids, Lipids, and Isoprenoids	Fatty acids	Fatty Acid Biosynthesis FASII	Acetyl-coenzyme A carboxyl transferase beta chain (EC 6.4.1.2)	KEGG_ENZYME:6.4.1.2	fig|1664.9.peg.1096	1
seq24	CDS	FALSE	Fatty Acids, Lipids, and Isoprenoids	Fatty acids	Fatty Acid Biosynthesis FASII	Biotin carboxylase of acetyl-CoA carboxylase (EC 6.3.4.14)	KEGG_ENZYME:6.3.4.14	fig|1664.9.peg.1097	1
seq24	CDS	FALSE	Fatty Acids, Lipids, and Isoprenoids	Fatty acids	Fatty Acid Biosynthesis FASII	3-hydroxyacyl-[acyl-carrier-protein] dehydratase, FabZ form (EC 4.2.1.59)	KEGG_ENZYME:4.2.1.59	fig|1664.9.peg.1098	1
seq24	CDS	FALSE	Fatty Acids, Lipids, and Isoprenoids	Fatty acids	Fatty Acid Biosynthesis FASII	Biotin carboxyl carrier protein of acetyl-CoA carboxylase		fig|1664.9.peg.1099	1
seq1	CDS	TRUE				hypothetical protein		fig|1664.9.peg.11	0
seq1	CDS	TRUE				Transcription regulator [contains diacylglycerol kinase catalytic domain]		fig|1664.9.peg.110	0
seq24	CDS	TRUE				3-oxoacyl-[acyl-carrier-protein] synthase, KASII (EC 2.3.1.179)	KEGG_ENZYME:2.3.1.179	fig|1664.9.peg.1100	0
seq24	CDS	FALSE	Fatty Acids, Lipids, and Isoprenoids	Fatty acids	Fatty Acid Biosynthesis FASII	3-oxoacyl-[acyl-carrier protein] reductase (EC 1.1.1.100)	KEGG_ENZYME:1.1.1.100	fig|1664.9.peg.1101	1
seq24	CDS	FALSE	Fatty Acids, Lipids, and Isoprenoids	Fatty acids	Fatty Acid Biosynthesis FASII	Malonyl CoA-acyl carrier protein transacylase (EC 2.3.1.39)	KEGG_ENZYME:2.3.1.39	fig|1664.9.peg.1102	1
seq24	CDS	FALSE	Fatty Acids, Lipids, and Isoprenoids	Fatty acids;Phospholipids	Fatty Acid Biosynthesis FASII;Glycerolipid and Glycerophospholipid Metabolism in Bacteria	Acyl carrier protein		fig|1664.9.peg.1103	1
seq24	CDS	TRUE				3-oxoacyl-[acyl-carrier-protein] synthase, KASIII (EC 2.3.1.180)	KEGG_ENZYME:2.3.1.180	fig|1664.9.peg.1104	0
seq24	CDS	FALSE	Fatty Acids, Lipids, and Isoprenoids	Fatty acids	Fatty Acid Biosynthesis FASII	3-hydroxyacyl-[acyl-carrier-protein] dehydratase, FabZ form (EC 4.2.1.59)	KEGG_ENZYME:4.2.1.59	fig|1664.9.peg.1105	1
seq24	CDS	FALSE	Protein Metabolism	Protein biosynthesis;Protein processing and modification	Ribosomal protein S5p acylation;Ribosome biogenesis bacterial	Ribosomal-protein-S5p-alanine acetyltransferase		fig|1664.9.peg.1106	1
seq24	CDS	FALSE	Virulence, Disease and Defense	Resistance to antibiotics and toxic compounds	Cobalt-zinc-cadmium resistance	Transcriptional regulator, MerR family		fig|1664.9.peg.1107	1
seq24	CDS	TRUE				DNA alkylation repair enzyme		fig|1664.9.peg.1108	0
seq24	CDS	TRUE				L-lysine permease		fig|1664.9.peg.1109	0
seq1	CDS	TRUE				Xylose isomerase domain protein TIM barrel		fig|1664.9.peg.111	0
seq24	CDS	TRUE				hypothetical protein		fig|1664.9.peg.1110	0
seq24	CDS	TRUE				Acetyltransferase		fig|1664.9.peg.1111	0
seq24	CDS	FALSE	DNA Metabolism	DNA repair	DNA repair, bacterial RecBCD pathway	RecD-like DNA helicase YrrC		fig|1664.9.peg.1112	1
seq24	CDS	TRUE				FIG00742458: hypothetical protein		fig|1664.9.peg.1113	0
seq24	CDS	FALSE	Miscellaneous	Miscellaneous - no subcategory	Phosphoglycerate mutase protein family	Phosphoglycerate mutase family 5		fig|1664.9.peg.1114	1
seq25	CDS	FALSE	Cofactors, Vitamins, Prosthetic Groups, Pigments;Membrane Transport	Cofactors, Vitamins, Prosthetic Groups, Pigments - no subcategory;Folate and pterines;Membrane Transport - no subcategory	5-FCL-like protein;ECF class transporters;Thiamin biosynthesis	Substrate-specific component ThiW of predicted thiazole ECF transporter		fig|1664.9.peg.1115	2
seq25	CDS	TRUE				Thiaminase II (EC 3.5.99.2) involved in salvage of thiamin pyrimidine moiety	KEGG_ENZYME:3.5.99.2	fig|1664.9.peg.1116	0
seq25	CDS	TRUE				Histone acetyltransferase HPA2 and related acetyltransferases		fig|1664.9.peg.1117	0
seq25	CDS	TRUE				Uncharacterised protein family UPF0157 (COG2320)		fig|1664.9.peg.1118	0
seq25	CDS	TRUE				Acetyltransferase		fig|1664.9.peg.1119	0
seq1	CDS	TRUE				hypothetical protein		fig|1664.9.peg.112	0
seq25	CDS	TRUE				Probable DHNTP pyrophosphohydrolase (EC 3.6.1.-) (Dihydroneopterin triphosphate pyrophosphohydrolase)	KEGG_ENZYME:3.6.1.-	fig|1664.9.peg.1120	0
seq25	CDS	FALSE	Cofactors, Vitamins, Prosthetic Groups, Pigments	Folate and pterines	Folate Biosynthesis;Folate biosynthesis cluster	Dihydropteroate synthase (EC 2.5.1.15)	KEGG_ENZYME:2.5.1.15	fig|1664.9.peg.1121	1
seq25	CDS	FALSE	Cofactors, Vitamins, Prosthetic Groups, Pigments;Virulence, Disease and Defense	Bacteriocins, ribosomally synthesized antibacterial peptides;Folate and pterines	Colicin V and Bacteriocin Production Cluster;Folate Biosynthesis	Dihydrofolate synthase (EC 6.3.2.12) @ Folylpolyglutamate synthase (EC 6.3.2.17)	KEGG_ENZYME:6.3.2.12,KEGG_ENZYME:6.3.2.17	fig|1664.9.peg.1122	2
seq25	CDS	FALSE	Cofactors, Vitamins, Prosthetic Groups, Pigments;Virulence, Disease and Defense	Bacteriocins, ribosomally synthesized antibacterial peptides;Folate and pterines	Colicin V and Bacteriocin Production Cluster;Folate Biosynthesis	Dihydrofolate synthase (EC 6.3.2.12) @ Folylpolyglutamate synthase (EC 6.3.2.17)	KEGG_ENZYME:6.3.2.12,KEGG_ENZYME:6.3.2.17	fig|1664.9.peg.1123	2
seq25	CDS	FALSE	Cofactors, Vitamins, Prosthetic Groups, Pigments;RNA Metabolism	Folate and pterines;RNA processing and modification	Folate Biosynthesis;Folate biosynthesis cluster;Queuosine-Archaeosine Biosynthesis;tRNA modification Bacteria	GTP cyclohydrolase I (EC 3.5.4.16) type 1	KEGG_ENZYME:3.5.4.16	fig|1664.9.peg.1124	2
seq25	CDS	FALSE	Cofactors, Vitamins, Prosthetic Groups, Pigments	Folate and pterines	Folate Biosynthesis;Folate biosynthesis cluster	2-amino-4-hydroxy-6-hydroxymethyldihydropteridine pyrophosphokinase (EC 2.7.6.3)	KEGG_ENZYME:2.7.6.3	fig|1664.9.peg.1125	1
seq25	CDS	FALSE	Cofactors, Vitamins, Prosthetic Groups, Pigments	Folate and pterines	Folate Biosynthesis;Folate biosynthesis cluster	Dihydroneopterin aldolase (EC 4.1.2.25)	KEGG_ENZYME:4.1.2.25	fig|1664.9.peg.1126	1
seq25	CDS	TRUE				Histone acetyltransferase HPA2 and related acetyltransferases		fig|1664.9.peg.1127	0
seq25	CDS	TRUE				hypothetical protein		fig|1664.9.peg.1128	0
seq25	CDS	TRUE				DUF378 domain-containing protein		fig|1664.9.peg.1129	0
seq1	CDS	TRUE				membrane protein, putative		fig|1664.9.peg.113	0
seq25	CDS	TRUE				hypothetical protein		fig|1664.9.peg.1130	0
seq25	CDS	TRUE				UPF0325 protein YaeH		fig|1664.9.peg.1131	0
seq25	CDS	FALSE	Miscellaneous;RNA Metabolism	Plant-Prokaryote DOE project;RNA processing and modification	Iron-sulfur cluster assembly;tRNA modification Bacteria	Iron-sulfur cluster assembly protein SufB		fig|1664.9.peg.1132	2
seq25	CDS	FALSE	Miscellaneous	Plant-Prokaryote DOE project	Iron-sulfur cluster assembly	Putative iron-sulfur cluster assembly scaffold protein for SUF system, SufE2		fig|1664.9.peg.1133	1
seq25	CDS	FALSE	Amino Acids and Derivatives;Miscellaneous;RNA Metabolism	Alanine, serine, and glycine;Plant-Prokaryote DOE project;RNA processing and modification	Alanine biosynthesis;Iron-sulfur cluster assembly;mnm5U34 biosynthesis bacteria;tRNA modification Bacteria	Cysteine desulfurase (EC 2.8.1.7), SufS subfamily	KEGG_ENZYME:2.8.1.7	fig|1664.9.peg.1134	3
seq25	CDS	FALSE	Miscellaneous;RNA Metabolism	Plant-Prokaryote DOE project;RNA processing and modification	Iron-sulfur cluster assembly;tRNA modification Bacteria	Iron-sulfur cluster assembly protein SufD		fig|1664.9.peg.1135	2
seq25	CDS	FALSE	Miscellaneous;RNA Metabolism	Plant-Prokaryote DOE project;RNA processing and modification	Iron-sulfur cluster assembly;tRNA modification Bacteria	Iron-sulfur cluster assembly ATPase protein SufC		fig|1664.9.peg.1136	2
seq25	CDS	FALSE	Carbohydrates	Sugar alcohols	Glycerol and Glycerol-3-phosphate Uptake and Utilization	Glycerophosphoryl diester phosphodiesterase (EC 3.1.4.46)	KEGG_ENZYME:3.1.4.46	fig|1664.9.peg.1137	1
seq26	CDS	FALSE	Carbohydrates	Central carbohydrate metabolism	Glycolysis and Gluconeogenesis	Glucose-6-phosphate isomerase (EC 5.3.1.9)	KEGG_ENZYME:5.3.1.9	fig|1664.9.peg.1138	1
seq26	CDS	TRUE				unknown		fig|1664.9.peg.1139	0
seq1	CDS	TRUE				hypothetical protein		fig|1664.9.peg.114	0
seq26	CDS	TRUE				hypothetical protein		fig|1664.9.peg.1140	0
seq26	CDS	TRUE				hypothetical protein		fig|1664.9.peg.1141	0
seq26	CDS	TRUE				hypothetical protein		fig|1664.9.peg.1142	0
seq26	CDS	TRUE				Universal stress protein family		fig|1664.9.peg.1143	0
seq26	CDS	TRUE				hypothetical protein		fig|1664.9.peg.1144	0
seq26	CDS	TRUE				hypothetical protein		fig|1664.9.peg.1145	0
seq26	CDS	FALSE	Carbohydrates;Stress Response	Osmotic stress;Sugar alcohols	Glycerol and Glycerol-3-phosphate Uptake and Utilization;Osmoregulation	Glycerol uptake facilitator protein		fig|1664.9.peg.1146	2
seq26	CDS	FALSE	Carbohydrates	Di- and oligosaccharides	Beta-Glucoside Metabolism	Beta-glucosidase (EC 3.2.1.21)	KEGG_ENZYME:3.2.1.21	fig|1664.9.peg.1147	1
seq26	CDS	FALSE	Nucleosides and Nucleotides	Purines;Pyrimidines	Purine conversions;pyrimidine conversions	Purine trans deoxyribosylase (Nucleoside deoxyribosyltransferase-I) (EC 2.4.2.6)	KEGG_ENZYME:2.4.2.6	fig|1664.9.peg.1148	1
seq26	CDS	TRUE				hypothetical protein		fig|1664.9.peg.1149	0
seq1	CDS	TRUE				hypothetical protein		fig|1664.9.peg.115	0
seq26	CDS	FALSE	Potassium metabolism	Potassium metabolism - no subcategory	Potassium homeostasis	Kup system potassium uptake protein		fig|1664.9.peg.1150	1
seq26	CDS	TRUE				Aggregation promoting factor		fig|1664.9.peg.1151	0
seq26	CDS	TRUE				hypothetical protein		fig|1664.9.peg.1152	0
seq26	CDS	TRUE				Nucleotidyltransferase/DNA polymerase for DNA repair		fig|1664.9.peg.1153	0
seq26	CDS	FALSE	RNA Metabolism;Virulence, Disease and Defense	Invasion and intracellular resistance;Transcription	Mycobacterium virulence operon involved in DNA transcription;RNA polymerase bacterial	DNA-directed RNA polymerase beta subunit (EC 2.7.7.6)	KEGG_ENZYME:2.7.7.6	fig|1664.9.peg.1154	2
seq26	CDS	TRUE				hypothetical protein		fig|1664.9.peg.1155	0
seq26	CDS	TRUE				hypothetical protein		fig|1664.9.peg.1156	0
seq26	CDS	TRUE				hypothetical protein		fig|1664.9.peg.1157	0
seq27	CDS	TRUE				Gene cluster		fig|1664.9.peg.1158	0
seq27	CDS	TRUE				oligopeptide transporter, OPT family		fig|1664.9.peg.1159	0
seq1	CDS	FALSE	Carbohydrates;Cofactors, Vitamins, Prosthetic Groups, Pigments;Fatty Acids, Lipids, and Isoprenoids	Biotin;Fatty acids;Fermentation;Isoprenoids	Biotin biosynthesis;Butanol Biosynthesis;Fatty acid metabolism cluster;Isoprenoid Biosynthesis;Mevalonate Branch of Isoprenoid Biosynthesis	3-ketoacyl-CoA thiolase (EC 2.3.1.16) @ Acetyl-CoA acetyltransferase (EC 2.3.1.9)	KEGG_ENZYME:2.3.1.16,KEGG_ENZYME:2.3.1.9	fig|1664.9.peg.116	3
seq27	CDS	FALSE	Amino Acids and Derivatives;Carbohydrates	Alanine, serine, and glycine;Central carbohydrate metabolism	Glycine and Serine Utilization;Pyruvate Alanine Serine Interconversions	L-serine dehydratase, alpha subunit (EC 4.3.1.17)	KEGG_ENZYME:4.3.1.17	fig|1664.9.peg.1160	2
seq27	CDS	FALSE	Amino Acids and Derivatives;Carbohydrates	Alanine, serine, and glycine;Central carbohydrate metabolism	Glycine and Serine Utilization;Pyruvate Alanine Serine Interconversions	L-serine dehydratase, beta subunit (EC 4.3.1.17)	KEGG_ENZYME:4.3.1.17	fig|1664.9.peg.1161	2
seq27	CDS	TRUE				oxidoreductase ylbE		fig|1664.9.peg.1162	0
seq27	CDS	TRUE				hypothetical protein		fig|1664.9.peg.1163	0
seq27	CDS	TRUE				putative secreted protein		fig|1664.9.peg.1164	0
seq27	CDS	FALSE	Respiration	Electron donating reactions	Respiratory dehydrogenases 1	Pyridine nucleotide-disulfide oxidoreductase;NADH dehydrogenase (EC 1.6.99.3)	KEGG_ENZYME:1.6.99.3	fig|1664.9.peg.1165	1
seq27	CDS	TRUE				L-cystine uptake protein TcyP		fig|1664.9.peg.1166	0
seq27	CDS	TRUE				Integral membrane protein		fig|1664.9.peg.1167	0
seq27	CDS	TRUE				FIG00745588: hypothetical protein		fig|1664.9.peg.1168	0
seq27	CDS	FALSE	Virulence, Disease and Defense	Resistance to antibiotics and toxic compounds	Copper homeostasis	Multidrug resistance transporter, Bcr/CflA family		fig|1664.9.peg.1169	1
seq1	CDS	FALSE	Fatty Acids, Lipids, and Isoprenoids	Isoprenoids	Isoprenoid Biosynthesis;Mevalonate Branch of Isoprenoid Biosynthesis	Hydroxymethylglutaryl-CoA reductase (EC 1.1.1.34)	KEGG_ENZYME:1.1.1.34	fig|1664.9.peg.117	1
seq27	CDS	TRUE				Thioredoxin		fig|1664.9.peg.1170	0
seq28	CDS	TRUE				Plasmid replication initiation protein		fig|1664.9.peg.1171	0
seq28	CDS	TRUE				Replication-associated protein		fig|1664.9.peg.1172	0
seq28	CDS	FALSE	DNA Metabolism	DNA Metabolism - no subcategory	Restriction-Modification System;Type I Restriction-Modification	Type I restriction-modification system, restriction subunit R (EC 3.1.21.3)	KEGG_ENZYME:3.1.21.3	fig|1664.9.peg.1173	1
seq28	CDS	TRUE				Glucosyltransferase GtfG		fig|1664.9.peg.1174	0
seq28	CDS	TRUE				hypothetical protein		fig|1664.9.peg.1175	0
seq28	CDS	TRUE				hypothetical protein		fig|1664.9.peg.1176	0
seq28	CDS	TRUE				hypothetical protein		fig|1664.9.peg.1177	0
seq28	CDS	TRUE				Mobile element protein		fig|1664.9.peg.1178	0
seq28	CDS	TRUE				hypothetical protein		fig|1664.9.peg.1179	0
seq1	CDS	FALSE	Fatty Acids, Lipids, and Isoprenoids	Isoprenoids	Isoprenoid Biosynthesis;Mevalonate Branch of Isoprenoid Biosynthesis	Hydroxymethylglutaryl-CoA synthase (EC 2.3.3.10)	KEGG_ENZYME:2.3.3.10	fig|1664.9.peg.118	1
seq29	CDS	TRUE				Replication-associated protein		fig|1664.9.peg.1180	0
seq29	CDS	TRUE				Plasmid replication initiation protein		fig|1664.9.peg.1181	0
seq29	CDS	TRUE				cation-transporting ATPase, E1-E2 family		fig|1664.9.peg.1182	0
seq29	CDS	TRUE				Electron transfer flavoprotein-ubiquinone oxidoreductase (EC 1.5.5.1)	KEGG_ENZYME:1.5.5.1	fig|1664.9.peg.1183	0
seq29	CDS	TRUE				hypothetical protein		fig|1664.9.peg.1184	0
seq29	CDS	TRUE				Relaxase/Mobilisation nuclease domain		fig|1664.9.peg.1185	0
seq29	CDS	TRUE				mobilization protein		fig|1664.9.peg.1186	0
seq29	CDS	TRUE				hypothetical protein		fig|1664.9.peg.1187	0
seq29	CDS	TRUE				Phage-related protein		fig|1664.9.peg.1188	0
seq29	CDS	TRUE				Mobile element protein		fig|1664.9.peg.1189	0
seq1	CDS	TRUE				hypothetical protein		fig|1664.9.peg.119	0
seq29	CDS	FALSE	Regulation and Cell signaling	Programmed Cell Death and Toxin-antitoxin Systems	Toxin-antitoxin replicon stabilization systems	YefM protein (antitoxin to YoeB)		fig|1664.9.peg.1190	1
seq29	CDS	TRUE				FIG00776206: hypothetical protein		fig|1664.9.peg.1191	0
seq29	CDS	FALSE	Stress Response	Oxidative stress	Oxidative stress	Non-specific DNA-binding protein Dps / Iron-binding ferritin-like antioxidant protein / Ferroxidase (EC 1.16.3.1)	KEGG_ENZYME:1.16.3.1	fig|1664.9.peg.1192	1
seq3	CDS	TRUE				Transcription regulator [contains diacylglycerol kinase catalytic domain]		fig|1664.9.peg.1193	0
seq3	CDS	FALSE	RNA Metabolism	RNA processing and modification	Ribonucleases in Bacillus	Ribonuclease J1 (endonuclease and 5&#39;exonuclease)		fig|1664.9.peg.1194	1
seq3	CDS	TRUE				Protein of unknown function DUF1447		fig|1664.9.peg.1195	0
seq3	CDS	TRUE				FIG00745386: hypothetical protein		fig|1664.9.peg.1196	0
seq3	CDS	TRUE				Lipid A export ATP-binding/permease protein MsbA		fig|1664.9.peg.1197	0
seq3	CDS	TRUE				Lipid A export ATP-binding/permease protein MsbA		fig|1664.9.peg.1198	0
seq3	CDS	FALSE	Protein Metabolism	Protein biosynthesis	Translation termination factors bacterial	Peptide deformylase (EC 3.5.1.88)	KEGG_ENZYME:3.5.1.88	fig|1664.9.peg.1199	1
seq1	CDS	TRUE				hypothetical protein		fig|1664.9.peg.12	0
seq1	CDS	TRUE				Nucleoside 2-deoxyribosyltransferase		fig|1664.9.peg.120	0
seq3	CDS	TRUE				hypothetical protein		fig|1664.9.peg.1200	0
seq3	CDS	FALSE	Carbohydrates	Central carbohydrate metabolism	Dehydrogenase complexes;Pyruvate metabolism II: acetyl-CoA, acetogenesis from pyruvate	Pyruvate dehydrogenase E1 component alpha subunit (EC 1.2.4.1)	KEGG_ENZYME:1.2.4.1	fig|1664.9.peg.1201	1
seq3	CDS	FALSE	Carbohydrates	Central carbohydrate metabolism	Dehydrogenase complexes;Pyruvate metabolism II: acetyl-CoA, acetogenesis from pyruvate	Pyruvate dehydrogenase E1 component beta subunit (EC 1.2.4.1)	KEGG_ENZYME:1.2.4.1	fig|1664.9.peg.1202	1
seq3	CDS	FALSE	Carbohydrates;Cofactors, Vitamins, Prosthetic Groups, Pigments	Central carbohydrate metabolism;Folate and pterines	5-FCL-like protein;Dehydrogenase complexes;Pyruvate metabolism II: acetyl-CoA, acetogenesis from pyruvate	Dihydrolipoamide acetyltransferase component of pyruvate dehydrogenase complex (EC 2.3.1.12)	KEGG_ENZYME:2.3.1.12	fig|1664.9.peg.1203	2
seq3	CDS	FALSE	Carbohydrates	Central carbohydrate metabolism	Pyruvate metabolism II: acetyl-CoA, acetogenesis from pyruvate	Dihydrolipoamide dehydrogenase of pyruvate dehydrogenase complex (EC 1.8.1.4)	KEGG_ENZYME:1.8.1.4	fig|1664.9.peg.1204	1
seq3	CDS	TRUE				FIG006438: hypothetical protein		fig|1664.9.peg.1205	0
seq3	CDS	TRUE				Inositol-1-monophosphatase (EC 3.1.3.25)	KEGG_ENZYME:3.1.3.25	fig|1664.9.peg.1206	0
seq3	CDS	FALSE	Protein Metabolism	Protein biosynthesis	Universal GTPases	GTP-binding protein TypA/BipA		fig|1664.9.peg.1207	1
seq3	CDS	TRUE				Conserved hypothetical protein YlaN		fig|1664.9.peg.1208	0
seq3	CDS	FALSE	Cell Division and Cell Cycle	Cell Division and Cell Cycle - no subcategory	Bacterial Cytoskeleton	Cell division protein FtsW		fig|1664.9.peg.1209	1
seq1	CDS	TRUE				hypothetical protein		fig|1664.9.peg.121	0
seq3	CDS	TRUE				Allergen V5/Tpx-1 related		fig|1664.9.peg.1210	0
seq3	CDS	TRUE				hypothetical Cytosolic Protein		fig|1664.9.peg.1211	0
seq3	CDS	TRUE				Ribosomal RNA small subunit methyltransferase D (EC 2.1.1.-)	KEGG_ENZYME:2.1.1.-	fig|1664.9.peg.1212	0
seq3	CDS	FALSE	Cofactors, Vitamins, Prosthetic Groups, Pigments	Coenzyme A	Coenzyme A Biosynthesis	Phosphopantetheine adenylyltransferase (EC 2.7.7.3)	KEGG_ENZYME:2.7.7.3	fig|1664.9.peg.1213	1
seq3	CDS	FALSE	Protein Metabolism	Protein degradation	Proteasome bacterial	Lon-like protease with PDZ domain		fig|1664.9.peg.1214	1
seq3	CDS	FALSE	DNA Metabolism	DNA uptake, competence	Gram Positive Competence	Late competence protein ComEA, DNA receptor		fig|1664.9.peg.1215	1
seq3	CDS	TRUE				dCMP deaminase (EC 3.5.4.12);Late competence protein ComEB	KEGG_ENZYME:3.5.4.12	fig|1664.9.peg.1216	0
seq3	CDS	FALSE	DNA Metabolism	DNA uptake, competence	Gram Positive Competence	Late competence protein ComEC, DNA transport		fig|1664.9.peg.1217	1
seq3	CDS	FALSE	DNA Metabolism	DNA replication	DNA-replication	DNA polymerase III delta subunit (EC 2.7.7.7)	KEGG_ENZYME:2.7.7.7	fig|1664.9.peg.1218	1
seq3	CDS	FALSE	Protein Metabolism	Protein biosynthesis	Ribosome SSU bacterial	SSU ribosomal protein S20p		fig|1664.9.peg.1219	1
seq1	CDS	TRUE				RNA methyltransferase, TrmA family		fig|1664.9.peg.122	0
seq3	CDS	FALSE	Protein Metabolism	Protein biosynthesis	Ribosome SSU bacterial	SSU ribosomal protein S15p (S13e)		fig|1664.9.peg.1220	1
seq3	CDS	FALSE	RNA Metabolism	RNA processing and modification	Ribonucleases in Bacillus	Ribonuclease J2 (endoribonuclease in RNA processing)		fig|1664.9.peg.1221	1
seq3	CDS	TRUE				FIG00742723: hypothetical protein		fig|1664.9.peg.1222	0
seq3	CDS	FALSE	Protein Metabolism;Virulence, Disease and Defense	Invasion and intracellular resistance;Protein biosynthesis	Mycobacterium virulence operon involved in protein synthesis (SSU ribosomal proteins);Translation elongation factors bacterial;Universal GTPases	Translation elongation factor Tu		fig|1664.9.peg.1223	2
seq3	CDS	TRUE				Cell division trigger factor (EC 5.2.1.8)	KEGG_ENZYME:5.2.1.8	fig|1664.9.peg.1224	0
seq3	CDS	FALSE	Protein Metabolism	Protein degradation	Proteasome bacterial;Proteolysis in bacteria, ATP-dependent	ATP-dependent Clp protease ATP-binding subunit ClpX		fig|1664.9.peg.1225	1
seq3	CDS	FALSE	Protein Metabolism	Protein biosynthesis	Universal GTPases	GTP-binding protein EngB		fig|1664.9.peg.1226	1
seq3	CDS	TRUE				FIG00743467: hypothetical protein		fig|1664.9.peg.1227	0
seq3	CDS	TRUE				hypothetical protein		fig|1664.9.peg.1228	0
seq3	CDS	TRUE				ABC-type amino acid transport system, permease and periplasmic component		fig|1664.9.peg.1229	0
seq1	CDS	TRUE				hypothetical protein		fig|1664.9.peg.123	0
seq3	CDS	TRUE				Glutamine transport ATP-binding protein GlnQ (TC 3.A.1.3.2)		fig|1664.9.peg.1230	0
seq3	CDS	FALSE	DNA Metabolism	DNA repair	DNA repair, UvrABC system	Excinuclease ABC subunit C		fig|1664.9.peg.1231	1
seq3	CDS	TRUE				Transcriptional regulator, TetR family		fig|1664.9.peg.1232	0
seq3	CDS	TRUE				Nucleoside-diphosphate-sugar epimerase		fig|1664.9.peg.1233	0
seq3	CDS	FALSE	Amino Acids and Derivatives	Arginine;urea cycle, polyamines	Arginine and Ornithine Degradation;Arginine Deiminase Pathway;Polyamine Metabolism	Arginine/ornithine antiporter ArcD		fig|1664.9.peg.1234	1
seq3	CDS	FALSE	DNA Metabolism	DNA repair	DNA repair, UvrABC system	Excinuclease ABC subunit A paralog of unknown function		fig|1664.9.peg.1235	1
seq3	CDS	FALSE	Carbohydrates	Monosaccharides	Fructose utilization	PTS system, fructose-specific IIA component (EC 2.7.1.69) / PTS system, fructose-specific IIB component (EC 2.7.1.69) / PTS system, fructose-specific IIC component (EC 2.7.1.69)	KEGG_ENZYME:2.7.1.69,KEGG_ENZYME:2.7.1.69,KEGG_ENZYME:2.7.1.69	fig|1664.9.peg.1236	1
seq3	CDS	FALSE	Carbohydrates	Monosaccharides	Fructose utilization	1-phosphofructokinase (EC 2.7.1.56)	KEGG_ENZYME:2.7.1.56	fig|1664.9.peg.1237	1
seq3	CDS	FALSE	Carbohydrates	Monosaccharides	Fructose utilization	Transcriptional repressor of the fructose operon, DeoR family		fig|1664.9.peg.1238	1
seq3	CDS	FALSE	Carbohydrates	Di- and oligosaccharides	Beta-Glucoside Metabolism	Outer surface protein of unknown function, cellobiose operon		fig|1664.9.peg.1239	1
seq1	CDS	TRUE				regulatory protein RecX		fig|1664.9.peg.124	0
seq3	CDS	FALSE	Protein Metabolism	Protein biosynthesis	Universal GTPases	GTP-binding protein Obg		fig|1664.9.peg.1240	1
seq3	CDS	TRUE				Acyltransferase		fig|1664.9.peg.1241	0
seq3	CDS	FALSE	RNA Metabolism	RNA processing and modification	tRNA processing	Ribonuclease Z (EC 3.1.26.11)	KEGG_ENZYME:3.1.26.11	fig|1664.9.peg.1242	1
seq3	CDS	TRUE				Short-chain dehydrogenase/reductase SDR		fig|1664.9.peg.1243	0
seq3	CDS	TRUE				FIG00744981: hypothetical protein		fig|1664.9.peg.1244	0
seq3	CDS	FALSE	Protein Metabolism	Protein degradation;Protein folding	Protein chaperones;Proteolysis in bacteria, ATP-dependent	ClpB protein		fig|1664.9.peg.1245	1
seq3	CDS	FALSE	Protein Metabolism	Protein biosynthesis	Ribosome LSU bacterial	LSU ribosomal protein L32p @ LSU ribosomal protein L32p, zinc-independent		fig|1664.9.peg.1246	1
seq3	CDS	TRUE				FIG00743002: hypothetical protein		fig|1664.9.peg.1247	0
seq3	CDS	TRUE				Putative amino acid permease		fig|1664.9.peg.1248	0
seq3	CDS	TRUE				FIG00746529: hypothetical protein		fig|1664.9.peg.1249	0
seq1	CDS	FALSE	DNA Metabolism	DNA repair	DNA repair, bacterial	A/G-specific adenine glycosylase (EC 3.2.2.-)	KEGG_ENZYME:3.2.2.-	fig|1664.9.peg.125	1
seq3	CDS	TRUE				FIG00743751: hypothetical protein		fig|1664.9.peg.1250	0
seq3	CDS	FALSE	DNA Metabolism	DNA replication	DNA-replication	DNA polymerase III alpha subunit (EC 2.7.7.7)	KEGG_ENZYME:2.7.7.7	fig|1664.9.peg.1251	1
seq3	CDS	FALSE	Carbohydrates	Central carbohydrate metabolism	Glycolysis and Gluconeogenesis	6-phosphofructokinase (EC 2.7.1.11)	KEGG_ENZYME:2.7.1.11	fig|1664.9.peg.1252	1
seq3	CDS	FALSE	Carbohydrates	Central carbohydrate metabolism;Organic acids	Glycerate metabolism;Glycolysis and Gluconeogenesis;Pyruvate metabolism I: anaplerotic reactions, PEP	Pyruvate kinase (EC 2.7.1.40)	KEGG_ENZYME:2.7.1.40	fig|1664.9.peg.1253	1
seq3	CDS	TRUE				putative membrane protein		fig|1664.9.peg.1254	0
seq3	CDS	TRUE				S1 RNA binding domain		fig|1664.9.peg.1255	0
seq3	CDS	FALSE	Stress Response	Oxidative stress	Oxidative stress	Ferric uptake regulation protein FUR		fig|1664.9.peg.1256	1
seq3	CDS	TRUE				Tyrosine recombinase XerD		fig|1664.9.peg.1257	0
seq3	CDS	TRUE				RibT protein, riboflavin biosynthesis acetyltransferase (GNAT) family		fig|1664.9.peg.1258	0
seq3	CDS	TRUE				Segregation and condensation protein A		fig|1664.9.peg.1259	0
seq1	CDS	TRUE				Cysteinyl-tRNA synthetase related protein		fig|1664.9.peg.126	0
seq3	CDS	TRUE				Segregation and condensation protein B		fig|1664.9.peg.1260	0
seq3	CDS	FALSE	RNA Metabolism	RNA processing and modification	RNA pseudouridine syntheses	Ribosomal large subunit pseudouridine synthase B (EC 4.2.1.70)	KEGG_ENZYME:4.2.1.70	fig|1664.9.peg.1261	1
seq3	CDS	FALSE	Cofactors, Vitamins, Prosthetic Groups, Pigments;Membrane Transport	Membrane Transport - no subcategory;Riboflavin, FMN, FAD	ECF class transporters;Riboflavin, FMN and FAD metabolism;Riboflavin, FMN and FAD metabolism in plants	Substrate-specific component RibU of riboflavin ECF transporter		fig|1664.9.peg.1262	2
seq3	CDS	FALSE	Respiration	Respiration - no subcategory	Soluble cytochromes and functionally related electron carriers	Ferredoxin		fig|1664.9.peg.1263	1
seq3	CDS	TRUE				FIG00743178: hypothetical protein		fig|1664.9.peg.1264	0
seq3	CDS	FALSE	DNA Metabolism	DNA repair;DNA replication	DNA repair, bacterial RecFOR pathway;DNA-replication	ATP-dependent DNA helicase RecQ		fig|1664.9.peg.1265	1
seq3	CDS	TRUE				FIG00627979: hypothetical protein		fig|1664.9.peg.1266	0
seq3	CDS	FALSE	Nucleosides and Nucleotides	Pyrimidines	pyrimidine conversions	Cytidylate kinase (EC 2.7.4.25)	KEGG_ENZYME:2.7.4.25	fig|1664.9.peg.1267	1
seq3	CDS	FALSE	Protein Metabolism	Protein biosynthesis	Ribosome SSU bacterial	SSU ribosomal protein S1p		fig|1664.9.peg.1268	1
seq3	CDS	FALSE	Protein Metabolism	Protein biosynthesis	Universal GTPases	GTP-binding protein EngA		fig|1664.9.peg.1269	1
seq1	CDS	TRUE				general stress protein A		fig|1664.9.peg.127	0
seq3	CDS	FALSE	DNA Metabolism	DNA Metabolism - no subcategory	DNA structural proteins, bacterial	DNA-binding protein HBsu		fig|1664.9.peg.1270	1
seq3	CDS	TRUE				TPR-repeat-containing protein, putative component of Menaquinone-cytochrome C reductase		fig|1664.9.peg.1271	0
seq3	CDS	FALSE	Virulence, Disease and Defense	Resistance to antibiotics and toxic compounds	Multidrug Resistance Efflux Pumps	Macrolide export ATP-binding/permease protein MacB (EC 3.6.3.-)	KEGG_ENZYME:3.6.3.-	fig|1664.9.peg.1272	1
seq3	CDS	TRUE				hypothetical protein		fig|1664.9.peg.1273	0
seq3	CDS	TRUE				Transcriptional regulator, PadR family		fig|1664.9.peg.1274	0
seq3	CDS	TRUE				FIG00628061: hypothetical protein		fig|1664.9.peg.1275	0
seq3	CDS	TRUE				major facilitator family transporter		fig|1664.9.peg.1276	0
seq3	CDS	FALSE	Carbohydrates	Aminosugars	Chitin and N-acetylglucosamine utilization	Chitin binding protein		fig|1664.9.peg.1277	1
seq3	CDS	TRUE				hypothetical protein		fig|1664.9.peg.1278	0
seq3	CDS	TRUE				Bifunctional protein: zinc-containing alcohol dehydrogenase;quinone oxidoreductase ( NADPH:quinone reductase) (EC 1.1.1.-);Similar to arginate lyase	KEGG_ENZYME:1.1.1.-	fig|1664.9.peg.1279	0
seq1	CDS	TRUE				hypothetical protein		fig|1664.9.peg.128	0
seq3	CDS	TRUE				contains DUF161 family domain		fig|1664.9.peg.1280	0
seq3	CDS	FALSE	RNA Metabolism	RNA processing and modification	tRNA nucleotidyltransferase	tRNA nucleotidyltransferase (EC 2.7.7.21) (EC 2.7.7.25)	KEGG_ENZYME:2.7.7.21,KEGG_ENZYME:2.7.7.25	fig|1664.9.peg.1281	1
seq3	CDS	TRUE				FIG00744866: hypothetical protein		fig|1664.9.peg.1282	0
seq3	CDS	TRUE				COG0488: ATPase components of ABC transporters with duplicated ATPase domains		fig|1664.9.peg.1283	0
seq3	CDS	FALSE	Cofactors, Vitamins, Prosthetic Groups, Pigments;Nucleosides and Nucleotides	Folate and pterines;Pyrimidines	Folate Biosynthesis;pyrimidine conversions	Thymidylate synthase (EC 2.1.1.45)	KEGG_ENZYME:2.1.1.45	fig|1664.9.peg.1284	2
seq3	CDS	FALSE	Cofactors, Vitamins, Prosthetic Groups, Pigments	Folate and pterines	5-FCL-like protein;Folate Biosynthesis	Dihydrofolate reductase (EC 1.5.1.3)	KEGG_ENZYME:1.5.1.3	fig|1664.9.peg.1285	1
seq3	CDS	TRUE				Hypothetical protein DUF194, DegV family		fig|1664.9.peg.1286	0
seq3	CDS	TRUE				FIG006988: Lipase/Acylhydrolase with GDSL-like motif		fig|1664.9.peg.1287	0
seq3	CDS	TRUE				YfaA		fig|1664.9.peg.1288	0
seq3	CDS	TRUE				FIG00743134: hypothetical protein		fig|1664.9.peg.1289	0
seq1	CDS	TRUE				GNAT family acetyltransferase YjcF		fig|1664.9.peg.129	0
seq3	CDS	FALSE	Protein Metabolism	Protein processing and modification	Signal peptidase	Signal peptidase I (EC 3.4.21.89)	KEGG_ENZYME:3.4.21.89	fig|1664.9.peg.1290	1
seq3	CDS	FALSE	Protein Metabolism	Protein biosynthesis	Universal GTPases	50S ribosomal subunit maturation GTPase RbgA (B. subtilis YlqF)		fig|1664.9.peg.1291	1
seq3	CDS	FALSE	RNA Metabolism	RNA processing and modification	Ribonuclease H;Ribonucleases in Bacillus	Ribonuclease HII (EC 3.1.26.4)	KEGG_ENZYME:3.1.26.4	fig|1664.9.peg.1292	1
seq3	CDS	TRUE				Rossmann fold nucleotide-binding protein Smf possibly involved in DNA uptake		fig|1664.9.peg.1293	0
seq3	CDS	TRUE				Oxidoreductase		fig|1664.9.peg.1294	0
seq3	CDS	FALSE	RNA Metabolism	Transcription	Rrf2 family transcriptional regulators	Rrf2 family transcriptional regulator, group III		fig|1664.9.peg.1295	1
seq3	CDS	FALSE	DNA Metabolism	DNA replication	DNA topoisomerases, Type I, ATP-independent	DNA topoisomerase I (EC 5.99.1.2)	KEGG_ENZYME:5.99.1.2	fig|1664.9.peg.1296	1
seq3	CDS	FALSE	RNA Metabolism	RNA processing and modification	tRNA modification Bacteria	tRNA:m(5)U-54 MTase gid		fig|1664.9.peg.1297	1
seq3	CDS	FALSE	Protein Metabolism	Protein degradation	Proteasome bacterial	Site-specific tyrosine recombinase		fig|1664.9.peg.1298	1
seq3	CDS	FALSE	Protein Metabolism	Protein degradation	Proteasome bacterial;Proteolysis in bacteria, ATP-dependent	ATP-dependent protease HslV (EC 3.4.25.-)	KEGG_ENZYME:3.4.25.-	fig|1664.9.peg.1299	1
seq1	CDS	FALSE	Phages, Prophages, Transposable elements, Plasmids	Phages, Prophages	Phage lysis modules	Phage lysin, N-acetylmuramoyl-L-alanine amidase (EC 3.5.1.28)	KEGG_ENZYME:3.5.1.28	fig|1664.9.peg.13	1
seq1	CDS	TRUE				UPF0118 membrane protein YrrI		fig|1664.9.peg.130	0
seq3	CDS	FALSE	Protein Metabolism	Protein degradation	Proteasome bacterial;Proteolysis in bacteria, ATP-dependent	ATP-dependent hsl protease ATP-binding subunit HslU		fig|1664.9.peg.1300	1
seq3	CDS	TRUE				LacX protein, plasmid		fig|1664.9.peg.1301	0
seq3	CDS	FALSE	Carbohydrates	Fermentation;Organic acids	Acetoin, butanediol metabolism;Alpha-acetolactate operon	Acetolactate synthase, catabolic (EC 2.2.1.6)	KEGG_ENZYME:2.2.1.6	fig|1664.9.peg.1302	1
seq3	CDS	FALSE	Carbohydrates	Fermentation;Organic acids	Acetoin, butanediol metabolism;Alpha-acetolactate operon	Alpha-acetolactate decarboxylase (EC 4.1.1.5)	KEGG_ENZYME:4.1.1.5	fig|1664.9.peg.1303	1
seq3	CDS	TRUE				Hydroxymethylpyrimidine kinase (EC 2.7.1.49) @ Hydroxymethylpyrimidine phosphate kinase ThiD (EC 2.7.4.7)	KEGG_ENZYME:2.7.1.49,KEGG_ENZYME:2.7.4.7	fig|1664.9.peg.1304	0
seq3	CDS	FALSE	Miscellaneous	Miscellaneous - no subcategory	Broadly distributed proteins not in subsystems	YbbL ABC transporter ATP-binding protein		fig|1664.9.peg.1305	1
seq3	CDS	FALSE	Miscellaneous	Miscellaneous - no subcategory	Broadly distributed proteins not in subsystems	YbbM seven transmembrane helix protein		fig|1664.9.peg.1306	1
seq3	CDS	FALSE	Fatty Acids, Lipids, and Isoprenoids	Phospholipids	Glycerolipid and Glycerophospholipid Metabolism in Bacteria	Acyl-phosphate:glycerol-3-phosphate O-acyltransferase PlsY		fig|1664.9.peg.1307	1
seq3	CDS	FALSE	DNA Metabolism;Virulence, Disease and Defense	DNA replication;Resistance to antibiotics and toxic compounds	DNA topoisomerases, Type II, ATP-dependent;Resistance to fluoroquinolones	Topoisomerase IV subunit B (EC 5.99.1.-)	KEGG_ENZYME:5.99.1.-	fig|1664.9.peg.1308	2
seq3	CDS	FALSE	DNA Metabolism;Virulence, Disease and Defense	DNA replication;Resistance to antibiotics and toxic compounds	DNA topoisomerases, Type II, ATP-dependent;Resistance to fluoroquinolones	Topoisomerase IV subunit A (EC 5.99.1.-)	KEGG_ENZYME:5.99.1.-	fig|1664.9.peg.1309	2
seq1	CDS	FALSE	Membrane Transport	Cation transporters	Magnesium transport	Magnesium and cobalt efflux protein CorC		fig|1664.9.peg.131	1
seq3	CDS	FALSE	Carbohydrates	Fermentation	Butanol Biosynthesis;Fermentations: Mixed acid	Pyruvate formate-lyase (EC 2.3.1.54)	KEGG_ENZYME:2.3.1.54	fig|1664.9.peg.1310	1
seq3	CDS	FALSE	Carbohydrates	Fermentation	Fermentations: Mixed acid	Pyruvate formate-lyase activating enzyme (EC 1.97.1.4)	KEGG_ENZYME:1.97.1.4	fig|1664.9.peg.1311	1
seq3	CDS	TRUE				Transcriptional regulators, LysR family		fig|1664.9.peg.1312	0
seq3	CDS	FALSE	Phosphorus Metabolism	Phosphorus Metabolism - no subcategory	Phosphate metabolism	Manganese-dependent inorganic pyrophosphatase (EC 3.6.1.1)	KEGG_ENZYME:3.6.1.1	fig|1664.9.peg.1313	1
seq3	CDS	TRUE				hypothetical protein		fig|1664.9.peg.1314	0
seq3	CDS	FALSE	Membrane Transport;Virulence, Disease and Defense	Cation transporters;Resistance to antibiotics and toxic compounds	Copper homeostasis;Copper Transport System	Lead, cadmium, zinc and mercury transporting ATPase (EC 3.6.3.3) (EC 3.6.3.5);Copper-translocating P-type ATPase (EC 3.6.3.4)	KEGG_ENZYME:3.6.3.3,KEGG_ENZYME:3.6.3.5,KEGG_ENZYME:3.6.3.4	fig|1664.9.peg.1315	2
seq3	CDS	FALSE	Cofactors, Vitamins, Prosthetic Groups, Pigments;Membrane Transport	Cofactors, Vitamins, Prosthetic Groups, Pigments - no subcategory;Membrane Transport - no subcategory	ECF class transporters;Thiamin biosynthesis	Substrate-specific component ThiT of thiamin ECF transporter		fig|1664.9.peg.1316	2
seq3	CDS	TRUE				Tyrosine recombinase XerC		fig|1664.9.peg.1317	0
seq3	CDS	TRUE				Hydrolase, alpha/beta fold family		fig|1664.9.peg.1318	0
seq3	CDS	TRUE				Bifunctional protein: zinc-containing alcohol dehydrogenase;quinone oxidoreductase ( NADPH:quinone reductase) (EC 1.1.1.-);Similar to arginate lyase	KEGG_ENZYME:1.1.1.-	fig|1664.9.peg.1319	0
seq1	CDS	FALSE	Protein Metabolism	Protein biosynthesis	Translation termination factors bacterial	Peptide chain release factor 3		fig|1664.9.peg.132	1
seq3	CDS	TRUE				Transcriptional regulator, TetR family		fig|1664.9.peg.1320	0
seq3	CDS	TRUE				Hypothetical protein DUF194, DegV family		fig|1664.9.peg.1321	0
seq3	CDS	TRUE				COG1272: Predicted membrane protein hemolysin III homolog		fig|1664.9.peg.1322	0
seq3	CDS	TRUE				hypothetical protein		fig|1664.9.peg.1323	0
seq3	CDS	TRUE				DegV family protein		fig|1664.9.peg.1324	0
seq3	CDS	TRUE				Fibronectin/fibrinogen-binding protein		fig|1664.9.peg.1325	0
seq30	CDS	TRUE				FIG00745657: hypothetical protein		fig|1664.9.peg.1326	0
seq30	CDS	TRUE				FIG00743012: hypothetical protein		fig|1664.9.peg.1327	0
seq30	CDS	FALSE	Stress Response	Oxidative stress	Glutathione: Biosynthesis and gamma-glutamyl cycle	Glutathione biosynthesis bifunctional protein gshF (EC 6.3.2.2)(EC 6.3.2.3)	KEGG_ENZYME:6.3.2.2,KEGG_ENZYME:6.3.2.3	fig|1664.9.peg.1328	1
seq30	CDS	TRUE				Uncharacterized ATPase (AAA family) associated with cysteine desulfurase		fig|1664.9.peg.1329	0
seq1	CDS	TRUE				FIG00743681: hypothetical protein		fig|1664.9.peg.133	0
seq30	CDS	TRUE				hypothetical protein		fig|1664.9.peg.1330	0
seq30	CDS	TRUE				Universal stress protein family		fig|1664.9.peg.1331	0
seq30	CDS	TRUE				Transcriptional regulator, xre family		fig|1664.9.peg.1332	0
seq30	CDS	TRUE				Transcriptional regulator, xre family		fig|1664.9.peg.1333	0
seq30	CDS	TRUE				Hydrolase, haloacid dehalogenase-like family		fig|1664.9.peg.1334	0
seq30	CDS	TRUE				FIG00773212: hypothetical protein		fig|1664.9.peg.1335	0
seq30	CDS	TRUE				Nitroreductase family protein		fig|1664.9.peg.1336	0
seq31	CDS	TRUE				hypothetical protein		fig|1664.9.peg.1337	0
seq31	CDS	FALSE	Amino Acids and Derivatives	Lysine, threonine, methionine, and cysteine	Methionine Biosynthesis;Methionine Degradation	S-adenosylmethionine synthetase (EC 2.5.1.6)	KEGG_ENZYME:2.5.1.6	fig|1664.9.peg.1338	1
seq31	CDS	TRUE				Permeases of the major facilitator superfamily		fig|1664.9.peg.1339	0
seq1	CDS	TRUE				Mobile element protein		fig|1664.9.peg.134	0
seq31	CDS	FALSE	Carbohydrates	Central carbohydrate metabolism	Pentose phosphate pathway	6-phosphogluconolactonase (EC 3.1.1.31)	KEGG_ENZYME:3.1.1.31	fig|1664.9.peg.1340	1
seq31	CDS	TRUE				Phosphotransferase system sorbitol-specific component IIA		fig|1664.9.peg.1341	0
seq31	CDS	TRUE				FIG00906412: hypothetical protein		fig|1664.9.peg.1342	0
seq32_circ	CDS	TRUE				Mobile element protein		fig|1664.9.peg.1343	0
seq32_circ	CDS	TRUE				hypothetical protein		fig|1664.9.peg.1344	0
seq32_circ	CDS	FALSE	Regulation and Cell signaling	Programmed Cell Death and Toxin-antitoxin Systems	Toxin-antitoxin replicon stabilization systems	YafQ toxin protein		fig|1664.9.peg.1345	1
seq32_circ	CDS	TRUE				hypothetical protein		fig|1664.9.peg.1346	0
seq32_circ	CDS	TRUE				FIG00630288: hypothetical protein		fig|1664.9.peg.1347	0
seq32_circ	CDS	TRUE				hypothetical protein		fig|1664.9.peg.1348	0
seq32_circ	CDS	TRUE				Plasmid replication initiation protein		fig|1664.9.peg.1349	0
seq1	CDS	TRUE				hypothetical protein		fig|1664.9.peg.135	0
seq32_circ	CDS	TRUE				hypothetical protein		fig|1664.9.peg.1350	0
seq33	CDS	TRUE				Competence-stimulating peptide ABC transporter permease protein ComB		fig|1664.9.peg.1351	0
seq33	CDS	TRUE				Bacteriocin ABC-transporter, ATP-binding and permease component		fig|1664.9.peg.1352	0
seq33	CDS	TRUE				hypothetical protein		fig|1664.9.peg.1353	0
seq33	CDS	TRUE				hypothetical protein		fig|1664.9.peg.1354	0
seq33	CDS	TRUE				immunity protein PlnL		fig|1664.9.peg.1355	0
seq34	CDS	TRUE				hypothetical protein		fig|1664.9.peg.1356	0
seq34	CDS	TRUE				hypothetical protein		fig|1664.9.peg.1357	0
seq34	CDS	TRUE				hypothetical protein		fig|1664.9.peg.1358	0
seq34	CDS	TRUE				hypothetical protein		fig|1664.9.peg.1359	0
seq1	CDS	TRUE				FIG00743758: hypothetical protein		fig|1664.9.peg.136	0
seq34	CDS	TRUE				prophage Lp2 protein 31		fig|1664.9.peg.1360	0
seq36_circ	CDS	TRUE				Replication protein		fig|1664.9.peg.1361	0
seq36_circ	CDS	TRUE				hypothetical protein		fig|1664.9.peg.1362	0
seq38	CDS	TRUE				Mobile element protein		fig|1664.9.peg.1363	0
seq38	CDS	TRUE				hypothetical protein		fig|1664.9.peg.1364	0
seq39	CDS	TRUE				Mobile element protein		fig|1664.9.peg.1365	0
seq39	CDS	TRUE				Transposase		fig|1664.9.peg.1366	0
seq4	CDS	TRUE				hypothetical protein		fig|1664.9.peg.1367	0
seq4	CDS	FALSE	Protein Metabolism	Protein biosynthesis	tRNA aminoacylation, Lys	Lysyl-tRNA synthetase (class II) (EC 6.1.1.6)	KEGG_ENZYME:6.1.1.6	fig|1664.9.peg.1368	1
seq4	CDS	FALSE	RNA Metabolism	RNA processing and modification	tRNA modification Bacteria	tRNA dihydrouridine synthase B (EC 1.-.-.-)	KEGG_ENZYME:1.-.-.-	fig|1664.9.peg.1369	1
seq1	CDS	FALSE	Protein Metabolism	Protein degradation	Proteolysis in bacteria, ATP-dependent	ATP-dependent Clp protease ATP-binding subunit ClpA		fig|1664.9.peg.137	1
seq4	CDS	FALSE	Virulence, Disease and Defense	Adhesion	Streptococcus pyogenes recombinatorial zone	Chaperonin (heat shock protein 33)		fig|1664.9.peg.1370	1
seq4	CDS	FALSE	Cofactors, Vitamins, Prosthetic Groups, Pigments	Folate and pterines	Folate biosynthesis cluster	Cell division protein FtsH (EC 3.4.24.-)	KEGG_ENZYME:3.4.24.-	fig|1664.9.peg.1371	1
seq4	CDS	FALSE	Cofactors, Vitamins, Prosthetic Groups, Pigments;Nucleosides and Nucleotides	Folate and pterines;Purines	Folate biosynthesis cluster;Purine conversions	Hypoxanthine-guanine phosphoribosyltransferase (EC 2.4.2.8)	KEGG_ENZYME:2.4.2.8	fig|1664.9.peg.1372	2
seq4	CDS	FALSE	Cofactors, Vitamins, Prosthetic Groups, Pigments;RNA Metabolism	Folate and pterines;RNA processing and modification	Folate biosynthesis cluster;tRNA modification Bacteria;tRNA processing	tRNA(Ile)-lysidine synthetase (EC 6.3.4.19)	KEGG_ENZYME:6.3.4.19	fig|1664.9.peg.1373	2
seq4	CDS	FALSE	Dormancy and Sporulation	Dormancy and Sporulation - no subcategory	Sporulation Cluster	RNA binding protein, contains ribosomal protein S1 domain		fig|1664.9.peg.1374	1
seq4	CDS	FALSE	Cell Division and Cell Cycle;Dormancy and Sporulation	Cell Division and Cell Cycle - no subcategory;Dormancy and Sporulation - no subcategory	Bacterial Cytoskeleton;Sporulation Cluster	Cell division protein DivIC (FtsB), stabilizes FtsL against RasP cleavage		fig|1664.9.peg.1375	2
seq4	CDS	FALSE	Dormancy and Sporulation;Stress Response	Dormancy and Sporulation - no subcategory;Heat shock	Heat shock dnaK gene cluster extended;Sporulation Cluster	Ribosome-associated heat shock protein implicated in the recycling of the 50S subunit (S4 paralog)		fig|1664.9.peg.1376	2
seq4	CDS	TRUE				Low temperature requirement B protein		fig|1664.9.peg.1377	0
seq4	CDS	FALSE	DNA Metabolism;Dormancy and Sporulation;RNA Metabolism	DNA replication;Dormancy and Sporulation - no subcategory;Transcription	DNA-replication;Sporulation Cluster;Transcription factors bacterial	Transcription-repair coupling factor		fig|1664.9.peg.1378	3
seq4	CDS	FALSE	Dormancy and Sporulation;Protein Metabolism	Dormancy and Sporulation - no subcategory;Protein biosynthesis	Sporulation-associated proteins with broader functions;Translation termination factors bacterial	Peptidyl-tRNA hydrolase (EC 3.1.1.29)	KEGG_ENZYME:3.1.1.29	fig|1664.9.peg.1379	2
seq1	CDS	TRUE				FIG00742907: hypothetical protein		fig|1664.9.peg.138	0
seq4	CDS	FALSE	Carbohydrates	Fermentation	Fermentations: Lactate;Fermentations: Mixed acid	L-lactate dehydrogenase (EC 1.1.1.27)	KEGG_ENZYME:1.1.1.27	fig|1664.9.peg.1380	1
seq4	CDS	TRUE				hypothetical protein		fig|1664.9.peg.1381	0
seq4	CDS	TRUE				ErfK/YbiS/YcfS/YnhG family protein, putative		fig|1664.9.peg.1382	0
seq4	CDS	TRUE				FIG00742398: hypothetical protein		fig|1664.9.peg.1383	0
seq4	CDS	FALSE	Membrane Transport;RNA Metabolism	Membrane Transport - no subcategory;RNA processing and modification	ECF class transporters;Queuosine-Archaeosine Biosynthesis	Substrate-specific component QueT (COG4708) of predicted queuosine-regulated ECF transporter		fig|1664.9.peg.1384	2
seq4	CDS	TRUE				Programmed cell death toxin YdcE		fig|1664.9.peg.1385	0
seq4	CDS	TRUE				hypothetical protein		fig|1664.9.peg.1386	0
seq4	CDS	FALSE	Amino Acids and Derivatives;Carbohydrates	Alanine, serine, and glycine;Central carbohydrate metabolism	Alanine biosynthesis;Pyruvate Alanine Serine Interconversions	Alanine racemase (EC 5.1.1.1)	KEGG_ENZYME:5.1.1.1	fig|1664.9.peg.1387	2
seq4	CDS	FALSE	Fatty Acids, Lipids, and Isoprenoids	Fatty acids	Fatty Acid Biosynthesis FASII	Holo-[acyl-carrier protein] synthase (EC 2.7.8.7)	KEGG_ENZYME:2.7.8.7	fig|1664.9.peg.1388	1
seq4	CDS	TRUE				DEAD-box ATP-dependent RNA helicase CshA (EC 3.6.4.13)	KEGG_ENZYME:3.6.4.13	fig|1664.9.peg.1389	0
seq1	CDS	TRUE				Phosphocarrier protein of PTS system		fig|1664.9.peg.139	0
seq4	CDS	FALSE	Cell Wall and Capsule	Cell Wall and Capsule - no subcategory	Peptidoglycan Biosynthesis;Peptidoglycan biosynthesis--gjo	UDP-N-acetylmuramoylalanyl-D-glutamyl-2,6-diaminopimelate--D-alanyl-D-alanine ligase (EC 6.3.2.10)	KEGG_ENZYME:6.3.2.10	fig|1664.9.peg.1390	1
seq4	CDS	TRUE				hypothetical protein		fig|1664.9.peg.1391	0
seq4	CDS	TRUE				Heat shock protein HtpX (EC 3.4.24.-)	KEGG_ENZYME:3.4.24.-	fig|1664.9.peg.1392	0
seq4	CDS	TRUE				LemA protein		fig|1664.9.peg.1393	0
seq4	CDS	TRUE				FIG00742507: hypothetical protein		fig|1664.9.peg.1394	0
seq4	CDS	FALSE	Virulence, Disease and Defense	Resistance to antibiotics and toxic compounds	Multidrug Resistance Efflux Pumps	Multidrug-efflux transporter, major facilitator superfamily (MFS) (TC 2.A.1)		fig|1664.9.peg.1395	1
seq4	CDS	TRUE				hypothetical protein		fig|1664.9.peg.1396	0
seq4	CDS	TRUE				membrane protein		fig|1664.9.peg.1397	0
seq4	CDS	TRUE				putative membrane protein		fig|1664.9.peg.1398	0
seq4	CDS	TRUE				Chloride channel protein		fig|1664.9.peg.1399	0
seq1	CDS	TRUE				membrane protein		fig|1664.9.peg.14	0
seq1	CDS	FALSE	Carbohydrates	Monosaccharides	Fructose utilization	Phosphoenolpyruvate-protein phosphotransferase of PTS system (EC 2.7.3.9)	KEGG_ENZYME:2.7.3.9	fig|1664.9.peg.140	1
seq4	CDS	TRUE				Chloride channel protein		fig|1664.9.peg.1400	0
seq4	CDS	FALSE	Protein Metabolism	Protein biosynthesis	Ribosome LSU bacterial	LSU ribosomal protein L31p @ LSU ribosomal protein L31p, zinc-independent		fig|1664.9.peg.1401	1
seq4	CDS	FALSE	Cell Wall and Capsule	Cell Wall and Capsule - no subcategory	Peptidoglycan Biosynthesis;UDP-N-acetylmuramate from Fructose-6-phosphate Biosynthesis	UDP-N-acetylglucosamine 1-carboxyvinyltransferase (EC 2.5.1.7)	KEGG_ENZYME:2.5.1.7	fig|1664.9.peg.1402	1
seq4	CDS	FALSE	Nucleosides and Nucleotides	Pyrimidines	pyrimidine conversions	CTP synthase (EC 6.3.4.2)	KEGG_ENZYME:6.3.4.2	fig|1664.9.peg.1403	1
seq4	CDS	FALSE	Cell Wall and Capsule	Capsular and extracellular polysacchrides	Sialic Acid Metabolism	N-acetylmannosamine kinase (EC 2.7.1.60)	KEGG_ENZYME:2.7.1.60	fig|1664.9.peg.1404	1
seq4	CDS	FALSE	RNA Metabolism	Transcription	RNA polymerase bacterial	DNA-directed RNA polymerase delta subunit (EC 2.7.7.6)	KEGG_ENZYME:2.7.7.6	fig|1664.9.peg.1405	1
seq4	CDS	TRUE				FIG00743387: hypothetical protein		fig|1664.9.peg.1406	0
seq4	CDS	FALSE	Cofactors, Vitamins, Prosthetic Groups, Pigments	Lipoic acid	Lipoic acid metabolism	Lipoate-protein ligase A		fig|1664.9.peg.1407	1
seq4	CDS	TRUE				Deoxyguanosinetriphosphate triphosphohydrolase (EC 3.1.5.1)	KEGG_ENZYME:3.1.5.1	fig|1664.9.peg.1408	0
seq4	CDS	TRUE				Promiscuous sugar phosphatase YidA, haloacid dehalogenase-like phosphatase family		fig|1664.9.peg.1409	0
seq1	CDS	TRUE				Negative transcriptional regulator-copper transport operon		fig|1664.9.peg.141	0
seq4	CDS	TRUE				FIG00747076: hypothetical protein		fig|1664.9.peg.1410	0
seq4	CDS	TRUE				TerC-like integral membrane protein		fig|1664.9.peg.1411	0
seq4	CDS	FALSE	Potassium metabolism	Potassium metabolism - no subcategory	Potassium homeostasis	Large-conductance mechanosensitive channel		fig|1664.9.peg.1412	1
seq4	CDS	FALSE	Cell Wall and Capsule	Capsular and extracellular polysacchrides	Sialic Acid Metabolism	Sialic acid utilization regulator, RpiR family		fig|1664.9.peg.1413	1
seq4	CDS	FALSE	Cell Wall and Capsule	Capsular and extracellular polysacchrides	Sialic Acid Metabolism	N-acetylneuraminate lyase (EC 4.1.3.3)	KEGG_ENZYME:4.1.3.3	fig|1664.9.peg.1414	1
seq4	CDS	FALSE	Cell Wall and Capsule	Capsular and extracellular polysacchrides	Sialic Acid Metabolism	N-acetylmannosamine-6-phosphate 2-epimerase (EC 5.1.3.9)	KEGG_ENZYME:5.1.3.9	fig|1664.9.peg.1415	1
seq4	CDS	FALSE	Cell Wall and Capsule	Capsular and extracellular polysacchrides	Sialic Acid Metabolism	Predicted sialic acid transporter		fig|1664.9.peg.1416	1
seq4	CDS	FALSE	Cell Wall and Capsule	Capsular and extracellular polysacchrides	Sialic Acid Metabolism	N-acetylmannosamine kinase (EC 2.7.1.60)	KEGG_ENZYME:2.7.1.60	fig|1664.9.peg.1417	1
seq4	CDS	TRUE				FIG00747248: hypothetical protein		fig|1664.9.peg.1418	0
seq4	CDS	TRUE				Na(+)/H(+) antiporter		fig|1664.9.peg.1419	0
seq1	CDS	FALSE	Membrane Transport;Virulence, Disease and Defense	Cation transporters;Resistance to antibiotics and toxic compounds	Copper homeostasis;Copper Transport System	Lead, cadmium, zinc and mercury transporting ATPase (EC 3.6.3.3) (EC 3.6.3.5);Copper-translocating P-type ATPase (EC 3.6.3.4)	KEGG_ENZYME:3.6.3.3,KEGG_ENZYME:3.6.3.5,KEGG_ENZYME:3.6.3.4	fig|1664.9.peg.142	2
seq4	CDS	FALSE	Carbohydrates;Nucleosides and Nucleotides	Central carbohydrate metabolism;Purines	De Novo Purine Biosynthesis;Pentose phosphate pathway	Ribose-phosphate pyrophosphokinase (EC 2.7.6.1)	KEGG_ENZYME:2.7.6.1	fig|1664.9.peg.1420	2
seq4	CDS	FALSE	Cell Wall and Capsule	Capsular and extracellular polysacchrides;Cell Wall and Capsule - no subcategory	Peptidoglycan Biosynthesis;Sialic Acid Metabolism;UDP-N-acetylmuramate from Fructose-6-phosphate Biosynthesis	N-acetylglucosamine-1-phosphate uridyltransferase (EC 2.7.7.23) / Glucosamine-1-phosphate N-acetyltransferase (EC 2.3.1.157)	KEGG_ENZYME:2.7.7.23,KEGG_ENZYME:2.3.1.157	fig|1664.9.peg.1421	1
seq4	CDS	FALSE	Cell Wall and Capsule;Protein Metabolism	Cell Wall and Capsule - no subcategory;Protein degradation	Metallocarboxypeptidases (EC 3.4.17.-);Murein Hydrolases;Peptidoglycan Biosynthesis	D-alanyl-D-alanine carboxypeptidase (EC 3.4.16.4)	KEGG_ENZYME:3.4.16.4	fig|1664.9.peg.1422	2
seq4	CDS	TRUE				Transcriptional regulator, TetR family		fig|1664.9.peg.1423	0
seq4	CDS	FALSE	Nucleosides and Nucleotides	Purines	De Novo Purine Biosynthesis	PurR: transcription regulator associated with purine metabolism		fig|1664.9.peg.1424	1
seq4	CDS	FALSE	Fatty Acids, Lipids, and Isoprenoids	Isoprenoids	Isoprenoid Biosynthesis	4-diphosphocytidyl-2-C-methyl-D-erythritol kinase (EC 2.7.1.148)	KEGG_ENZYME:2.7.1.148	fig|1664.9.peg.1425	1
seq4	CDS	TRUE				Transcriptional regulator, MarR family		fig|1664.9.peg.1426	0
seq4	CDS	TRUE				Veg protein		fig|1664.9.peg.1427	0
seq4	CDS	FALSE	Protein Metabolism;RNA Metabolism	Protein biosynthesis;RNA processing and modification	Ribosome biogenesis bacterial;RNA methylation	SSU rRNA (adenine(1518)-N(6)/adenine(1519)-N(6))-dimethyltransferase (EC 2.1.1.182)	KEGG_ENZYME:2.1.1.182	fig|1664.9.peg.1428	2
seq4	CDS	FALSE	Protein Metabolism	Protein biosynthesis	Ribosome biogenesis bacterial	Ribonuclease M5 (EC 3.1.26.8)	KEGG_ENZYME:3.1.26.8	fig|1664.9.peg.1429	1
seq1	CDS	FALSE	Nucleosides and Nucleotides	Nucleosides and Nucleotides - no subcategory	Ribonucleotide reduction	Ribonucleotide reductase of class III (anaerobic), large subunit (EC 1.17.4.2)	KEGG_ENZYME:1.17.4.2	fig|1664.9.peg.143	1
seq4	CDS	FALSE	DNA Metabolism	DNA Metabolism - no subcategory	YcfH	Putative deoxyribonuclease YcfH		fig|1664.9.peg.1430	1
seq4	CDS	FALSE	Protein Metabolism	Protein biosynthesis	tRNA aminoacylation, Met	Methionyl-tRNA synthetase (EC 6.1.1.10)	KEGG_ENZYME:6.1.1.10	fig|1664.9.peg.1431	1
seq4	CDS	TRUE				FIG003003: hypothetical protein		fig|1664.9.peg.1432	0
seq4	CDS	TRUE				hypothetical protein		fig|1664.9.peg.1433	0
seq4	CDS	TRUE				MutT/nudix family protein		fig|1664.9.peg.1434	0
seq4	CDS	TRUE				hypothetical protein		fig|1664.9.peg.1435	0
seq4	CDS	TRUE				hypothetical protein		fig|1664.9.peg.1436	0
seq4	CDS	FALSE	Cofactors, Vitamins, Prosthetic Groups, Pigments	Folate and pterines	5-FCL-like protein;Folate Biosynthesis	Dihydrofolate reductase (EC 1.5.1.3)	KEGG_ENZYME:1.5.1.3	fig|1664.9.peg.1437	1
seq4	CDS	TRUE				Phosphonoacetaldehyde hydrolase (EC 3.11.1.1)	KEGG_ENZYME:3.11.1.1	fig|1664.9.peg.1438	0
seq4	CDS	FALSE	Protein Metabolism	Protein biosynthesis	Ribosome LSU bacterial	LSU ribosomal protein L7/L12 (P1/P2)		fig|1664.9.peg.1439	1
seq1	CDS	FALSE	Nucleosides and Nucleotides	Nucleosides and Nucleotides - no subcategory	Ribonucleotide reduction	Ribonucleotide reductase of class III (anaerobic), activating protein (EC 1.97.1.4)	KEGG_ENZYME:1.97.1.4	fig|1664.9.peg.144	1
seq4	CDS	FALSE	Protein Metabolism	Protein biosynthesis	Ribosome LSU bacterial	LSU ribosomal protein L10p (P0)		fig|1664.9.peg.1440	1
seq4	CDS	FALSE	Carbohydrates	Central carbohydrate metabolism;Fermentation	Fermentations: Lactate;Fermentations: Mixed acid;Pyruvate metabolism II: acetyl-CoA, acetogenesis from pyruvate	Acetate kinase (EC 2.7.2.1)	KEGG_ENZYME:2.7.2.1	fig|1664.9.peg.1441	1
seq4	CDS	FALSE	Nucleosides and Nucleotides	Purines	Purine Utilization	Xanthine/uracil/thiamine/ascorbate permease family protein		fig|1664.9.peg.1442	1
seq4	CDS	FALSE	Nucleosides and Nucleotides	Purines	Purine conversions	Adenine deaminase (EC 3.5.4.2)	KEGG_ENZYME:3.5.4.2	fig|1664.9.peg.1443	1
seq4	CDS	FALSE	Protein Metabolism	Protein biosynthesis	Ribosome LSU bacterial	LSU ribosomal protein L1p (L10Ae)		fig|1664.9.peg.1444	1
seq4	CDS	FALSE	Protein Metabolism	Protein biosynthesis	Ribosome LSU bacterial	LSU ribosomal protein L11p (L12e)		fig|1664.9.peg.1445	1
seq4	CDS	TRUE				Cell surface hydrolase, membrane-bound		fig|1664.9.peg.1446	0
seq4	CDS	FALSE	RNA Metabolism	Transcription	Transcription factors bacterial	Transcription antitermination protein NusG		fig|1664.9.peg.1447	1
seq4	CDS	TRUE				Preprotein translocase subunit SecE (TC 3.A.5.1.1)		fig|1664.9.peg.1448	0
seq4	CDS	FALSE	Protein Metabolism	Protein biosynthesis	Ribosome LSU bacterial	LSU ribosomal protein L33p @ LSU ribosomal protein L33p, zinc-dependent		fig|1664.9.peg.1449	1
seq1	CDS	FALSE	Carbohydrates	Di- and oligosaccharides	Beta-Glucoside Metabolism	PTS system, cellobiose-specific IIC component (EC 2.7.1.69)	KEGG_ENZYME:2.7.1.69	fig|1664.9.peg.145	1
seq4	CDS	TRUE				DNA-directed RNA polymerase specialized sigma subunit, sigma24-like		fig|1664.9.peg.1450	0
seq4	CDS	FALSE	Miscellaneous	Plant-Prokaryote DOE project	Conserved gene cluster possibly involved in RNA metabolism	Hypothetical protein DUF901, similar to C-terminal domain of ribosome protection-type Tc-resistance proteins		fig|1664.9.peg.1451	1
seq4	CDS	FALSE	RNA Metabolism	RNA processing and modification	RNA methylation	23S rRNA (guanosine-2&#39;-O-) -methyltransferase rlmB (EC 2.1.1.-)	KEGG_ENZYME:2.1.1.-	fig|1664.9.peg.1452	1
seq4	CDS	FALSE	Miscellaneous	Plant-Prokaryote DOE project	Conserved gene cluster possibly involved in RNA metabolism	COG1939: Ribonuclease III family protein		fig|1664.9.peg.1453	1
seq4	CDS	FALSE	Miscellaneous;Protein Metabolism	Plant-Prokaryote DOE project;Protein biosynthesis	Conserved gene cluster possibly involved in RNA metabolism;tRNA aminoacylation, Cys	Cysteinyl-tRNA synthetase (EC 6.1.1.16)	KEGG_ENZYME:6.1.1.16	fig|1664.9.peg.1454	2
seq4	CDS	FALSE	Protein Metabolism	Protein degradation	Proteolysis in bacteria, ATP-dependent	Membrane-associated protein containing RNA-binding TRAM domain and ribonuclease PIN-domain, YacL B.subtilis ortholog		fig|1664.9.peg.1455	1
seq4	CDS	FALSE	DNA Metabolism;Protein Metabolism	DNA repair;Protein degradation	DNA repair, bacterial;Proteolysis in bacteria, ATP-dependent	DNA repair protein RadA		fig|1664.9.peg.1456	2
seq4	CDS	FALSE	Nucleosides and Nucleotides	Detoxification	Housecleaning nucleoside triphosphate pyrophosphatases;Nudix proteins (nucleoside triphosphate hydrolases)	Deoxyuridine 5&#39;-triphosphate nucleotidohydrolase (EC 3.6.1.23)	KEGG_ENZYME:3.6.1.23	fig|1664.9.peg.1457	1
seq4	CDS	FALSE	Carbohydrates	Central carbohydrate metabolism;Monosaccharides	D-ribose utilization;Pentose phosphate pathway	Ribose 5-phosphate isomerase A (EC 5.3.1.6)	KEGG_ENZYME:5.3.1.6	fig|1664.9.peg.1458	1
seq4	CDS	FALSE	Protein Metabolism	Protein degradation	Protein degradation	Aminopeptidase C (EC 3.4.22.40)	KEGG_ENZYME:3.4.22.40	fig|1664.9.peg.1459	1
seq1	CDS	TRUE				lipoprotein precursor		fig|1664.9.peg.146	0
seq4	CDS	TRUE				hypothetical protein		fig|1664.9.peg.1460	0
seq4	CDS	FALSE	Protein Metabolism	Protein degradation	Protein degradation	Aminopeptidase C (EC 3.4.22.40)	KEGG_ENZYME:3.4.22.40	fig|1664.9.peg.1461	1
seq4	CDS	TRUE				Acetylornithine deacetylase/Succinyl-diaminopimelate desuccinylase and related deacylases		fig|1664.9.peg.1462	0
seq4	CDS	FALSE	Protein Metabolism	Protein degradation	Protein degradation	Nondeblocking aminopeptidase YpdE (X-X-[^PR]- specific)		fig|1664.9.peg.1463	1
seq4	CDS	TRUE				Glutamyl aminopeptidase (EC 3.4.11.7);Deblocking aminopeptidase	KEGG_ENZYME:3.4.11.7	fig|1664.9.peg.1464	0
seq4	CDS	TRUE				FIG00627599: hypothetical protein		fig|1664.9.peg.1465	0
seq4	CDS	FALSE	Carbohydrates	Di- and oligosaccharides	Beta-Glucoside Metabolism	PTS system, cellobiose-specific IIC component (EC 2.7.1.69)	KEGG_ENZYME:2.7.1.69	fig|1664.9.peg.1466	1
seq4	CDS	FALSE	Carbohydrates	Aminosugars	Chitin and N-acetylglucosamine utilization	Predicted transcriptional regulator of N-Acetylglucosamine utilization, GntR family		fig|1664.9.peg.1467	1
seq4	CDS	FALSE	Protein Metabolism	Protein degradation	Omega peptidases (EC 3.4.19.-);Protein degradation	Isoaspartyl aminopeptidase (EC 3.4.19.5) @ Asp-X dipeptidase	KEGG_ENZYME:3.4.19.5	fig|1664.9.peg.1468	1
seq4	CDS	FALSE	Stress Response	Osmotic stress	Choline and Betaine Uptake and Betaine Biosynthesis	Glycine betaine ABC transport system, glycine betaine-binding protein OpuAC		fig|1664.9.peg.1469	1
seq1	CDS	TRUE				sensor histidine kinase		fig|1664.9.peg.147	0
seq4	CDS	FALSE	Stress Response	Osmotic stress	Choline and Betaine Uptake and Betaine Biosynthesis	Glycine betaine ABC transport system, permease protein OpuAB		fig|1664.9.peg.1470	1
seq4	CDS	FALSE	Stress Response	Osmotic stress	Choline and Betaine Uptake and Betaine Biosynthesis	Glycine betaine ABC transport system, ATP-binding protein OpuAA (EC 3.6.3.32)	KEGG_ENZYME:3.6.3.32	fig|1664.9.peg.1471	1
seq4	CDS	TRUE				Putative amino acid permease		fig|1664.9.peg.1472	0
seq4	CDS	FALSE	Membrane Transport	Cation transporters	Magnesium transport	Mg(2+) transport ATPase protein C		fig|1664.9.peg.1473	1
seq4	CDS	TRUE				Manganese transport protein MntH		fig|1664.9.peg.1474	0
seq4	CDS	TRUE				hypothetical protein		fig|1664.9.peg.1475	0
seq4	CDS	TRUE				Phenolic acid decarboxylase (EC 4.1.1.-)	KEGG_ENZYME:4.1.1.-	fig|1664.9.peg.1476	0
seq4	CDS	FALSE	Carbohydrates;Cofactors, Vitamins, Prosthetic Groups, Pigments;Fatty Acids, Lipids, and Isoprenoids	Fermentation;Folate and pterines;Phospholipids	5-FCL-like protein;Butanol Biosynthesis;Fermentations: Mixed acid;Glycerolipid and Glycerophospholipid Metabolism in Bacteria	Alcohol dehydrogenase (EC 1.1.1.1)	KEGG_ENZYME:1.1.1.1	fig|1664.9.peg.1477	3
seq4	CDS	TRUE				Na(+)/H(+) antiporter		fig|1664.9.peg.1478	0
seq4	CDS	TRUE				Cation transport ATPase		fig|1664.9.peg.1479	0
seq1	CDS	TRUE				Response regulator receiver:Transcriptional regulatory protein, C-terminal		fig|1664.9.peg.148	0
seq4	CDS	TRUE				conserved hypothetical protein		fig|1664.9.peg.1480	0
seq4	CDS	FALSE	Virulence, Disease and Defense	Resistance to antibiotics and toxic compounds	Beta-lactamase	Beta-lactamase (EC 3.5.2.6)	KEGG_ENZYME:3.5.2.6	fig|1664.9.peg.1481	1
seq4	CDS	TRUE				lipoprotein precursor		fig|1664.9.peg.1482	0
seq4	CDS	TRUE				hypothetical protein		fig|1664.9.peg.1483	0
seq4	CDS	FALSE	Carbohydrates;Sulfur Metabolism	Di- and oligosaccharides;Sulfur Metabolism - no subcategory	Galactosylceramide and Sulfatide metabolism;Lactose and Galactose Uptake and Utilization	Beta-galactosidase small subunit (EC 3.2.1.23)	KEGG_ENZYME:3.2.1.23	fig|1664.9.peg.1484	2
seq4	CDS	FALSE	Carbohydrates;Sulfur Metabolism	Di- and oligosaccharides;Sulfur Metabolism - no subcategory	Galactosylceramide and Sulfatide metabolism;Lactose and Galactose Uptake and Utilization	Beta-galactosidase large subunit (EC 3.2.1.23)	KEGG_ENZYME:3.2.1.23	fig|1664.9.peg.1485	2
seq4	CDS	TRUE				Oxygen-insensitive NADPH nitroreductase (EC 1.-.-.-)	KEGG_ENZYME:1.-.-.-	fig|1664.9.peg.1486	0
seq4	CDS	TRUE				hypothetical protein		fig|1664.9.peg.1487	0
seq4	CDS	TRUE				ThiJ/PfpI family protein		fig|1664.9.peg.1488	0
seq4	CDS	TRUE				hypothetical protein		fig|1664.9.peg.1489	0
seq1	CDS	TRUE				ABC transporter ATP-binding protein YvcR		fig|1664.9.peg.149	0
seq4	CDS	TRUE				Transcriptional regulator, XRE family		fig|1664.9.peg.1490	0
seq4	CDS	TRUE				hypothetical protein		fig|1664.9.peg.1491	0
seq4	CDS	TRUE				hypothetical protein		fig|1664.9.peg.1492	0
seq4	CDS	TRUE				PHP N-terminal domain protein		fig|1664.9.peg.1493	0
seq4	CDS	TRUE				PHP N-terminal domain protein		fig|1664.9.peg.1494	0
seq4	CDS	FALSE	Protein Metabolism	Protein biosynthesis	Ribosome SSU bacterial	SSU ribosomal protein S9p (S16e)		fig|1664.9.peg.1495	1
seq4	CDS	FALSE	Protein Metabolism	Protein biosynthesis	Ribosome LSU bacterial	LSU ribosomal protein L13p (L13Ae)		fig|1664.9.peg.1496	1
seq4	CDS	FALSE	RNA Metabolism	RNA processing and modification	RNA pseudouridine syntheses;tRNA modification Bacteria;tRNA processing	tRNA pseudouridine synthase A (EC 4.2.1.70)	KEGG_ENZYME:4.2.1.70	fig|1664.9.peg.1497	1
seq4	CDS	TRUE				hypothetical protein		fig|1664.9.peg.1498	0
seq4	CDS	TRUE				hypothetical protein		fig|1664.9.peg.1499	0
seq1	CDS	TRUE				hypothetical protein		fig|1664.9.peg.15	0
seq1	CDS	TRUE				FIG00743025: hypothetical protein		fig|1664.9.peg.150	0
seq4	CDS	TRUE				cell surface protein precursor		fig|1664.9.peg.1500	0
seq4	CDS	TRUE				Putative uncharacterized protein		fig|1664.9.peg.1501	0
seq40	CDS	TRUE				Mobile element protein		fig|1664.9.peg.1502	0
seq41	CDS	TRUE				Mobile element protein		fig|1664.9.peg.1503	0
seq5	CDS	TRUE				Hydrolase (HAD superfamily)		fig|1664.9.peg.1504	0
seq5	CDS	TRUE				hypothetical protein		fig|1664.9.peg.1505	0
seq5	CDS	FALSE	Respiration	Respiration - no subcategory	Quinone oxidoreductase family	Quinone oxidoreductase (EC 1.6.5.5)	KEGG_ENZYME:1.6.5.5	fig|1664.9.peg.1506	1
seq5	CDS	TRUE				Transcriptional regulator		fig|1664.9.peg.1507	0
seq5	CDS	TRUE				hypothetical protein		fig|1664.9.peg.1508	0
seq5	CDS	TRUE				FIG00745790: hypothetical protein		fig|1664.9.peg.1509	0
seq1	CDS	TRUE				Integral membrane protein		fig|1664.9.peg.151	0
seq5	CDS	TRUE				similar to glutathione reductase		fig|1664.9.peg.1510	0
seq5	CDS	FALSE	Stress Response	Osmotic stress	Choline and Betaine Uptake and Betaine Biosynthesis	L-proline glycine betaine ABC transport system permease protein ProV (TC 3.A.1.12.1)		fig|1664.9.peg.1511	1
seq5	CDS	FALSE	Stress Response	Osmotic stress	Choline and Betaine Uptake and Betaine Biosynthesis	L-proline glycine betaine binding ABC transporter protein ProX (TC 3.A.1.12.1) / Osmotic adaptation		fig|1664.9.peg.1512	1
seq5	CDS	TRUE				Transcriptional activator tipA		fig|1664.9.peg.1513	0
seq5	CDS	TRUE				Maltose O-acetyltransferase (EC 2.3.1.79)	KEGG_ENZYME:2.3.1.79	fig|1664.9.peg.1514	0
seq5	CDS	TRUE				hypothetical membrane protein		fig|1664.9.peg.1515	0
seq5	CDS	TRUE				Transcriptional regulator, TetR family		fig|1664.9.peg.1516	0
seq5	CDS	TRUE				FIG00520342: hypothetical protein		fig|1664.9.peg.1517	0
seq5	CDS	FALSE	Carbohydrates	Monosaccharides	L-Arabinose utilization	Transcriptional repressor of arabinoside utilization operon, GntR family		fig|1664.9.peg.1518	1
seq5	CDS	FALSE	Carbohydrates	Monosaccharides	L-Arabinose utilization	Arabinose-proton symporter		fig|1664.9.peg.1519	1
seq1	CDS	FALSE	Virulence, Disease and Defense	Resistance to antibiotics and toxic compounds	Beta-lactamase	Metal-dependent hydrolases of the beta-lactamase superfamily I;PhnP protein		fig|1664.9.peg.152	1
seq5	CDS	FALSE	Carbohydrates	Monosaccharides	L-Arabinose utilization	Ribulokinase (EC 2.7.1.16)	KEGG_ENZYME:2.7.1.16	fig|1664.9.peg.1520	1
seq5	CDS	FALSE	Carbohydrates	Monosaccharides	L-Arabinose utilization	L-ribulose-5-phosphate 4-epimerase (EC 5.1.3.4)	KEGG_ENZYME:5.1.3.4	fig|1664.9.peg.1521	1
seq5	CDS	FALSE	Carbohydrates	Monosaccharides	L-Arabinose utilization	L-arabinose isomerase (EC 5.3.1.4)	KEGG_ENZYME:5.3.1.4	fig|1664.9.peg.1522	1
seq5	CDS	FALSE	Miscellaneous	Miscellaneous - no subcategory	Phosphoglycerate mutase protein family	Phosphoglycerate mutase family 5		fig|1664.9.peg.1523	1
seq5	CDS	TRUE				Predicted permease		fig|1664.9.peg.1524	0
seq5	CDS	TRUE				DNA alkylation repair enzyme		fig|1664.9.peg.1525	0
seq5	CDS	TRUE				HTH-type transcriptional regulator LrpB		fig|1664.9.peg.1526	0
seq5	CDS	FALSE	Amino Acids and Derivatives	Aromatic amino acids and derivatives	Chorismate: Intermediate for synthesis of Tryptophan, PAPA antibiotics, PABA, 3-hydroxyanthranilate and more.	Isochorismatase (EC 3.3.2.1)	KEGG_ENZYME:3.3.2.1	fig|1664.9.peg.1527	1
seq5	CDS	TRUE				hypothetical protein		fig|1664.9.peg.1528	0
seq5	CDS	TRUE				hypothetical protein		fig|1664.9.peg.1529	0
seq1	CDS	TRUE				Arsenate reductase family protein		fig|1664.9.peg.153	0
seq5	CDS	TRUE				Phospholipid-binding protein		fig|1664.9.peg.1530	0
seq5	CDS	TRUE				hypothetical protein		fig|1664.9.peg.1531	0
seq5	CDS	TRUE				Integral membrane protein		fig|1664.9.peg.1532	0
seq5	CDS	FALSE	DNA Metabolism	DNA repair;DNA replication	DNA repair, bacterial RecFOR pathway;DNA-replication	ATP-dependent DNA helicase RecQ		fig|1664.9.peg.1533	1
seq5	CDS	FALSE	Stress Response	Osmotic stress	Osmoregulation	Aquaporin Z		fig|1664.9.peg.1534	1
seq5	CDS	FALSE	DNA Metabolism	DNA repair	DNA repair, bacterial	Methylated-DNA--protein-cysteine methyltransferase (EC 2.1.1.63)	KEGG_ENZYME:2.1.1.63	fig|1664.9.peg.1535	1
seq5	CDS	TRUE				ABC transporter, ATP-binding protein		fig|1664.9.peg.1536	0
seq5	CDS	FALSE	Virulence, Disease and Defense	Resistance to antibiotics and toxic compounds	Streptococcus pneumoniae Vancomycin Tolerance Locus	ABC transporter membrane-spanning permease, Pep export, Vex3		fig|1664.9.peg.1537	1
seq5	CDS	TRUE				LPXTG-motif cell wall anchor domain protein		fig|1664.9.peg.1538	0
seq5	CDS	TRUE				FIG00267293: hypothetical protein		fig|1664.9.peg.1539	0
seq1	CDS	FALSE	DNA Metabolism	DNA uptake, competence	Gram Positive Competence	Negative regulator of genetic competence MecA		fig|1664.9.peg.154	1
seq5	CDS	FALSE	Membrane Transport	Membrane Transport - no subcategory	ECF class transporters	Transmembrane component CbrV of energizing module of predicted cobalamin ECF transporter		fig|1664.9.peg.1540	1
seq5	CDS	FALSE	Membrane Transport	Membrane Transport - no subcategory	ECF class transporters	Duplicated ATPase component CbrU of energizing module of predicted cobalamin ECF transporter		fig|1664.9.peg.1541	1
seq5	CDS	FALSE	Membrane Transport	Membrane Transport - no subcategory	ECF class transporters	Substrate-specific component CbrT of predicted cobalamin ECF transporter		fig|1664.9.peg.1542	1
seq5	CDS	TRUE				Bifunctional protein: zinc-containing alcohol dehydrogenase;quinone oxidoreductase ( NADPH:quinone reductase) (EC 1.1.1.-);Similar to arginate lyase	KEGG_ENZYME:1.1.1.-	fig|1664.9.peg.1543	0
seq5	CDS	TRUE				hypothetical protein		fig|1664.9.peg.1544	0
seq5	CDS	TRUE				Integral membrane protein		fig|1664.9.peg.1545	0
seq5	CDS	TRUE				Integral membrane protein		fig|1664.9.peg.1546	0
seq5	CDS	TRUE				Bifunctional protein: zinc-containing alcohol dehydrogenase;quinone oxidoreductase ( NADPH:quinone reductase) (EC 1.1.1.-);Similar to arginate lyase	KEGG_ENZYME:1.1.1.-	fig|1664.9.peg.1547	0
seq5	CDS	FALSE	Iron acquisition and metabolism	Iron acquisition and metabolism - no subcategory	Encapsulating protein for DyP-type peroxidase and ferritin-like protein oligomers	Predicted dye-decolorizing peroxidase (DyP), encapsulated subgroup		fig|1664.9.peg.1548	1
seq5	CDS	FALSE	Carbohydrates	Central carbohydrate metabolism	Pyruvate metabolism II: acetyl-CoA, acetogenesis from pyruvate	Pyruvate oxidase (EC 1.2.3.3)	KEGG_ENZYME:1.2.3.3	fig|1664.9.peg.1549	1
seq1	CDS	FALSE	DNA Metabolism	DNA uptake, competence	Gram Positive Competence	Competence protein CoiA		fig|1664.9.peg.155	1
seq5	CDS	TRUE				Immunoreactive protein Se23.5 (Fragment)		fig|1664.9.peg.1550	0
seq5	CDS	TRUE				Predicted tyrosine transporter, NhaC family		fig|1664.9.peg.1551	0
seq5	CDS	TRUE				hypothetical protein		fig|1664.9.peg.1552	0
seq5	CDS	TRUE				hypothetical protein		fig|1664.9.peg.1553	0
seq5	CDS	TRUE				FIG00743435: hypothetical protein		fig|1664.9.peg.1554	0
seq5	CDS	TRUE				Rrf2 family transcriptional regulator Bsu YwgB		fig|1664.9.peg.1555	0
seq5	CDS	TRUE				hypothetical protein		fig|1664.9.peg.1556	0
seq5	CDS	TRUE				extracellular protein		fig|1664.9.peg.1557	0
seq5	CDS	TRUE				hypothetical protein		fig|1664.9.peg.1558	0
seq5	CDS	TRUE				extracellular protein		fig|1664.9.peg.1559	0
seq1	CDS	TRUE				hypothetical protein		fig|1664.9.peg.156	0
seq5	CDS	TRUE				cell surface protein precursor		fig|1664.9.peg.1560	0
seq5	CDS	TRUE				Lysine-specific permease		fig|1664.9.peg.1561	0
seq5	CDS	TRUE				cell surface protein precursor		fig|1664.9.peg.1562	0
seq5	CDS	TRUE				hypothetical protein		fig|1664.9.peg.1563	0
seq5	CDS	TRUE				hypothetical protein		fig|1664.9.peg.1564	0
seq5	CDS	TRUE				FIG00756712: hypothetical protein		fig|1664.9.peg.1565	0
seq5	CDS	TRUE				polysaccharide deacetylase, putative		fig|1664.9.peg.1566	0
seq5	CDS	TRUE				extracellular protein		fig|1664.9.peg.1567	0
seq5	CDS	TRUE				cell surface protein precursor		fig|1664.9.peg.1568	0
seq5	CDS	TRUE				hypothetical protein		fig|1664.9.peg.1569	0
seq1	CDS	FALSE	Regulation and Cell signaling	Regulation and Cell signaling - no subcategory	cAMP signaling in bacteria	Adenylate cyclase (EC 4.6.1.1)	KEGG_ENZYME:4.6.1.1	fig|1664.9.peg.157	1
seq5	CDS	TRUE				hypothetical protein		fig|1664.9.peg.1570	0
seq5	CDS	TRUE				hypothetical protein		fig|1664.9.peg.1571	0
seq5	CDS	FALSE	Nucleosides and Nucleotides	Purines	Purine conversions	Deoxyadenosine kinase (EC 2.7.1.76) / Deoxyguanosine kinase (EC 2.7.1.113)	KEGG_ENZYME:2.7.1.76,KEGG_ENZYME:2.7.1.113	fig|1664.9.peg.1572	1
seq5	CDS	TRUE				hypothetical protein		fig|1664.9.peg.1573	0
seq5	CDS	TRUE				hypothetical protein		fig|1664.9.peg.1574	0
seq5	CDS	FALSE	Amino Acids and Derivatives;Protein Metabolism	Alanine, serine, and glycine;Protein biosynthesis	Glycine and Serine Utilization;tRNA aminoacylation, Ser	Seryl-tRNA synthetase (EC 6.1.1.11)	KEGG_ENZYME:6.1.1.11	fig|1664.9.peg.1575	2
seq5	CDS	TRUE				ABC transporter, ATP-binding protein		fig|1664.9.peg.1576	0
seq5	CDS	TRUE				hypothetical protein		fig|1664.9.peg.1577	0
seq5	CDS	TRUE				FIG00906055: hypothetical protein		fig|1664.9.peg.1578	0
seq5	CDS	TRUE				Transcriptional regulator, GntR family		fig|1664.9.peg.1579	0
seq1	CDS	TRUE				GTP pyrophosphokinase (EC 2.7.6.5)	KEGG_ENZYME:2.7.6.5	fig|1664.9.peg.158	0
seq5	CDS	TRUE				Short-chain dehydrogenase/reductase SDR		fig|1664.9.peg.1580	0
seq5	CDS	FALSE	Virulence, Disease and Defense	Resistance to antibiotics and toxic compounds	Cobalt-zinc-cadmium resistance	Transcriptional regulator, MerR family		fig|1664.9.peg.1581	1
seq5	CDS	TRUE				Transcriptional regulator, AraC family		fig|1664.9.peg.1582	0
seq5	CDS	FALSE	Carbohydrates;Sulfur Metabolism	Di- and oligosaccharides;Sulfur Metabolism - no subcategory	Galactosylceramide and Sulfatide metabolism;Lactose and Galactose Uptake and Utilization	Alpha-galactosidase (EC 3.2.1.22)	KEGG_ENZYME:3.2.1.22	fig|1664.9.peg.1583	2
seq5	CDS	FALSE	Carbohydrates	Di- and oligosaccharides	Sucrose utilization	Sucrose operon repressor ScrR, LacI family		fig|1664.9.peg.1584	1
seq5	CDS	FALSE	Carbohydrates*	Di- and oligosaccharides	Sucrose utilization	Sucrose-6-phosphate hydrolase (EC 3.2.1.B3)		fig|1664.9.peg.1585	1
seq5	CDS	FALSE	Carbohydrates	Di- and oligosaccharides	Sucrose utilization	PTS system, sucrose-specific IIB component (EC 2.7.1.69) / PTS system, sucrose-specific IIC component (EC 2.7.1.69) / PTS system, sucrose-specific IIA component (EC 2.7.1.69)	KEGG_ENZYME:2.7.1.69,KEGG_ENZYME:2.7.1.69,KEGG_ENZYME:2.7.1.69	fig|1664.9.peg.1586	1
seq5	CDS	FALSE	Carbohydrates*			Glucan 1,6-alpha-glucosidase (EC 3.2.1.70)	KEGG_ENZYME:3.2.1.70	fig|1664.9.peg.1587	1
seq5	CDS	FALSE	Carbohydrates	Di- and oligosaccharides;Monosaccharides	Fructose utilization;Sucrose utilization	Fructokinase (EC 2.7.1.4)	KEGG_ENZYME:2.7.1.4	fig|1664.9.peg.1588	1
seq5	CDS	FALSE	Carbohydrates	Di- and oligosaccharides	Lactose and Galactose Uptake and Utilization	Galactose operon repressor, GalR-LacI family of transcriptional regulators		fig|1664.9.peg.1589	1
seq1	CDS	FALSE	Cofactors, Vitamins, Prosthetic Groups, Pigments	NAD and NADP	NAD and NADP cofactor biosynthesis global	NAD kinase (EC 2.7.1.23)	KEGG_ENZYME:2.7.1.23	fig|1664.9.peg.159	1
seq5	CDS	TRUE				conserved domain protein		fig|1664.9.peg.1590	0
seq5	CDS	TRUE				FIG00627365: hypothetical protein		fig|1664.9.peg.1591	0
seq5	CDS	TRUE				Putative melibiose:Na(+) transport protein		fig|1664.9.peg.1592	0
seq5	CDS	TRUE				Unsaturated glucuronyl hydrolase (EC 3.2.1.-)	KEGG_ENZYME:3.2.1.-	fig|1664.9.peg.1593	0
seq5	CDS	FALSE	Membrane Transport;Virulence, Disease and Defense	Cation transporters;Resistance to antibiotics and toxic compounds	Copper homeostasis;Copper Transport System	Lead, cadmium, zinc and mercury transporting ATPase (EC 3.6.3.3) (EC 3.6.3.5);Copper-translocating P-type ATPase (EC 3.6.3.4)	KEGG_ENZYME:3.6.3.3,KEGG_ENZYME:3.6.3.5,KEGG_ENZYME:3.6.3.4	fig|1664.9.peg.1594	2
seq5	CDS	FALSE	Virulence, Disease and Defense	Resistance to antibiotics and toxic compounds	Copper homeostasis	Copper chaperone		fig|1664.9.peg.1595	1
seq5	CDS	FALSE	Stress Response	Oxidative stress	Oxidative stress	Non-specific DNA-binding protein Dps / Iron-binding ferritin-like antioxidant protein / Ferroxidase (EC 1.16.3.1)	KEGG_ENZYME:1.16.3.1	fig|1664.9.peg.1596	1
seq5	CDS	FALSE	Stress Response	Oxidative stress	Oxidative stress	transcriptional regulator, Crp/Fnr family		fig|1664.9.peg.1597	1
seq6	CDS	TRUE				GNAT family acetyltransferase YjcF		fig|1664.9.peg.1598	0
seq6	CDS	FALSE	Nucleosides and Nucleotides	Purines	Purine conversions	GMP reductase (EC 1.7.1.7)	KEGG_ENZYME:1.7.1.7	fig|1664.9.peg.1599	1
seq1	CDS	TRUE				hypothetical protein		fig|1664.9.peg.16	0
seq1	CDS	FALSE	Protein Metabolism;RNA Metabolism	Protein biosynthesis;RNA processing and modification	Ribosome biogenesis bacterial;RNA pseudouridine syntheses	Similar to ribosomal large subunit pseudouridine synthase D, Bacillus subtilis YjbO type		fig|1664.9.peg.160	2
seq6	CDS	FALSE	Membrane Transport	Cation transporters	Magnesium transport	Magnesium and cobalt transport protein CorA		fig|1664.9.peg.1600	1
seq6	CDS	FALSE	RNA Metabolism	RNA processing and modification	RNA methylation	Ribosomal RNA large subunit methyltransferase A (EC 2.1.1.51)	KEGG_ENZYME:2.1.1.51	fig|1664.9.peg.1601	1
seq6	CDS	FALSE	RNA Metabolism	RNA processing and modification	RNA methylation	tRNA (cytidine(34)-2&#39;-O)-methyltransferase (EC 2.1.1.207)	KEGG_ENZYME:2.1.1.207	fig|1664.9.peg.1602	1
seq6	CDS	TRUE				FIG00742078: hypothetical protein		fig|1664.9.peg.1603	0
seq6	CDS	FALSE	Cell Division and Cell Cycle	Cell Division and Cell Cycle - no subcategory	Bacterial Cytoskeleton	Cell division protein FtsK		fig|1664.9.peg.1604	1
seq6	CDS	TRUE				FIG001621: Zinc protease		fig|1664.9.peg.1605	0
seq6	CDS	TRUE				FIG009210: peptidase, M16 family		fig|1664.9.peg.1606	0
seq6	CDS	FALSE	Fatty Acids, Lipids, and Isoprenoids	Fatty acids	Fatty Acid Biosynthesis FASII	3-oxoacyl-[acyl-carrier protein] reductase (EC 1.1.1.100)	KEGG_ENZYME:1.1.1.100	fig|1664.9.peg.1607	1
seq6	CDS	TRUE				Transcriptional regulator in cluster with unspecified monosaccharide ABC transport system		fig|1664.9.peg.1608	0
seq6	CDS	FALSE	Fatty Acids, Lipids, and Isoprenoids	Phospholipids	Glycerolipid and Glycerophospholipid Metabolism in Bacteria	CDP-diacylglycerol--glycerol-3-phosphate 3-phosphatidyltransferase (EC 2.7.8.5)	KEGG_ENZYME:2.7.8.5	fig|1664.9.peg.1609	1
seq1	CDS	TRUE				Undecaprenyl-diphosphatase (EC 3.6.1.27)	KEGG_ENZYME:3.6.1.27	fig|1664.9.peg.161	0
seq6	CDS	FALSE	DNA Metabolism	DNA repair;DNA replication	DNA repair system including RecA, MutS and a hypothetical protein;DNA repair, bacterial;DNA repair, bacterial RecFOR pathway;DNA-replication	RecA protein		fig|1664.9.peg.1610	1
seq6	CDS	TRUE				FIG002344: Hydrolase (HAD superfamily)		fig|1664.9.peg.1611	0
seq6	CDS	FALSE	Cell Wall and Capsule	Gram-Positive cell wall components	Teichoic and lipoteichoic acids biosynthesis	Undecaprenyl-phosphate N-acetylglucosaminyl 1-phosphate transferase (EC 2.7.8.-)	KEGG_ENZYME:2.7.8.-	fig|1664.9.peg.1612	1
seq6	CDS	TRUE				FIG000605: protein co-occurring with transport systems (COG1739)		fig|1664.9.peg.1613	0
seq6	CDS	FALSE	DNA Metabolism	DNA uptake, competence	Gram Positive Competence	ComF operon protein A, DNA transporter ATPase		fig|1664.9.peg.1614	1
seq6	CDS	FALSE	Cofactors, Vitamins, Prosthetic Groups, Pigments	Biotin	Biotin biosynthesis Experimental	Competence protein F homolog, phosphoribosyltransferase domain;protein YhgH required for utilization of DNA as sole source of carbon and energy		fig|1664.9.peg.1615	1
seq6	CDS	FALSE	Protein Metabolism	Protein biosynthesis	Ribosome activity modulation	Ribosomal subunit interface protein		fig|1664.9.peg.1616	1
seq6	CDS	TRUE				Protein export cytoplasm protein SecA ATPase RNA helicase (TC 3.A.5.1.1)		fig|1664.9.peg.1617	0
seq6	CDS	FALSE	Protein Metabolism	Protein biosynthesis	Programmed frameshift;Translation termination factors bacterial	Peptide chain release factor 2		fig|1664.9.peg.1618	1
seq6	CDS	TRUE				Cell division transporter, ATP-binding protein FtsE (TC 3.A.5.1.1)		fig|1664.9.peg.1619	0
seq1	CDS	TRUE				Cytoplasmic copper homeostasis protein cutC		fig|1664.9.peg.162	0
seq6	CDS	TRUE				Cell division protein FtsX		fig|1664.9.peg.1620	0
seq6	CDS	FALSE	Miscellaneous	Miscellaneous - no subcategory	Bacillus subtilis scratch - gjo	Cell division topological determinant MinJ		fig|1664.9.peg.1621	1
seq6	CDS	FALSE	Phosphorus Metabolism	Phosphorus Metabolism - no subcategory	High affinity phosphate transporter and control of PHO regulon;Phosphate metabolism	Alkaline phosphatase synthesis transcriptional regulatory protein PhoP		fig|1664.9.peg.1622	1
seq6	CDS	FALSE	Phosphorus Metabolism	Phosphorus Metabolism - no subcategory	High affinity phosphate transporter and control of PHO regulon;Phosphate metabolism	Phosphate regulon sensor protein PhoR (SphS) (EC 2.7.13.3)	KEGG_ENZYME:2.7.13.3	fig|1664.9.peg.1623	1
seq6	CDS	FALSE	Phosphorus Metabolism	Phosphorus Metabolism - no subcategory	High affinity phosphate transporter and control of PHO regulon;Phosphate metabolism	Phosphate ABC transporter, periplasmic phosphate-binding protein PstS (TC 3.A.1.7.1)		fig|1664.9.peg.1624	1
seq6	CDS	FALSE	Phosphorus Metabolism	Phosphorus Metabolism - no subcategory	High affinity phosphate transporter and control of PHO regulon;Phosphate metabolism	Phosphate transport system permease protein PstC (TC 3.A.1.7.1)		fig|1664.9.peg.1625	1
seq6	CDS	FALSE	Phosphorus Metabolism	Phosphorus Metabolism - no subcategory	High affinity phosphate transporter and control of PHO regulon;Phosphate metabolism	Phosphate transport system permease protein PstA (TC 3.A.1.7.1)		fig|1664.9.peg.1626	1
seq6	CDS	FALSE	Phosphorus Metabolism	Phosphorus Metabolism - no subcategory	High affinity phosphate transporter and control of PHO regulon;Phosphate metabolism	Phosphate transport ATP-binding protein PstB (TC 3.A.1.7.1)		fig|1664.9.peg.1627	1
seq6	CDS	FALSE	Phosphorus Metabolism	Phosphorus Metabolism - no subcategory	High affinity phosphate transporter and control of PHO regulon;Phosphate metabolism	Phosphate transport ATP-binding protein PstB (TC 3.A.1.7.1)		fig|1664.9.peg.1628	1
seq6	CDS	FALSE	Phosphorus Metabolism	Phosphorus Metabolism - no subcategory	High affinity phosphate transporter and control of PHO regulon;Phosphate metabolism	Phosphate transport system regulatory protein PhoU		fig|1664.9.peg.1629	1
seq1	CDS	TRUE				SAM-dependent methyltransferase, MraW methylase family (EC 2.1.1.-)	KEGG_ENZYME:2.1.1.-	fig|1664.9.peg.163	0
seq6	CDS	FALSE	Nucleosides and Nucleotides	Purines;Pyrimidines	Purine conversions;pyrimidine conversions	Purine trans deoxyribosylase (Nucleoside deoxyribosyltransferase-I) (EC 2.4.2.6)	KEGG_ENZYME:2.4.2.6	fig|1664.9.peg.1630	1
seq6	CDS	FALSE	Amino Acids and Derivatives	Alanine, serine, and glycine	Glycine and Serine Utilization;Glycine Biosynthesis	2-amino-3-ketobutyrate coenzyme A ligase (EC 2.3.1.29)	KEGG_ENZYME:2.3.1.29	fig|1664.9.peg.1631	1
seq6	CDS	FALSE	Amino Acids and Derivatives	Alanine, serine, and glycine;Lysine, threonine, methionine, and cysteine	Glycine Biosynthesis;Threonine degradation	L-threonine 3-dehydrogenase (EC 1.1.1.103)	KEGG_ENZYME:1.1.1.103	fig|1664.9.peg.1632	1
seq6	CDS	TRUE				Hypothetical protein, homolog of fig|393130.3.peg.2627		fig|1664.9.peg.1633	0
seq6	CDS	TRUE				unknown		fig|1664.9.peg.1634	0
seq6	CDS	TRUE				FIG00743093: hypothetical protein		fig|1664.9.peg.1635	0
seq6	CDS	TRUE				FIG00744847: hypothetical protein		fig|1664.9.peg.1636	0
seq6	CDS	FALSE	Regulation and Cell signaling	Regulation and Cell signaling - no subcategory	HPr catabolite repression system	HPr kinase/phosphorylase (EC 2.7.1.-) (EC 2.7.4.-)	KEGG_ENZYME:2.7.1.-,KEGG_ENZYME:2.7.4.-	fig|1664.9.peg.1637	1
seq6	CDS	FALSE	Protein Metabolism	Protein processing and modification	Lipoprotein Biosynthesis	Prolipoprotein diacylglyceryl transferase (EC 2.4.99.-)	KEGG_ENZYME:2.4.99.-	fig|1664.9.peg.1638	1
seq6	CDS	FALSE	Carbohydrates;Fatty Acids, Lipids, and Isoprenoids	Phospholipids;Sugar alcohols	Glycerol and Glycerol-3-phosphate Uptake and Utilization;Glycerolipid and Glycerophospholipid Metabolism in Bacteria	Glycerol-3-phosphate dehydrogenase [NAD(P)+] (EC 1.1.1.94)	KEGG_ENZYME:1.1.1.94	fig|1664.9.peg.1639	2
seq1	CDS	TRUE				Membrane-associated phospholipid phosphatase		fig|1664.9.peg.164	0
seq6	CDS	TRUE				hypothetical protein		fig|1664.9.peg.1640	0
seq6	CDS	FALSE	Nucleosides and Nucleotides;Sulfur Metabolism	Pyrimidines;Sulfur Metabolism - no subcategory	pyrimidine conversions;Thioredoxin-disulfide reductase	Thioredoxin reductase (EC 1.8.1.9)	KEGG_ENZYME:1.8.1.9	fig|1664.9.peg.1641	2
seq6	CDS	FALSE	Carbohydrates;Cell Division and Cell Cycle;Cell Wall and Capsule	Capsular and extracellular polysacchrides;Cell Wall and Capsule - no subcategory;Checkpoint control;Monosaccharides	Bacterial checkpoint-control-related cluster;Mannose Metabolism;Sialic Acid Metabolism;UDP-N-acetylmuramate from Fructose-6-phosphate Biosynthesis	Phosphoglucosamine mutase (EC 5.4.2.10) / Phosphomannomutase (EC 5.4.2.8)	KEGG_ENZYME:5.4.2.10,KEGG_ENZYME:5.4.2.8	fig|1664.9.peg.1642	3
seq6	CDS	FALSE	Nucleosides and Nucleotides	Detoxification	Housecleaning nucleoside triphosphate pyrophosphatases	Nucleotidase YfbR, HD superfamily		fig|1664.9.peg.1643	1
seq6	CDS	FALSE	DNA Metabolism	DNA repair	DNA repair, UvrABC system	Excinuclease ABC subunit B		fig|1664.9.peg.1644	1
seq6	CDS	FALSE	DNA Metabolism	DNA repair	DNA repair, UvrABC system	Excinuclease ABC subunit A		fig|1664.9.peg.1645	1
seq6	CDS	TRUE				Integral membrane protein		fig|1664.9.peg.1646	0
seq6	CDS	TRUE				Hypothetical ATP-binding protein UPF0042, contains P-loop		fig|1664.9.peg.1647	0
seq6	CDS	TRUE				FIG002813: LPPG:FO 2-phospho-L-lactate transferase like, CofD-like		fig|1664.9.peg.1648	0
seq6	CDS	TRUE				FIG001886: Cytoplasmic hypothetical protein		fig|1664.9.peg.1649	0
seq1	CDS	FALSE	Cell Wall and Capsule	Cell Wall and Capsule - no subcategory	Murein Hydrolases	Membrane-bound lytic murein transglycosylase D precursor (EC 3.2.1.-)	KEGG_ENZYME:3.2.1.-	fig|1664.9.peg.165	1
seq6	CDS	FALSE	Stress Response	Oxidative stress	Oxidative stress	Organic hydroperoxide resistance transcriptional regulator		fig|1664.9.peg.1650	1
seq6	CDS	TRUE				Protein-disulfide isomerase		fig|1664.9.peg.1651	0
seq6	CDS	FALSE	Protein Metabolism;Regulation and Cell signaling	Protein degradation;Regulation and Cell signaling - no subcategory	cAMP signaling in bacteria;Proteasome bacterial;Proteolysis in bacteria, ATP-dependent	ATP-dependent Clp protease proteolytic subunit (EC 3.4.21.92)	KEGG_ENZYME:3.4.21.92	fig|1664.9.peg.1652	2
seq6	CDS	TRUE				N-acetylmuramoyl-L-alanine amidase-like protein		fig|1664.9.peg.1653	0
seq6	CDS	FALSE	Nucleosides and Nucleotides;RNA Metabolism	Purines;RNA processing and modification	Purine conversions;Queuosine-Archaeosine Biosynthesis	Inosine-uridine preferring nucleoside hydrolase (EC 3.2.2.1)	KEGG_ENZYME:3.2.2.1	fig|1664.9.peg.1654	2
seq6	CDS	TRUE				cell wall surface anchor family protein		fig|1664.9.peg.1655	0
seq6	CDS	TRUE				oxidoreductase (putative)		fig|1664.9.peg.1656	0
seq6	CDS	TRUE				Transcriptional regulator, HxlR family		fig|1664.9.peg.1657	0
seq6	CDS	FALSE	Regulation and Cell signaling	Regulation and Cell signaling - no subcategory	LysR-family proteins in Escherichia coli	Chromosome initiation inhibitor		fig|1664.9.peg.1658	1
seq6	CDS	TRUE				hydrolase, CocE/NonD family		fig|1664.9.peg.1659	0
seq1	CDS	FALSE	Protein Metabolism	Protein biosynthesis	tRNA aminoacylation, Leu	Leucyl-tRNA synthetase (EC 6.1.1.4)	KEGG_ENZYME:6.1.1.4	fig|1664.9.peg.166	1
seq6	CDS	TRUE				Short-chain dehydrogenase/reductase SDR		fig|1664.9.peg.1660	0
seq6	CDS	TRUE				transcriptional regulator, MerR family		fig|1664.9.peg.1661	0
seq6	CDS	TRUE				Short chain dehydrogenase		fig|1664.9.peg.1662	0
seq6	CDS	TRUE				hypothetical protein		fig|1664.9.peg.1663	0
seq6	CDS	TRUE				oxidoreductase		fig|1664.9.peg.1664	0
seq6	CDS	TRUE				transcriptional regulator, Cro/CI family		fig|1664.9.peg.1665	0
seq6	CDS	FALSE	Carbohydrates;Cofactors, Vitamins, Prosthetic Groups, Pigments;Fatty Acids, Lipids, and Isoprenoids	Fermentation;Folate and pterines;Phospholipids	5-FCL-like protein;Butanol Biosynthesis;Fermentations: Mixed acid;Glycerolipid and Glycerophospholipid Metabolism in Bacteria	Alcohol dehydrogenase (EC 1.1.1.1)	KEGG_ENZYME:1.1.1.1	fig|1664.9.peg.1666	3
seq6	CDS	FALSE	DNA Metabolism	DNA repair	DNA Repair Base Excision	DNA-3-methyladenine glycosylase II (EC 3.2.2.21)	KEGG_ENZYME:3.2.2.21	fig|1664.9.peg.1667	1
seq6	CDS	TRUE				ABC transporter, ATP-binding protein		fig|1664.9.peg.1668	0
seq6	CDS	TRUE				ABC transporter permease protein		fig|1664.9.peg.1669	0
seq1	CDS	TRUE				Histidine transport protein (permease)		fig|1664.9.peg.167	0
seq6	CDS	TRUE				sensor histidine kinase		fig|1664.9.peg.1670	0
seq6	CDS	TRUE				sensor histidine kinase		fig|1664.9.peg.1671	0
seq6	CDS	TRUE				DNA-binding response regulator, LuxR family		fig|1664.9.peg.1672	0
seq6	CDS	TRUE				hypothetical protein		fig|1664.9.peg.1673	0
seq6	CDS	FALSE	Membrane Transport;Regulation and Cell signaling	ABC transporters;Regulation and Cell signaling - no subcategory	ABC transporter oligopeptide (TC 3.A.1.5.1);Sex pheromones in Enterococcus faecalis and other Firmicutes	Oligopeptide ABC transporter, periplasmic oligopeptide-binding protein OppA (TC 3.A.1.5.1)		fig|1664.9.peg.1674	2
seq6	CDS	FALSE	Stress Response	Oxidative stress	Oxidative stress	Organic hydroperoxide resistance protein		fig|1664.9.peg.1675	1
seq6	CDS	TRUE				hypothetical protein		fig|1664.9.peg.1676	0
seq6	CDS	TRUE				hypothetical protein		fig|1664.9.peg.1677	0
seq6	CDS	TRUE				Zinc ABC transporter, ATP-binding protein ZnuC		fig|1664.9.peg.1678	0
seq6	CDS	TRUE				ABC-type multidrug transport system, permease component		fig|1664.9.peg.1679	0
seq1	CDS	TRUE				Transcriptional regulator, HxlR family		fig|1664.9.peg.168	0
seq6	CDS	TRUE				Response regulator of the LytR/AlgR family		fig|1664.9.peg.1680	0
seq6	CDS	TRUE				hypothetical protein		fig|1664.9.peg.1681	0
seq6	CDS	TRUE				bacteriocin immunity protein		fig|1664.9.peg.1682	0
seq6	CDS	TRUE				Histidine kinase of the competence regulon ComD		fig|1664.9.peg.1683	0
seq6	CDS	TRUE				Three-component quorum-sensing regulatory system, response regulator		fig|1664.9.peg.1684	0
seq7	CDS	TRUE				Dipeptidase		fig|1664.9.peg.1685	0
seq7	CDS	TRUE				Integral membrane protein		fig|1664.9.peg.1686	0
seq7	CDS	TRUE				hypothetical protein		fig|1664.9.peg.1687	0
seq7	CDS	TRUE				Hydrolase (HAD superfamily)		fig|1664.9.peg.1688	0
seq7	CDS	TRUE				DNA helicase		fig|1664.9.peg.1689	0
seq1	CDS	TRUE				L-Proline/Glycine betaine transporter ProP		fig|1664.9.peg.169	0
seq7	CDS	FALSE	Protein Metabolism	Protein biosynthesis	tRNA aminoacylation, Trp	Tryptophanyl-tRNA synthetase (EC 6.1.1.2)	KEGG_ENZYME:6.1.1.2	fig|1664.9.peg.1690	1
seq7	CDS	FALSE	Cofactors, Vitamins, Prosthetic Groups, Pigments;Virulence, Disease and Defense	Resistance to antibiotics and toxic compounds;Riboflavin, FMN, FAD	Multidrug Resistance Efflux Pumps;Riboflavin, FMN and FAD metabolism in plants	Multi antimicrobial extrusion protein (Na(+)/drug antiporter), MATE family of MDR efflux pumps		fig|1664.9.peg.1691	2
seq7	CDS	FALSE	DNA Metabolism	DNA uptake, competence	Gram Positive Competence	DNA-entry nuclease (Competence-specific nuclease) (EC 3.1.30.-)	KEGG_ENZYME:3.1.30.-	fig|1664.9.peg.1692	1
seq7	CDS	FALSE	DNA Metabolism	DNA uptake, competence	Gram Positive Competence	DNA-entry nuclease (Competence-specific nuclease) (EC 3.1.30.-)	KEGG_ENZYME:3.1.30.-	fig|1664.9.peg.1693	1
seq7	CDS	TRUE				pentapeptide repeat family protein		fig|1664.9.peg.1694	0
seq7	CDS	TRUE				L-O-lysylphosphatidylglycerol synthase (EC 2.3.2.3)	KEGG_ENZYME:2.3.2.3	fig|1664.9.peg.1695	0
seq7	CDS	FALSE	RNA Metabolism	RNA processing and modification	RNA methylation	Ribosomal RNA small subunit methyltransferase C (EC 2.1.1.52)	KEGG_ENZYME:2.1.1.52	fig|1664.9.peg.1696	1
seq7	CDS	TRUE				hypothetical protein		fig|1664.9.peg.1697	0
seq7	CDS	FALSE	RNA Metabolism	RNA processing and modification	tRNA modification Bacteria;tRNA processing	tRNA-specific adenosine-34 deaminase (EC 3.5.4.-)	KEGG_ENZYME:3.5.4.-	fig|1664.9.peg.1698	1
seq7	CDS	FALSE	DNA Metabolism	DNA replication;DNA uptake, competence	DNA processing cluster;DNA-replication	DNA polymerase III subunits gamma and tau (EC 2.7.7.7)	KEGG_ENZYME:2.7.7.7	fig|1664.9.peg.1699	1
seq1	CDS	TRUE				membrane protein, putative		fig|1664.9.peg.17	0
seq1	CDS	TRUE				Membrane protein involved in the export of O-antigen, teichoic acid lipoteichoic acids		fig|1664.9.peg.170	0
seq7	CDS	FALSE	DNA Metabolism	DNA uptake, competence	DNA processing cluster	FIG000557: hypothetical protein co-occurring with RecR		fig|1664.9.peg.1700	1
seq7	CDS	FALSE	DNA Metabolism	DNA repair;DNA replication;DNA uptake, competence	DNA processing cluster;DNA repair, bacterial RecFOR pathway;DNA-replication	Recombination protein RecR		fig|1664.9.peg.1701	1
seq7	CDS	TRUE				hypothetical protein		fig|1664.9.peg.1702	0
seq7	CDS	FALSE	Nucleosides and Nucleotides	Pyrimidines	pyrimidine conversions	Thymidylate kinase (EC 2.7.4.9)	KEGG_ENZYME:2.7.4.9	fig|1664.9.peg.1703	1
seq7	CDS	TRUE				protein from nitrogen regulatory protein P-II (GLNB) family, ortholog YAAQ B. subtilis		fig|1664.9.peg.1704	0
seq7	CDS	FALSE	DNA Metabolism	DNA replication	DNA-replication	DNA polymerase III delta prime subunit (EC 2.7.7.7)	KEGG_ENZYME:2.7.7.7	fig|1664.9.peg.1705	1
seq7	CDS	FALSE	Stress Response	Heat shock	Heat shock dnaK gene cluster extended	DNA replication intiation control protein YabA		fig|1664.9.peg.1706	1
seq7	CDS	FALSE	RNA Metabolism;Stress Response	Heat shock;RNA processing and modification	16S rRNA modification within P site of ribosome;Heat shock dnaK gene cluster extended	rRNA small subunit methyltransferase I		fig|1664.9.peg.1707	2
seq7	CDS	TRUE				Acyl-ACP thioesterase		fig|1664.9.peg.1708	0
seq7	CDS	FALSE	Cell Division and Cell Cycle	Cell Division and Cell Cycle - no subcategory	Macromolecular synthesis operon;YgjD and YeaZ	TsaD/Kae1/Qri7 protein, required for threonylcarbamoyladenosine t(6)A37 formation in tRNA		fig|1664.9.peg.1709	1
seq1	CDS	FALSE	RNA Metabolism	RNA processing and modification	RNA pseudouridine syntheses	Ribosomal small subunit pseudouridine synthase A (EC 4.2.1.70)	KEGG_ENZYME:4.2.1.70	fig|1664.9.peg.171	1
seq7	CDS	FALSE	Protein Metabolism	Protein biosynthesis	Ribosome biogenesis bacterial	Ribosomal-protein-S18p-alanine acetyltransferase (EC 2.3.1.-)	KEGG_ENZYME:2.3.1.-	fig|1664.9.peg.1710	1
seq7	CDS	FALSE	Cell Division and Cell Cycle;Cell Wall and Capsule;Protein Metabolism	Cell Division and Cell Cycle - no subcategory;Cell Wall and Capsule - no subcategory;Protein biosynthesis	Ribosome biogenesis bacterial;YgjD and YeaZ;YjeE	TsaB protein, required for threonylcarbamoyladenosine (t(6)A) formation in tRNA		fig|1664.9.peg.1711	3
seq7	CDS	FALSE	Cofactors, Vitamins, Prosthetic Groups, Pigments;Membrane Transport	Folate and pterines;Membrane Transport - no subcategory	ECF class transporters;Folate Biosynthesis	Substrate-specific component FolT of folate ECF transporter		fig|1664.9.peg.1712	2
seq7	CDS	FALSE	Amino Acids and Derivatives	ammonia assimilation;Glutamine, glutamate, aspartate, asparagine	Glutamine, Glutamate, Aspartate and Asparagine Biosynthesis	L-asparaginase (EC 3.5.1.1)	KEGG_ENZYME:3.5.1.1	fig|1664.9.peg.1713	1
seq7	CDS	TRUE				Chloride channel protein		fig|1664.9.peg.1714	0
seq7	CDS	FALSE	Carbohydrates	Di- and oligosaccharides	Beta-Glucoside Metabolism	PTS system, cellobiose-specific IIB component (EC 2.7.1.69)	KEGG_ENZYME:2.7.1.69	fig|1664.9.peg.1715	1
seq7	CDS	TRUE				POSSIBLE CONSERVED INTEGRAL MEMBRANE PROTEIN		fig|1664.9.peg.1716	0
seq7	CDS	TRUE				ABC transporter ATP-binding protein uup		fig|1664.9.peg.1717	0
seq7	CDS	FALSE	Stress Response	Oxidative stress	Oxidative stress	Redox-sensitive transcriptional regulator (AT-rich DNA-binding protein)		fig|1664.9.peg.1718	1
seq7	CDS	TRUE				CAAX amino terminal protease family protein		fig|1664.9.peg.1719	0
seq1	CDS	FALSE	Cell Wall and Capsule	Cell Wall and Capsule - no subcategory	YjeE	NAD(P)HX dehydratase		fig|1664.9.peg.172	1
seq7	CDS	FALSE	Protein Metabolism	Protein folding	GroEL GroES	Heat shock protein 60 family co-chaperone GroES		fig|1664.9.peg.1720	1
seq7	CDS	FALSE	Protein Metabolism	Protein folding	GroEL GroES	Heat shock protein 60 family chaperone GroEL		fig|1664.9.peg.1721	1
seq7	CDS	TRUE				Amino acid permease		fig|1664.9.peg.1722	0
seq7	CDS	TRUE				FIG006542: Phosphoesterase		fig|1664.9.peg.1723	0
seq7	CDS	FALSE	DNA Metabolism	DNA repair	DNA repair system including RecA, MutS and a hypothetical protein;DNA repair, bacterial MutL-MutS system	DNA mismatch repair protein MutS		fig|1664.9.peg.1724	1
seq7	CDS	FALSE	DNA Metabolism	DNA repair	DNA repair, bacterial MutL-MutS system	DNA mismatch repair protein MutL		fig|1664.9.peg.1725	1
seq7	CDS	FALSE	Cell Division and Cell Cycle	Cell Division and Cell Cycle - no subcategory	Bacterial Cytoskeleton	Septum formation protein Maf		fig|1664.9.peg.1726	1
seq7	CDS	TRUE				Lysine decarboxylase family		fig|1664.9.peg.1727	0
seq7	CDS	FALSE	DNA Metabolism	DNA recombination;DNA replication	DNA-replication;RuvABC plus a hypothetical	Holliday junction DNA helicase RuvA		fig|1664.9.peg.1728	1
seq7	CDS	FALSE	DNA Metabolism	DNA recombination;DNA replication	DNA-replication;RuvABC plus a hypothetical	Holliday junction DNA helicase RuvB		fig|1664.9.peg.1729	1
seq1	CDS	TRUE				hypothetical protein		fig|1664.9.peg.173	0
seq7	CDS	FALSE	RNA Metabolism	RNA processing and modification	Queuosine-Archaeosine Biosynthesis;tRNA modification Bacteria	S-adenosylmethionine:tRNA ribosyltransferase-isomerase (EC 5.-.-.-)	KEGG_ENZYME:5.-.-.-	fig|1664.9.peg.1730	1
seq7	CDS	TRUE				Histone acetyltransferase HPA2 and related acetyltransferases		fig|1664.9.peg.1731	0
seq7	CDS	FALSE	Amino Acids and Derivatives	Arginine;urea cycle, polyamines	Arginine and Ornithine Degradation;Arginine Deiminase Pathway	Arginine deiminase (EC 3.5.3.6)	KEGG_ENZYME:3.5.3.6	fig|1664.9.peg.1732	1
seq7	CDS	FALSE	Amino Acids and Derivatives	Arginine;urea cycle, polyamines	Arginine and Ornithine Degradation;Arginine Deiminase Pathway	Ornithine carbamoyltransferase (EC 2.1.3.3)	KEGG_ENZYME:2.1.3.3	fig|1664.9.peg.1733	1
seq7	CDS	FALSE	Amino Acids and Derivatives	Arginine;urea cycle, polyamines	Arginine and Ornithine Degradation;Arginine Deiminase Pathway;Polyamine Metabolism	Carbamate kinase (EC 2.7.2.2)	KEGG_ENZYME:2.7.2.2	fig|1664.9.peg.1734	1
seq7	CDS	FALSE	Amino Acids and Derivatives	ammonia assimilation;Glutamine, glutamate, aspartate, asparagine	Glutamine, Glutamate, Aspartate and Asparagine Biosynthesis	Aspartate aminotransferase (EC 2.6.1.1)	KEGG_ENZYME:2.6.1.1	fig|1664.9.peg.1735	1
seq7	CDS	FALSE	Amino Acids and Derivatives	Arginine;urea cycle, polyamines	Arginine and Ornithine Degradation;Arginine Deiminase Pathway;Polyamine Metabolism	Arginine/ornithine antiporter ArcD		fig|1664.9.peg.1736	1
seq7	CDS	FALSE	Amino Acids and Derivatives	Arginine;urea cycle, polyamines	Arginine and Ornithine Degradation;Arginine Deiminase Pathway	Transcriptional regulator ArcR essential for anaerobic expression of the ADI pathway, Crp/Fnr family		fig|1664.9.peg.1737	1
seq7	CDS	FALSE	Amino Acids and Derivatives	Arginine;urea cycle, polyamines	Arginine and Ornithine Degradation;Arginine Deiminase Pathway;Polyamine Metabolism	Arginine/ornithine antiporter ArcD		fig|1664.9.peg.1738	1
seq7	CDS	FALSE	RNA Metabolism	RNA processing and modification	Queuosine-Archaeosine Biosynthesis;tRNA modification Bacteria	tRNA-guanine transglycosylase (EC 2.4.2.29)	KEGG_ENZYME:2.4.2.29	fig|1664.9.peg.1739	1
seq1	CDS	FALSE	Membrane Transport;Virulence, Disease and Defense	Cation transporters;Resistance to antibiotics and toxic compounds	Copper homeostasis;Copper Transport System	Lead, cadmium, zinc and mercury transporting ATPase (EC 3.6.3.3) (EC 3.6.3.5);Copper-translocating P-type ATPase (EC 3.6.3.4)	KEGG_ENZYME:3.6.3.3,KEGG_ENZYME:3.6.3.5,KEGG_ENZYME:3.6.3.4	fig|1664.9.peg.174	2
seq7	CDS	TRUE				Preprotein translocase subunit YajC (TC 3.A.5.1.1)		fig|1664.9.peg.1740	0
seq7	CDS	FALSE	Carbohydrates;Cofactors, Vitamins, Prosthetic Groups, Pigments;Fatty Acids, Lipids, and Isoprenoids	Central carbohydrate metabolism;Fermentation;Folate and pterines;Phospholipids	5-FCL-like protein;Butanol Biosynthesis;Fermentations: Lactate;Fermentations: Mixed acid;Glycerolipid and Glycerophospholipid Metabolism in Bacteria;Pyruvate metabolism II: acetyl-CoA, acetogenesis from pyruvate	Alcohol dehydrogenase (EC 1.1.1.1);Acetaldehyde dehydrogenase (EC 1.2.1.10)	KEGG_ENZYME:1.1.1.1,KEGG_ENZYME:1.2.1.10	fig|1664.9.peg.1741	3
seq7	CDS	TRUE				Mn-dependent transcriptional regulator MntR		fig|1664.9.peg.1742	0
seq7	CDS	FALSE	Carbohydrates	Central carbohydrate metabolism	Pentose phosphate pathway	Glucose-6-phosphate 1-dehydrogenase (EC 1.1.1.49)	KEGG_ENZYME:1.1.1.49	fig|1664.9.peg.1743	1
seq7	CDS	FALSE	DNA Metabolism	DNA repair	DNA repair, bacterial	DNA polymerase IV (EC 2.7.7.7)	KEGG_ENZYME:2.7.7.7	fig|1664.9.peg.1744	1
seq7	CDS	TRUE				FIG009439: Cytosolic protein containing multiple CBS domains		fig|1664.9.peg.1745	0
seq7	CDS	FALSE	RNA Metabolism	RNA processing and modification	RNA processing and degradation, bacterial	FIG146085: 3&#39;-to-5&#39;oligoribonuclease A, Bacillus type		fig|1664.9.peg.1746	1
seq7	CDS	TRUE				DEAD-box ATP-dependent RNA helicase CshB (EC 3.6.4.13)	KEGG_ENZYME:3.6.4.13	fig|1664.9.peg.1747	0
seq7	CDS	TRUE				FIG00742591: hypothetical protein		fig|1664.9.peg.1748	0
seq7	CDS	FALSE	Protein Metabolism	Protein biosynthesis	tRNA aminoacylation, Ala	Alanyl-tRNA synthetase (EC 6.1.1.7)	KEGG_ENZYME:6.1.1.7	fig|1664.9.peg.1749	1
seq1	CDS	TRUE				Predicted hydrolase		fig|1664.9.peg.175	0
seq7	CDS	TRUE				FIG01055109: hypothetical protein		fig|1664.9.peg.1750	0
seq7	CDS	TRUE				Putative Holliday junction resolvase YqgF		fig|1664.9.peg.1751	0
seq7	CDS	TRUE				Ortholog of S. aureus MRSA252 (BX571856) SAR1694		fig|1664.9.peg.1752	0
seq7	CDS	FALSE	RNA Metabolism	RNA processing and modification	Ribonuclease H;Ribonucleases in Bacillus	Ribonuclease HIII (EC 3.1.26.4)	KEGG_ENZYME:3.1.26.4	fig|1664.9.peg.1753	1
seq7	CDS	TRUE				Colicin V production protein		fig|1664.9.peg.1754	0
seq7	CDS	FALSE	DNA Metabolism	DNA repair	DNA repair, bacterial MutL-MutS system	Recombination inhibitory protein MutS2		fig|1664.9.peg.1755	1
seq7	CDS	TRUE				Thioredoxin		fig|1664.9.peg.1756	0
seq7	CDS	TRUE				component involved in D-alanylation of teichoic acids, putative		fig|1664.9.peg.1757	0
seq7	CDS	FALSE	Cell Wall and Capsule	Gram-Positive cell wall components	D-Alanyl Lipoteichoic Acid Biosynthesis;Teichoic and lipoteichoic acids biosynthesis	D-alanine--poly(phosphoribitol) ligase subunit 1 (EC 6.1.1.13)	KEGG_ENZYME:6.1.1.13	fig|1664.9.peg.1758	1
seq7	CDS	FALSE	Cell Wall and Capsule	Gram-Positive cell wall components	D-Alanyl Lipoteichoic Acid Biosynthesis;Teichoic and lipoteichoic acids biosynthesis	D-alanyl transfer protein DltB		fig|1664.9.peg.1759	1
seq1	CDS	FALSE	Fatty Acids, Lipids, and Isoprenoids	Triacylglycerols	Triacylglycerol metabolism	Lysophospholipase (EC 3.1.1.5);Monoglyceride lipase (EC 3.1.1.23);putative	KEGG_ENZYME:3.1.1.5,KEGG_ENZYME:3.1.1.23	fig|1664.9.peg.176	1
seq7	CDS	FALSE	Cell Wall and Capsule	Gram-Positive cell wall components	D-Alanyl Lipoteichoic Acid Biosynthesis;Teichoic and lipoteichoic acids biosynthesis	D-alanine--poly(phosphoribitol) ligase subunit 2 (EC 6.1.1.13)	KEGG_ENZYME:6.1.1.13	fig|1664.9.peg.1760	1
seq7	CDS	FALSE	Cell Wall and Capsule	Gram-Positive cell wall components	D-Alanyl Lipoteichoic Acid Biosynthesis;Teichoic and lipoteichoic acids biosynthesis	Poly(glycerophosphate chain) D-alanine transfer protein DltD		fig|1664.9.peg.1761	1
seq8	CDS	FALSE	DNA Metabolism	DNA repair	DNA Repair Base Excision	DNA-3-methyladenine glycosylase (EC 3.2.2.20)	KEGG_ENZYME:3.2.2.20	fig|1664.9.peg.1762	1
seq8	CDS	TRUE				hypothetical protein		fig|1664.9.peg.1763	0
seq8	CDS	FALSE	Cofactors, Vitamins, Prosthetic Groups, Pigments	Coenzyme A	Coenzyme A Biosynthesis	2-dehydropantoate 2-reductase (EC 1.1.1.169)	KEGG_ENZYME:1.1.1.169	fig|1664.9.peg.1764	1
seq8	CDS	TRUE				Universal stress protein family		fig|1664.9.peg.1765	0
seq8	CDS	TRUE				hypothetical protein		fig|1664.9.peg.1766	0
seq8	CDS	TRUE				hypothetical protein		fig|1664.9.peg.1767	0
seq8	CDS	TRUE				Cyclopropane-fatty-acyl-phospholipid synthase (EC 2.1.1.79)	KEGG_ENZYME:2.1.1.79	fig|1664.9.peg.1768	0
seq8	CDS	TRUE				FIG00744135: hypothetical protein		fig|1664.9.peg.1769	0
seq1	CDS	TRUE				Amino acid transporter		fig|1664.9.peg.177	0
seq8	CDS	TRUE				hypothetical protein		fig|1664.9.peg.1770	0
seq8	CDS	TRUE				hypothetical protein		fig|1664.9.peg.1771	0
seq8	CDS	FALSE	Cell Wall and Capsule	Cell Wall and Capsule - no subcategory	Peptidoglycan Biosynthesis;Peptidoglycan biosynthesis--gjo	D-alanine--D-alanine ligase (EC 6.3.2.4)	KEGG_ENZYME:6.3.2.4	fig|1664.9.peg.1772	1
seq8	CDS	TRUE				small heat shock protein		fig|1664.9.peg.1773	0
seq8	CDS	TRUE				ABC transporter, ATP-binding protein		fig|1664.9.peg.1774	0
seq8	CDS	TRUE				FIG00747050: hypothetical protein		fig|1664.9.peg.1775	0
seq8	CDS	TRUE				Neutral endopeptidase O (EC 3.4.24.-)	KEGG_ENZYME:3.4.24.-	fig|1664.9.peg.1776	0
seq8	CDS	TRUE				Maltose O-acetyltransferase (EC 2.3.1.79)	KEGG_ENZYME:2.3.1.79	fig|1664.9.peg.1777	0
seq8	CDS	FALSE	Cofactors, Vitamins, Prosthetic Groups, Pigments	Cofactors, Vitamins, Prosthetic Groups, Pigments - no subcategory	Thiamin biosynthesis	Predicted hydroxymethylpyrimidine transporter CytX		fig|1664.9.peg.1778	1
seq8	CDS	FALSE	Cofactors, Vitamins, Prosthetic Groups, Pigments	Cofactors, Vitamins, Prosthetic Groups, Pigments - no subcategory;Folate and pterines	5-FCL-like protein;Thiamin biosynthesis	Thiamin-phosphate pyrophosphorylase (EC 2.5.1.3)	KEGG_ENZYME:2.5.1.3	fig|1664.9.peg.1779	1
seq1	CDS	TRUE				ABC transporter, ATP-binding protein		fig|1664.9.peg.178	0
seq8	CDS	TRUE				Hydroxymethylpyrimidine kinase (EC 2.7.1.49) @ Hydroxymethylpyrimidine phosphate kinase ThiD (EC 2.7.4.7)	KEGG_ENZYME:2.7.1.49,KEGG_ENZYME:2.7.4.7	fig|1664.9.peg.1780	0
seq8	CDS	FALSE	Cofactors, Vitamins, Prosthetic Groups, Pigments	Cofactors, Vitamins, Prosthetic Groups, Pigments - no subcategory;Folate and pterines	5-FCL-like protein;Thiamin biosynthesis	Hydroxyethylthiazole kinase (EC 2.7.1.50)	KEGG_ENZYME:2.7.1.50	fig|1664.9.peg.1781	1
seq8	CDS	FALSE	Carbohydrates;Cell Wall and Capsule	Aminosugars;Capsular and extracellular polysacchrides	Chitin and N-acetylglucosamine utilization;Sialic Acid Metabolism	PTS system, N-acetylglucosamine-specific IIC component / PTS system, N-acetylglucosamine-specific IIB component (EC 2.7.1.69) / PTS system, N-acetylglucosamine-specific IIA component	KEGG_ENZYME:2.7.1.69	fig|1664.9.peg.1782	2
seq8	CDS	TRUE				Extracellular protein		fig|1664.9.peg.1783	0
seq8	CDS	TRUE				membrane protein		fig|1664.9.peg.1784	0
seq8	CDS	TRUE				hypothetical protein		fig|1664.9.peg.1785	0
seq8	CDS	FALSE	Nucleosides and Nucleotides	Purines	Purine conversions	Adenylosuccinate synthetase (EC 6.3.4.4)	KEGG_ENZYME:6.3.4.4	fig|1664.9.peg.1786	1
seq8	CDS	FALSE	Nucleosides and Nucleotides	Purines	Purine Utilization	Xanthine/uracil/thiamine/ascorbate permease family protein		fig|1664.9.peg.1787	1
seq8	CDS	TRUE				putative membrane protein		fig|1664.9.peg.1788	0
seq8	CDS	FALSE	Cell Wall and Capsule	Gram-Positive cell wall components	Sortase	Sortase A, LPXTG specific		fig|1664.9.peg.1789	1
seq1	CDS	FALSE	Protein Metabolism	Protein biosynthesis	tRNA aminoacylation, Arg	Arginyl-tRNA synthetase (EC 6.1.1.19)	KEGG_ENZYME:6.1.1.19	fig|1664.9.peg.179	1
seq8	CDS	TRUE				Site-specific recombinase, DNA invertase Pin related protein		fig|1664.9.peg.1790	0
seq8	CDS	TRUE				Two-component response regulator SA14-24		fig|1664.9.peg.1791	0
seq8	CDS	TRUE				Two-component sensor kinase SA14-24		fig|1664.9.peg.1792	0
seq8	CDS	TRUE				FIG011501: YycH protein		fig|1664.9.peg.1793	0
seq8	CDS	TRUE				Distant homolog of hypothetical protein SA_21		fig|1664.9.peg.1794	0
seq8	CDS	TRUE				Zn-dependent hydrolase (beta-lactamase superfamily)		fig|1664.9.peg.1795	0
seq8	CDS	TRUE				Serine protease, DegP/HtrA, do-like (EC 3.4.21.-)	KEGG_ENZYME:3.4.21.-	fig|1664.9.peg.1796	0
seq8	CDS	FALSE	Protein Metabolism;RNA Metabolism	Protein biosynthesis;RNA processing and modification	Ribosome biogenesis bacterial;RNA methylation;tRNA modification Bacteria	LSU m3Psi1915 methyltransferase RlmH		fig|1664.9.peg.1797	2
seq8	CDS	TRUE				hypothetical protein		fig|1664.9.peg.1798	0
seq8	CDS	TRUE				hypothetical protein		fig|1664.9.peg.1799	0
seq1	CDS	FALSE	Cell Wall and Capsule	Gram-Positive cell wall components	Teichoic and lipoteichoic acids biosynthesis	CDP-glycerol:poly(glycerophosphate) glycerophosphotransferase (EC 2.7.8.12)	KEGG_ENZYME:2.7.8.12	fig|1664.9.peg.18	1
seq1	CDS	TRUE				Putative hydrolase of the alpha/beta superfamily		fig|1664.9.peg.180	0
seq8	CDS	FALSE	Nucleosides and Nucleotides	Purines	Purine conversions	Adenosine deaminase (EC 3.5.4.4)	KEGG_ENZYME:3.5.4.4	fig|1664.9.peg.1800	1
seq8	CDS	FALSE	Nucleosides and Nucleotides	Purines	Purine conversions	Adenosine deaminase (EC 3.5.4.4)	KEGG_ENZYME:3.5.4.4	fig|1664.9.peg.1801	1
seq8	CDS	FALSE	Nucleosides and Nucleotides	Purines	Purine Utilization	Xanthine/uracil/thiamine/ascorbate permease family protein		fig|1664.9.peg.1802	1
seq8	CDS	FALSE	Nucleosides and Nucleotides	Purines	Purine conversions	Adenine deaminase (EC 3.5.4.2)	KEGG_ENZYME:3.5.4.2	fig|1664.9.peg.1803	1
seq8	CDS	FALSE	RNA Metabolism	RNA processing and modification	Queuosine-Archaeosine Biosynthesis	Permease of the drug/metabolite transporter (DMT) superfamily		fig|1664.9.peg.1804	1
seq8	CDS	TRUE				Possible sulfatase		fig|1664.9.peg.1805	0
seq8	CDS	TRUE				hypothetical protein		fig|1664.9.peg.1806	0
seq8	CDS	TRUE				hypothetical protein		fig|1664.9.peg.1807	0
seq8	CDS	FALSE	Metabolism of Aromatic Compounds	Peripheral pathways for catabolism of aromatic compounds	Benzoate degradation	benzoate MFS transporter BenK		fig|1664.9.peg.1808	1
seq8	CDS	FALSE	Amino Acids and Derivatives	Arginine;urea cycle, polyamines	Arginine and Ornithine Degradation;Arginine Deiminase Pathway;Polyamine Metabolism	Arginine/ornithine antiporter ArcD		fig|1664.9.peg.1809	1
seq1	CDS	TRUE				Transcriptional regulator, GntR family		fig|1664.9.peg.181	0
seq8	CDS	FALSE	Protein Metabolism	Protein processing and modification	Signal peptidase	Signal peptidase I (EC 3.4.21.89)	KEGG_ENZYME:3.4.21.89	fig|1664.9.peg.1810	1
seq8	CDS	TRUE				hypothetical protein		fig|1664.9.peg.1811	0
seq8	CDS	TRUE				D-aspartate ligase (EC 6.3.1.12)	KEGG_ENZYME:6.3.1.12	fig|1664.9.peg.1812	0
seq8	CDS	FALSE	Amino Acids and Derivatives	ammonia assimilation;Glutamine, glutamate, aspartate, asparagine	Glutamine, Glutamate, Aspartate and Asparagine Biosynthesis	Aspartate racemase (EC 5.1.1.13)	KEGG_ENZYME:5.1.1.13	fig|1664.9.peg.1813	1
seq8	CDS	FALSE	Carbohydrates;Miscellaneous	Central carbohydrate metabolism;Miscellaneous - no subcategory	Glycolysis and Gluconeogenesis;Phosphoglycerate mutase protein family	Phosphoglycerate mutase (EC 5.4.2.1)	KEGG_ENZYME:5.4.2.1	fig|1664.9.peg.1814	2
seq8	CDS	FALSE	Virulence, Disease and Defense	Resistance to antibiotics and toxic compounds	Beta-lactamase	Beta-lactamase class C and other penicillin binding proteins		fig|1664.9.peg.1815	1
seq8	CDS	TRUE				hypothetical, predicted membrane protein (TMS6)		fig|1664.9.peg.1816	0
seq8	CDS	TRUE				Transcriptional regulator, MarR family		fig|1664.9.peg.1817	0
seq8	CDS	FALSE	Sulfur Metabolism	Sulfur Metabolism - no subcategory	Thioredoxin-disulfide reductase	Thiol peroxidase, Tpx-type (EC 1.11.1.15)	KEGG_ENZYME:1.11.1.15	fig|1664.9.peg.1818	1
seq8	CDS	TRUE				hypothetical protein		fig|1664.9.peg.1819	0
seq1	CDS	TRUE				ABC transporter, ATP-binding protein		fig|1664.9.peg.182	0
seq8	CDS	TRUE				similar to Cell wall-associated hydrolase (invasion-associated proteins)		fig|1664.9.peg.1820	0
seq8	CDS	FALSE	Nucleosides and Nucleotides	Purines	Purine conversions	Guanylate kinase (EC 2.7.4.8)	KEGG_ENZYME:2.7.4.8	fig|1664.9.peg.1821	1
seq8	CDS	TRUE				hypothetical protein		fig|1664.9.peg.1822	0
seq8	CDS	FALSE	Stress Response	Oxidative stress	Oxidative stress	Zinc uptake regulation protein ZUR		fig|1664.9.peg.1823	1
seq8	CDS	TRUE				Predicted cell-wall-anchored protein SasA (LPXTG motif)		fig|1664.9.peg.1824	0
seq8	CDS	TRUE				hypothetical protein		fig|1664.9.peg.1825	0
seq8	CDS	TRUE				hypothetical protein		fig|1664.9.peg.1826	0
seq8	CDS	TRUE				hypothetical protein		fig|1664.9.peg.1827	0
seq8	CDS	TRUE				hypothetical protein		fig|1664.9.peg.1828	0
seq8	CDS	TRUE				hypothetical protein		fig|1664.9.peg.1829	0
seq1	CDS	TRUE				unknown		fig|1664.9.peg.183	0
seq8	CDS	TRUE				hypothetical protein		fig|1664.9.peg.1830	0
seq8	CDS	TRUE				hypothetical protein		fig|1664.9.peg.1831	0
seq8	CDS	TRUE				cell surface protein precursor		fig|1664.9.peg.1832	0
seq8	CDS	TRUE				hypothetical protein		fig|1664.9.peg.1833	0
seq8	CDS	FALSE	Protein Metabolism;Stress Response	Protein biosynthesis;Stress Response - no subcategory	Hfl operon;Universal GTPases	GTP-binding protein HflX		fig|1664.9.peg.1834	2
seq8	CDS	TRUE				1,3-propanediol dehydrogenase (EC 1.1.1.202)	KEGG_ENZYME:1.1.1.202	fig|1664.9.peg.1835	0
seq8	CDS	FALSE	Cell Wall and Capsule	Capsular and extracellular polysacchrides	Sialic Acid Metabolism	N-acetylmannosamine kinase (EC 2.7.1.60)	KEGG_ENZYME:2.7.1.60	fig|1664.9.peg.1836	1
seq8	CDS	TRUE				Amino acid permease		fig|1664.9.peg.1837	0
seq8	CDS	TRUE				Amino acid transporter		fig|1664.9.peg.1838	0
seq8	CDS	TRUE				ABC transporter, ATP-binding protein		fig|1664.9.peg.1839	0
seq1	CDS	TRUE				Probable transport protein		fig|1664.9.peg.184	0
seq8	CDS	TRUE				ABC-type antimicrobial peptide transport system, permease component		fig|1664.9.peg.1840	0
seq8	CDS	TRUE				Uronate isomerase (EC 5.3.1.12)	KEGG_ENZYME:5.3.1.12	fig|1664.9.peg.1841	0
seq8	CDS	TRUE				Hexuronate utilization operon transcriptional repressor ExuR		fig|1664.9.peg.1842	0
seq9	CDS	TRUE				Mobile element protein		fig|1664.9.peg.1843	0
seq9	CDS	TRUE				Cytochrome P450		fig|1664.9.peg.1844	0
seq9	CDS	TRUE				ABC transporter substrate-binding protein		fig|1664.9.peg.1845	0
seq9	CDS	TRUE				ABC transporter permease protein		fig|1664.9.peg.1846	0
seq9	CDS	TRUE				ABC transporter ATP-binding protein		fig|1664.9.peg.1847	0
seq9	CDS	FALSE	Carbohydrates	Central carbohydrate metabolism	Pyruvate metabolism II: acetyl-CoA, acetogenesis from pyruvate	Pyruvate oxidase (EC 1.2.3.3)	KEGG_ENZYME:1.2.3.3	fig|1664.9.peg.1848	1
seq9	CDS	TRUE				NrdR-regulated deoxyribonucleotide transporter, PnuC-like		fig|1664.9.peg.1849	0
seq1	CDS	TRUE				Voltage-gated chloride channel family protein		fig|1664.9.peg.185	0
seq9	CDS	TRUE				4-carboxymuconolactone decarboxylase (EC 4.1.1.44)	KEGG_ENZYME:4.1.1.44	fig|1664.9.peg.1850	0
seq9	CDS	TRUE				Transcriptional regulator		fig|1664.9.peg.1851	0
seq9	CDS	FALSE	Virulence, Disease and Defense	Resistance to antibiotics and toxic compounds	Cobalt-zinc-cadmium resistance	Transcriptional regulator, MerR family		fig|1664.9.peg.1852	1
seq9	CDS	TRUE				FIG00749372: hypothetical protein		fig|1664.9.peg.1853	0
seq9	CDS	TRUE				hypothetical protein		fig|1664.9.peg.1854	0
seq9	CDS	TRUE				hypothetical protein		fig|1664.9.peg.1855	0
seq9	CDS	TRUE				unknown		fig|1664.9.peg.1856	0
seq9	CDS	FALSE	Carbohydrates	Di- and oligosaccharides	Beta-Glucoside Metabolism	Cellobiose phosphotransferase system YdjC-like protein		fig|1664.9.peg.1857	1
seq9	CDS	FALSE	Carbohydrates;Cell Wall and Capsule	Aminosugars;Capsular and extracellular polysacchrides	Chitin and N-acetylglucosamine utilization;Sialic Acid Metabolism	PTS system, N-acetylglucosamine-specific IIA component / PTS system, N-acetylglucosamine-specific IIB component (EC 2.7.1.69) / PTS system, N-acetylglucosamine-specific IIC component	KEGG_ENZYME:2.7.1.69	fig|1664.9.peg.1858	2
seq9	CDS	FALSE	Carbohydrates	Di- and oligosaccharides	Trehalose Uptake and Utilization	Trehalose-6-phosphate hydrolase (EC 3.2.1.93)	KEGG_ENZYME:3.2.1.93	fig|1664.9.peg.1859	1
seq1	CDS	TRUE				Preprotein translocase subunit SecG (TC 3.A.5.1.1)		fig|1664.9.peg.186	0
seq9	CDS	FALSE	Carbohydrates	Di- and oligosaccharides	Trehalose Uptake and Utilization	PTS system, trehalose-specific IIB component (EC 2.7.1.69) / PTS system, trehalose-specific IIC component (EC 2.7.1.69) / PTS system, trehalose-specific IIA component (EC 2.7.1.69)	KEGG_ENZYME:2.7.1.69,KEGG_ENZYME:2.7.1.69,KEGG_ENZYME:2.7.1.69	fig|1664.9.peg.1860	1
seq9	CDS	FALSE	Carbohydrates	Di- and oligosaccharides	Trehalose Uptake and Utilization	Trehalose operon transcriptional repressor		fig|1664.9.peg.1861	1
seq9	CDS	TRUE				hypothetical protein		fig|1664.9.peg.1862	0
seq9	CDS	TRUE				transmembrane protein Tmp5		fig|1664.9.peg.1863	0
seq9	CDS	TRUE				integral membrane protein		fig|1664.9.peg.1864	0
seq9	CDS	TRUE				glucose uptake protein		fig|1664.9.peg.1865	0
seq9	CDS	TRUE				Glycopeptide antibiotics resistance protein		fig|1664.9.peg.1866	0
seq9	CDS	FALSE	Cell Wall and Capsule	Gram-Positive cell wall components	Polyglycerolphosphate lipoteichoic acid biosynthesis	Glycosyltransferase LafB, responsible for the formation of Gal-Glc-DAG		fig|1664.9.peg.1867	1
seq9	CDS	FALSE	Cell Wall and Capsule	Gram-Positive cell wall components	Polyglycerolphosphate lipoteichoic acid biosynthesis	Lipoteichoic acid synthase LtaS Type IIb		fig|1664.9.peg.1868	1
seq9	CDS	TRUE				hypothetical protein		fig|1664.9.peg.1869	0
seq1	CDS	TRUE				Carboxylesterase (EC 3.1.1.1)	KEGG_ENZYME:3.1.1.1	fig|1664.9.peg.187	0
seq9	CDS	TRUE				hypothetical protein		fig|1664.9.peg.1870	0
seq9	CDS	FALSE	Nucleosides and Nucleotides	Purines	Purine Utilization	Cytosine/purine/uracil/thiamine/allantoin permease family protein		fig|1664.9.peg.1871	1
seq9	CDS	FALSE	Amino Acids and Derivatives;Nucleosides and Nucleotides	Amino Acids and Derivatives - no subcategory;Pyrimidines	Creatine and Creatinine Degradation;pyrimidine conversions	Cytosine deaminase (EC 3.5.4.1)	KEGG_ENZYME:3.5.4.1	fig|1664.9.peg.1872	2
seq9	CDS	TRUE				Two-component system histidine kinase		fig|1664.9.peg.1873	0
seq9	CDS	TRUE				DNA-binding response regulator, OmpR family		fig|1664.9.peg.1874	0
seq9	CDS	TRUE				hypothetical protein		fig|1664.9.peg.1875	0
seq9	CDS	FALSE	RNA Metabolism	RNA processing and modification	Queuosine-Archaeosine Biosynthesis	Hydrolase (HAD superfamily) in cluster with DUF1447		fig|1664.9.peg.1876	1
seq9	CDS	TRUE				amino acid permease family protein		fig|1664.9.peg.1877	0
seq9	CDS	FALSE	Carbohydrates	Organic acids	Citrate Metabolism, Transport, and Regulation	2-(5&#39;&#39;-triphosphoribosyl)-3&#39;-dephosphocoenzyme-A synthase (EC 2.7.8.25)	KEGG_ENZYME:2.7.8.25	fig|1664.9.peg.1878	1
seq9	CDS	TRUE				Transcriptional regulator, GntR family		fig|1664.9.peg.1879	0
seq1	CDS	FALSE	RNA Metabolism	RNA processing and modification	RNA processing and degradation, bacterial	3&#39;-to-5&#39;exoribonuclease RNase R		fig|1664.9.peg.188	1
seq9	CDS	FALSE	Carbohydrates;Respiration	Central carbohydrate metabolism;Sodium Ion-Coupled Energetics	Na+ translocating decarboxylases and related biotin-dependent enzymes;Pyruvate metabolism I: anaplerotic reactions, PEP	Oxaloacetate decarboxylase alpha chain (EC 4.1.1.3)	KEGG_ENZYME:4.1.1.3	fig|1664.9.peg.1880	2
seq9	CDS	FALSE	Carbohydrates	Organic acids	Citrate Metabolism, Transport, and Regulation	Apo-citrate lyase phosphoribosyl-dephospho-CoA transferase (EC 2.7.7.61)	KEGG_ENZYME:2.7.7.61	fig|1664.9.peg.1881	1
seq9	CDS	FALSE	Carbohydrates	Organic acids	Citrate Metabolism, Transport, and Regulation	Citrate lyase alpha chain (EC 4.1.3.6)	KEGG_ENZYME:4.1.3.6	fig|1664.9.peg.1882	1
seq9	CDS	FALSE	Carbohydrates	Organic acids	Citrate Metabolism, Transport, and Regulation	Citrate lyase beta chain (EC 4.1.3.6)	KEGG_ENZYME:4.1.3.6	fig|1664.9.peg.1883	1
seq9	CDS	FALSE	Carbohydrates	Organic acids	Citrate Metabolism, Transport, and Regulation	Citrate lyase gamma chain, acyl carrier protein (EC 4.1.3.6)	KEGG_ENZYME:4.1.3.6	fig|1664.9.peg.1884	1
seq9	CDS	FALSE	Carbohydrates	Organic acids	Citrate Metabolism, Transport, and Regulation	[Citrate [pro-3S]-lyase] ligase (EC 6.2.1.22)	KEGG_ENZYME:6.2.1.22	fig|1664.9.peg.1885	1
seq9	CDS	TRUE				hypothetical protein		fig|1664.9.peg.1886	0
seq9	CDS	FALSE	Carbohydrates;Respiration	Central carbohydrate metabolism;Sodium Ion-Coupled Energetics	Na+ translocating decarboxylases and related biotin-dependent enzymes;Pyruvate metabolism I: anaplerotic reactions, PEP	Oxaloacetate decarboxylase beta chain (EC 4.1.1.3)	KEGG_ENZYME:4.1.1.3	fig|1664.9.peg.1887	2
seq9	CDS	FALSE	Carbohydrates;Fatty Acids, Lipids, and Isoprenoids;Respiration	Central carbohydrate metabolism;Fatty acids;Sodium Ion-Coupled Energetics	Fatty Acid Biosynthesis FASII;Na+ translocating decarboxylases and related biotin-dependent enzymes;Pyruvate metabolism I: anaplerotic reactions, PEP	Biotin carboxyl carrier protein of oxaloacetate decarboxylase;Biotin carboxyl carrier protein		fig|1664.9.peg.1888	3
seq9	CDS	TRUE				FIG00747417: hypothetical protein		fig|1664.9.peg.1889	0
seq1	CDS	FALSE	Protein Metabolism;Stress Response	Heat shock;Protein biosynthesis	Heat shock dnaK gene cluster extended;Translation termination factors bacterial	tmRNA-binding protein SmpB		fig|1664.9.peg.189	2
seq9	CDS	TRUE				Mg2+/citrate complex transporter		fig|1664.9.peg.1890	0
seq9	CDS	FALSE	Cofactors, Vitamins, Prosthetic Groups, Pigments	Biotin	Biotin biosynthesis	Biotin--protein ligase (EC 6.3.4.9, EC 6.3.4.10, EC 6.3.4.11, EC 6.3.4.15) / Biotin operon repressor	KEGG_ENZYME:6.3.4.9,KEGG_ENZYME:6.3.4.10,KEGG_ENZYME:6.3.4.11,KEGG_ENZYME:6.3.4.15	fig|1664.9.peg.1891	1
seq9	CDS	TRUE				hypothetical protein		fig|1664.9.peg.1892	0
seq9	CDS	FALSE	Protein Metabolism;Stress Response	Heat shock;Protein folding	GroEL GroES;Heat shock dnaK gene cluster extended;Protein chaperones	Chaperone protein DnaJ		fig|1664.9.peg.1893	2
seq9	CDS	FALSE	Protein Metabolism;Stress Response	Heat shock;Protein folding	GroEL GroES;Heat shock dnaK gene cluster extended;Protein chaperones	Chaperone protein DnaK		fig|1664.9.peg.1894	2
seq9	CDS	FALSE	Protein Metabolism;Stress Response	Heat shock;Protein folding	GroEL GroES;Heat shock dnaK gene cluster extended;Protein chaperones	Heat shock protein GrpE		fig|1664.9.peg.1895	2
seq9	CDS	FALSE	Protein Metabolism;Stress Response	Heat shock;Protein folding	GroEL GroES;Heat shock dnaK gene cluster extended	Heat-inducible transcription repressor HrcA		fig|1664.9.peg.1896	2
seq9	CDS	TRUE				Chloramphenicol acetyltransferase (EC 2.3.1.28)	KEGG_ENZYME:2.3.1.28	fig|1664.9.peg.1897	0
seq9	CDS	FALSE	Stress Response	Heat shock	Heat shock dnaK gene cluster extended	Hypothetical radical SAM family enzyme in heat shock gene cluster, similarity with CPO of BS HemN-type		fig|1664.9.peg.1898	1
seq9	CDS	FALSE	Cofactors, Vitamins, Prosthetic Groups, Pigments	Riboflavin, FMN, FAD	riboflavin to FAD;Riboflavin, FMN and FAD metabolism;Riboflavin, FMN and FAD metabolism in plants	Riboflavin kinase (EC 2.7.1.26) / FMN adenylyltransferase (EC 2.7.7.2)	KEGG_ENZYME:2.7.1.26,KEGG_ENZYME:2.7.7.2	fig|1664.9.peg.1899	1
seq1	CDS	TRUE				Membrane protein involved in the export of O-antigen, teichoic acid lipoteichoic acids		fig|1664.9.peg.19	0
seq1	CDS	TRUE				Cell wall-binding protein		fig|1664.9.peg.190	0
seq9	CDS	FALSE	Cofactors, Vitamins, Prosthetic Groups, Pigments;RNA Metabolism	Riboflavin, FMN, FAD;RNA processing and modification	Riboflavin, FMN and FAD metabolism in plants;RNA pseudouridine syntheses;tRNA modification Bacteria;tRNA processing	tRNA pseudouridine synthase B (EC 4.2.1.70)	KEGG_ENZYME:4.2.1.70	fig|1664.9.peg.1900	2
seq9	CDS	TRUE				hypothetical protein		fig|1664.9.peg.1901	0
seq9	CDS	TRUE				hypothetical protein		fig|1664.9.peg.1902	0
seq9	CDS	TRUE				hypothetical protein		fig|1664.9.peg.1903	0
seq9	CDS	TRUE				glycosyl transferase		fig|1664.9.peg.1904	0
seq9	CDS	TRUE				glycosyltransferase (putative)		fig|1664.9.peg.1905	0
seq9	CDS	FALSE	Protein Metabolism	Protein biosynthesis	Translation initiation factors bacterial	Ribosome-binding factor A		fig|1664.9.peg.1906	1
seq9	CDS	FALSE	Protein Metabolism	Protein biosynthesis	Translation initiation factors bacterial;Universal GTPases	Translation initiation factor 2		fig|1664.9.peg.1907	1
seq9	CDS	FALSE	RNA Metabolism	Transcription	Transcription factors bacterial	ribosomal protein L7Ae family protein		fig|1664.9.peg.1908	1
seq9	CDS	FALSE	RNA Metabolism	Transcription	Transcription factors bacterial	COG2740: Predicted nucleic-acid-binding protein implicated in transcription termination		fig|1664.9.peg.1909	1
seq1	CDS	TRUE				hypothetical protein		fig|1664.9.peg.191	0
seq9	CDS	FALSE	RNA Metabolism	Transcription	Transcription factors bacterial	Transcription termination protein NusA		fig|1664.9.peg.1910	1
seq9	CDS	FALSE	RNA Metabolism	Transcription	Transcription factors bacterial	FIG000325: clustered with transcription termination protein NusA		fig|1664.9.peg.1911	1
seq9	CDS	TRUE				Mrr restriction system protein		fig|1664.9.peg.1912	0
seq1	CDS	TRUE				Transcriptional regulator, MarR family		fig|1664.9.peg.192	0
seq1	CDS	FALSE	DNA Metabolism	DNA repair;DNA replication	DNA Repair Base Excision;DNA-replication	DNA polymerase I (EC 2.7.7.7)	KEGG_ENZYME:2.7.7.7	fig|1664.9.peg.193	1
seq1	CDS	FALSE	DNA Metabolism	DNA repair	DNA Repair Base Excision	Formamidopyrimidine-DNA glycosylase (EC 3.2.2.23)	KEGG_ENZYME:3.2.2.23	fig|1664.9.peg.194	1
seq1	CDS	FALSE	Cofactors, Vitamins, Prosthetic Groups, Pigments	Coenzyme A	Coenzyme A Biosynthesis	Dephospho-CoA kinase (EC 2.7.1.24)	KEGG_ENZYME:2.7.1.24	fig|1664.9.peg.195	1
seq1	CDS	FALSE	Nucleosides and Nucleotides	Nucleosides and Nucleotides - no subcategory	Ribonucleotide reduction	Ribonucleotide reductase transcriptional regulator NrdR		fig|1664.9.peg.196	1
seq1	CDS	TRUE				Helicase loader DnaB		fig|1664.9.peg.197	0
seq1	CDS	FALSE	DNA Metabolism	DNA replication	DNA-replication	Helicase loader DnaI		fig|1664.9.peg.198	1
seq1	CDS	FALSE	Protein Metabolism	Protein biosynthesis	tRNA aminoacylation, Thr	Threonyl-tRNA synthetase (EC 6.1.1.3)	KEGG_ENZYME:6.1.1.3	fig|1664.9.peg.199	1
seq1	CDS	FALSE	Membrane Transport	Uni- Sym- and Antiporters	Proton-dependent Peptide Transporters	Di/tripeptide permease DtpT		fig|1664.9.peg.2	1
seq1	CDS	FALSE	Cell Wall and Capsule	Capsular and extracellular polysacchrides	Rhamnose containing glycans	Glycerol-3-phosphate cytidylyltransferase (EC 2.7.7.39)	KEGG_ENZYME:2.7.7.39	fig|1664.9.peg.20	1
seq1	CDS	FALSE	Carbohydrates	Central carbohydrate metabolism	Pyruvate metabolism II: acetyl-CoA, acetogenesis from pyruvate	Lactate 2-monooxygenase (EC 1.13.12.4)	KEGG_ENZYME:1.13.12.4	fig|1664.9.peg.200	1
seq1	CDS	FALSE	Protein Metabolism;Virulence, Disease and Defense	Invasion and intracellular resistance;Protein biosynthesis	Mycobacterium virulence operon involved in protein synthesis (LSU ribosomal proteins);Translation initiation factors bacterial	Translation initiation factor 3		fig|1664.9.peg.201	2
seq1	CDS	FALSE	Protein Metabolism;Virulence, Disease and Defense	Invasion and intracellular resistance;Protein biosynthesis	Mycobacterium virulence operon involved in protein synthesis (LSU ribosomal proteins);Ribosome LSU bacterial	LSU ribosomal protein L35p		fig|1664.9.peg.202	2
seq1	CDS	FALSE	Protein Metabolism;Virulence, Disease and Defense	Invasion and intracellular resistance;Protein biosynthesis	Mycobacterium virulence operon involved in protein synthesis (LSU ribosomal proteins);Ribosome LSU bacterial	LSU ribosomal protein L20p		fig|1664.9.peg.203	2
seq1	CDS	TRUE				Bifunctional protein: zinc-containing alcohol dehydrogenase;quinone oxidoreductase ( NADPH:quinone reductase) (EC 1.1.1.-);Similar to arginate lyase	KEGG_ENZYME:1.1.1.-	fig|1664.9.peg.204	0
seq1	CDS	TRUE				FIG001553: Hydrolase, HAD subfamily IIIA		fig|1664.9.peg.205	0
seq1	CDS	FALSE	Protein Metabolism	Protein biosynthesis	Universal GTPases	GTP-binding protein YqeH, required for biogenesis of 30S ribosome subunit		fig|1664.9.peg.206	1
seq1	CDS	TRUE				FIG004454: RNA binding protein		fig|1664.9.peg.207	0
seq1	CDS	FALSE	Cofactors, Vitamins, Prosthetic Groups, Pigments	NAD and NADP	NAD and NADP cofactor biosynthesis global	Nicotinate-nucleotide adenylyltransferase (EC 2.7.7.18)	KEGG_ENZYME:2.7.7.18	fig|1664.9.peg.208	1
seq1	CDS	TRUE				Hydrolase (HAD superfamily), YqeK		fig|1664.9.peg.209	0
seq1	CDS	FALSE	Cell Wall and Capsule	Gram-Positive cell wall components	Teichoic and lipoteichoic acids biosynthesis	Poly(glycerol-phosphate) alpha-glucosyltransferase (EC 2.4.1.52)	KEGG_ENZYME:2.4.1.52	fig|1664.9.peg.21	1
seq1	CDS	TRUE				Ribosomal silencing factor RsfA (former Iojap)		fig|1664.9.peg.210	0
seq1	CDS	TRUE				FIG145533: Methyltransferase (EC 2.1.1.-)	KEGG_ENZYME:2.1.1.-	fig|1664.9.peg.211	0
seq1	CDS	TRUE				FIG007079: UPF0348 protein family		fig|1664.9.peg.212	0
seq1	CDS	TRUE				COG1399 protein in cluster with ribosomal protein L32p, Firmicutes subfamily		fig|1664.9.peg.213	0
seq1	CDS	FALSE	Carbohydrates	Central carbohydrate metabolism;Monosaccharides	D-gluconate and ketogluconates metabolism;Pentose phosphate pathway	6-phosphogluconate dehydrogenase, decarboxylating (EC 1.1.1.44)	KEGG_ENZYME:1.1.1.44	fig|1664.9.peg.214	1
seq1	CDS	FALSE	Virulence, Disease and Defense	Resistance to antibiotics and toxic compounds	Cobalt-zinc-cadmium resistance	DNA-binding heavy metal response regulator		fig|1664.9.peg.215	1
seq1	CDS	TRUE				Two-component system histidine kinase		fig|1664.9.peg.216	0
seq1	CDS	TRUE				Inner membrane protein translocase component YidC, OxaA protein		fig|1664.9.peg.217	0
seq1	CDS	FALSE	Carbohydrates	Central carbohydrate metabolism	Pyruvate metabolism II: acetyl-CoA, acetogenesis from pyruvate	Acylphosphate phosphohydrolase (EC 3.6.1.7), putative	KEGG_ENZYME:3.6.1.7	fig|1664.9.peg.218	1
seq1	CDS	FALSE	RNA Metabolism	RNA processing and modification	RNA methylation	FIG011178: rRNA methylase		fig|1664.9.peg.219	1
seq1	CDS	TRUE				Glycosyltransferase		fig|1664.9.peg.22	0
seq1	CDS	TRUE				FIG005986: HD family hydrolase		fig|1664.9.peg.220	0
seq1	CDS	TRUE				Transcriptional regulator, HxlR family		fig|1664.9.peg.221	0
seq1	CDS	FALSE	Protein Metabolism	Protein biosynthesis	tRNA aminoacylation, Phe	Phenylalanyl-tRNA synthetase alpha chain (EC 6.1.1.20)	KEGG_ENZYME:6.1.1.20	fig|1664.9.peg.222	1
seq1	CDS	FALSE	Protein Metabolism	Protein biosynthesis	tRNA aminoacylation, Phe	Phenylalanyl-tRNA synthetase beta chain (EC 6.1.1.20)	KEGG_ENZYME:6.1.1.20	fig|1664.9.peg.223	1
seq1	CDS	FALSE	RNA Metabolism	RNA processing and modification	tRNA modification Bacteria	FIG004453: protein YceG like		fig|1664.9.peg.224	1
seq1	CDS	FALSE	Nucleosides and Nucleotides	Pyrimidines	pyrimidine conversions	Uridine kinase (EC 2.7.1.48) [C1]	KEGG_ENZYME:2.7.1.48	fig|1664.9.peg.225	1
seq1	CDS	FALSE	RNA Metabolism	Transcription	Transcription factors bacterial	Transcription elongation factor GreA		fig|1664.9.peg.226	1
seq1	CDS	TRUE				hypothetical protein		fig|1664.9.peg.227	0
seq1	CDS	TRUE				Transporter associated with VraSR		fig|1664.9.peg.228	0
seq1	CDS	TRUE				Sensor histidine kinase LiaS		fig|1664.9.peg.229	0
seq1	CDS	FALSE	Cell Wall and Capsule	Gram-Positive cell wall components	Teichoic and lipoteichoic acids biosynthesis	N-acetylmannosaminyltransferase (EC 2.4.1.187)	KEGG_ENZYME:2.4.1.187	fig|1664.9.peg.23	1
seq1	CDS	TRUE				Two component transcriptional regulator VraR		fig|1664.9.peg.230	0
seq1	CDS	TRUE				FIG00742896: hypothetical protein		fig|1664.9.peg.231	0
seq1	CDS	TRUE				ABC transporter permease protein		fig|1664.9.peg.232	0
seq1	CDS	TRUE				ABC transporter ATP-binding protein		fig|1664.9.peg.233	0
seq1	CDS	TRUE				hypothetical protein		fig|1664.9.peg.234	0
seq1	CDS	FALSE	Carbohydrates;Cofactors, Vitamins, Prosthetic Groups, Pigments;Fatty Acids, Lipids, and Isoprenoids	Fermentation;Folate and pterines;Phospholipids	5-FCL-like protein;Butanol Biosynthesis;Fermentations: Mixed acid;Glycerolipid and Glycerophospholipid Metabolism in Bacteria	Alcohol dehydrogenase (EC 1.1.1.1)	KEGG_ENZYME:1.1.1.1	fig|1664.9.peg.235	3
seq1	CDS	FALSE	Amino Acids and Derivatives	Arginine;urea cycle, polyamines	Polyamine Metabolism	Putrescine transport ATP-binding protein PotA (TC 3.A.1.11.1)		fig|1664.9.peg.236	1
seq1	CDS	FALSE	Amino Acids and Derivatives	Arginine;urea cycle, polyamines	Polyamine Metabolism	Spermidine Putrescine ABC transporter permease component PotB (TC 3.A.1.11.1)		fig|1664.9.peg.237	1
seq1	CDS	FALSE	Amino Acids and Derivatives	Arginine;urea cycle, polyamines	Polyamine Metabolism	Spermidine Putrescine ABC transporter permease component potC (TC_3.A.1.11.1)		fig|1664.9.peg.238	1
seq1	CDS	FALSE	Amino Acids and Derivatives	Arginine;urea cycle, polyamines	Polyamine Metabolism	ABC transporter, periplasmic spermidine putrescine-binding protein PotD (TC 3.A.1.11.1)		fig|1664.9.peg.239	1
seq1	CDS	FALSE	Cofactors, Vitamins, Prosthetic Groups, Pigments	NAD and NADP	NAD and NADP cofactor biosynthesis global	Nicotinate phosphoribosyltransferase (EC 2.4.2.11)	KEGG_ENZYME:2.4.2.11	fig|1664.9.peg.24	1
seq1	CDS	FALSE	Cell Division and Cell Cycle	Checkpoint control	Bacterial checkpoint-control-related cluster	Diadenylate cyclase spyDAC;Bacterial checkpoint controller DisA with nucleotide-binding domain		fig|1664.9.peg.240	1
seq1	CDS	FALSE	Cell Division and Cell Cycle	Checkpoint control	Bacterial checkpoint-control-related cluster	Uncharacterized secreted protein associated with spyDAC		fig|1664.9.peg.241	1
seq1	CDS	FALSE	Cell Division and Cell Cycle;Cell Wall and Capsule	Capsular and extracellular polysacchrides;Cell Wall and Capsule - no subcategory;Checkpoint control	Bacterial checkpoint-control-related cluster;Sialic Acid Metabolism;UDP-N-acetylmuramate from Fructose-6-phosphate Biosynthesis	Phosphoglucosamine mutase (EC 5.4.2.10)	KEGG_ENZYME:5.4.2.10	fig|1664.9.peg.242	2
seq1	CDS	TRUE				hypothetical protein		fig|1664.9.peg.243	0
seq1	CDS	FALSE	Cell Wall and Capsule	Capsular and extracellular polysacchrides;Cell Wall and Capsule - no subcategory	Sialic Acid Metabolism;UDP-N-acetylmuramate from Fructose-6-phosphate Biosynthesis	Glucosamine--fructose-6-phosphate aminotransferase [isomerizing] (EC 2.6.1.16)	KEGG_ENZYME:2.6.1.16	fig|1664.9.peg.244	1
seq1	CDS	TRUE				Hypothetical protein ywlG		fig|1664.9.peg.245	0
seq1	CDS	FALSE	Membrane Transport	Membrane Transport - no subcategory	ECF class transporters	Substrate-specific component PdxU2 of predicted pyridoxin-related ECF transporter		fig|1664.9.peg.246	1
seq1	CDS	TRUE				Hydroxymethylpyrimidine phosphate kinase ThiD (EC 2.7.4.7)	KEGG_ENZYME:2.7.4.7	fig|1664.9.peg.247	0
seq1	CDS	FALSE	Amino Acids and Derivatives	ammonia assimilation;Glutamine, glutamate, aspartate, asparagine	Glutamine, Glutamate, Aspartate and Asparagine Biosynthesis	Transcriptional regulator, GntR family domain / Aspartate aminotransferase (EC 2.6.1.1)	KEGG_ENZYME:2.6.1.1	fig|1664.9.peg.248	1
seq1	CDS	TRUE				probable enzyme with TIM-barrel fold		fig|1664.9.peg.249	0
seq1	CDS	FALSE	Cofactors, Vitamins, Prosthetic Groups, Pigments	NAD and NADP	NAD and NADP cofactor biosynthesis global	NAD synthetase (EC 6.3.1.5)	KEGG_ENZYME:6.3.1.5	fig|1664.9.peg.25	1
seq1	CDS	TRUE				Acetyltransferase (GNAT family) SAS0976		fig|1664.9.peg.250	0
seq1	CDS	TRUE				hypothetical protein		fig|1664.9.peg.251	0
seq1	CDS	TRUE				Putative inner membrane protein		fig|1664.9.peg.252	0
seq1	CDS	TRUE				FIG00742364: hypothetical protein		fig|1664.9.peg.253	0
seq1	CDS	TRUE				hydrolase, haloacid dehalogenase-like family		fig|1664.9.peg.254	0
seq1	CDS	FALSE	DNA Metabolism	DNA repair	DNA Repair Base Excision;Uracil-DNA glycosylase	Uracil-DNA glycosylase, family 1		fig|1664.9.peg.255	1
seq1	CDS	FALSE	Carbohydrates	Central carbohydrate metabolism;Fermentation	Fermentations: Lactate;Fermentations: Mixed acid;Pyruvate metabolism II: acetyl-CoA, acetogenesis from pyruvate	Phosphate acetyltransferase (EC 2.3.1.8)	KEGG_ENZYME:2.3.1.8	fig|1664.9.peg.256	1
seq1	CDS	FALSE	Cell Wall and Capsule	Cell Wall and Capsule - no subcategory	YjeE	TsaE protein, required for threonylcarbamoyladenosine t(6)A37 formation in tRNA		fig|1664.9.peg.257	1
seq1	CDS	TRUE				PhnO protein		fig|1664.9.peg.258	0
seq1	CDS	TRUE				Permease of the drug/metabolite transporter (DMT) superfamily		fig|1664.9.peg.259	0
seq1	CDS	TRUE				Calcium-transporting ATPase (EC 3.6.3.8)	KEGG_ENZYME:3.6.3.8	fig|1664.9.peg.26	0
seq1	CDS	TRUE				Exonuclease		fig|1664.9.peg.260	0
seq1	CDS	FALSE	DNA Metabolism	DNA repair	DNA repair, bacterial	Exodeoxyribonuclease III (EC 3.1.11.2)	KEGG_ENZYME:3.1.11.2	fig|1664.9.peg.261	1
seq1	CDS	FALSE	Cell Wall and Capsule	Cell Wall and Capsule - no subcategory	Peptidoglycan Biosynthesis;UDP-N-acetylmuramate from Fructose-6-phosphate Biosynthesis	UDP-N-acetylenolpyruvoylglucosamine reductase (EC 1.1.1.158)	KEGG_ENZYME:1.1.1.158	fig|1664.9.peg.262	1
seq1	CDS	TRUE				Na+/H+ antiporter		fig|1664.9.peg.263	0
seq1	CDS	TRUE				transmembrane protein Tmp5		fig|1664.9.peg.264	0
seq1	CDS	FALSE	RNA Metabolism	RNA processing and modification	16S rRNA modification within P site of ribosome	Penicillin-binding protein 2B		fig|1664.9.peg.265	1
seq1	CDS	FALSE	Protein Metabolism	Protein biosynthesis	Ribosome LSU bacterial	LSU ribosomal protein L33p @ LSU ribosomal protein L33p, zinc-dependent		fig|1664.9.peg.266	1
seq1	CDS	FALSE	Carbohydrates;Cofactors, Vitamins, Prosthetic Groups, Pigments	Folate and pterines;One-carbon Metabolism	5-FCL-like protein;Folate Biosynthesis;One-carbon metabolism by tetrahydropterines	5-formyltetrahydrofolate cyclo-ligase (EC 6.3.3.2)	KEGG_ENZYME:6.3.3.2	fig|1664.9.peg.267	2
seq1	CDS	FALSE	Carbohydrates	Sugar alcohols	Glycerol and Glycerol-3-phosphate Uptake and Utilization	GlpG protein (membrane protein of glp regulon)		fig|1664.9.peg.268	1
seq1	CDS	TRUE				FIG00743953: hypothetical protein		fig|1664.9.peg.269	0
seq1	CDS	TRUE				FIG00743265: hypothetical protein		fig|1664.9.peg.27	0
seq1	CDS	FALSE	Carbohydrates	Central carbohydrate metabolism	Glycolysis and Gluconeogenesis	Glucokinase (EC 2.7.1.2)	KEGG_ENZYME:2.7.1.2	fig|1664.9.peg.270	1
seq1	CDS	TRUE				Rhodanese-like domain protein		fig|1664.9.peg.271	0
seq1	CDS	TRUE				FIG00743062: hypothetical protein		fig|1664.9.peg.272	0
seq1	CDS	FALSE	RNA Metabolism	RNA processing and modification	tRNA modification Bacteria;tRNA processing	tRNA dimethylallyltransferase (EC 2.5.1.75)	KEGG_ENZYME:2.5.1.75	fig|1664.9.peg.273	1
seq1	CDS	TRUE				Aluminum resistance protein		fig|1664.9.peg.274	0
seq1	CDS	TRUE				Transcriptional regulator, XRE family		fig|1664.9.peg.275	0
seq1	CDS	FALSE	DNA Metabolism	DNA repair	DNA Repair Base Excision	DNA-3-methyladenine glycosylase (EC 3.2.2.20)	KEGG_ENZYME:3.2.2.20	fig|1664.9.peg.276	1
seq1	CDS	TRUE				Transcriptional regulator, repressor of the glutamine synthetase, MerR family		fig|1664.9.peg.277	0
seq1	CDS	FALSE	Amino Acids and Derivatives;Cell Wall and Capsule	ammonia assimilation;Cell Wall and Capsule - no subcategory;Glutamine, glutamate, aspartate, asparagine	Glutamine synthetases;Glutamine, Glutamate, Aspartate and Asparagine Biosynthesis;Peptidoglycan Biosynthesis	Glutamine synthetase type I (EC 6.3.1.2)	KEGG_ENZYME:6.3.1.2	fig|1664.9.peg.278	2
seq1	CDS	FALSE	Cofactors, Vitamins, Prosthetic Groups, Pigments	Riboflavin, FMN, FAD	Flavodoxin	NAD(P)H oxidoreductase YRKL (EC 1.6.99.-) @ Putative NADPH-quinone reductase (modulator of drug activity B) @ Flavodoxin 2	KEGG_ENZYME:1.6.99.-	fig|1664.9.peg.279	1
seq1	CDS	FALSE	RNA Metabolism	Transcription	Transcription factors bacterial	Transcription accessory protein (S1 RNA-binding domain)		fig|1664.9.peg.28	1
seq1	CDS	TRUE				hypothetical protein		fig|1664.9.peg.280	0
seq1	CDS	TRUE				hypothetical protein		fig|1664.9.peg.281	0
seq1	CDS	TRUE				NADPH-dependent FMN reductase domain protein		fig|1664.9.peg.282	0
seq1	CDS	FALSE	Protein Metabolism;RNA Metabolism	Protein biosynthesis;RNA processing and modification	Ribosome biogenesis bacterial;RNA pseudouridine syntheses	Similar to ribosomal large subunit pseudouridine synthase D, Bacillus subtilis YjbO type		fig|1664.9.peg.283	2
seq1	CDS	TRUE				cell surface hydrolase (putative)		fig|1664.9.peg.284	0
seq1	CDS	FALSE	Cofactors, Vitamins, Prosthetic Groups, Pigments;Virulence, Disease and Defense	Resistance to antibiotics and toxic compounds;Riboflavin, FMN, FAD	Multidrug Resistance Efflux Pumps;Riboflavin, FMN and FAD metabolism in plants	Multi antimicrobial extrusion protein (Na(+)/drug antiporter), MATE family of MDR efflux pumps		fig|1664.9.peg.285	2
seq1	CDS	FALSE	Regulation and Cell signaling	Regulation and Cell signaling - no subcategory	LysR-family proteins in Escherichia coli	LysR family transcriptional regulator YeiE		fig|1664.9.peg.286	1
seq1	CDS	TRUE				Putative membrane protein YeiH		fig|1664.9.peg.287	0
seq1	CDS	TRUE				hypothetical protein		fig|1664.9.peg.288	0
seq1	CDS	TRUE				hypothetical protein		fig|1664.9.peg.289	0
seq1	CDS	TRUE				Putative metallopeptidase (Zinc) SprT family		fig|1664.9.peg.29	0
seq1	CDS	TRUE				hypothetical protein		fig|1664.9.peg.290	0
seq1	CDS	TRUE				hypothetical protein		fig|1664.9.peg.291	0
seq1	CDS	TRUE				FIG00744186: hypothetical protein		fig|1664.9.peg.292	0
seq1	CDS	FALSE	Cofactors, Vitamins, Prosthetic Groups, Pigments;DNA Metabolism	DNA recombination;Riboflavin, FMN, FAD	Riboflavin, FMN and FAD metabolism in plants;RuvABC plus a hypothetical	FIG000859: hypothetical protein YebC		fig|1664.9.peg.293	2
seq1	CDS	FALSE	DNA Metabolism	DNA uptake, competence	Gram Positive Competence	Late competence protein ComGA, access of DNA to ComEA		fig|1664.9.peg.294	1
seq1	CDS	FALSE	DNA Metabolism	DNA uptake, competence	Gram Positive Competence	Late competence protein ComGB, access of DNA to ComEA		fig|1664.9.peg.295	1
seq1	CDS	TRUE				Late competence protein ComGC, access of DNA to ComEA, FIG007487		fig|1664.9.peg.296	0
seq1	CDS	TRUE				Late competence protein ComGD, access of DNA to ComEA, FIG038316		fig|1664.9.peg.297	0
seq1	CDS	TRUE				hypothetical protein		fig|1664.9.peg.298	0
seq1	CDS	TRUE				Late competence protein ComGE, FIG075573		fig|1664.9.peg.299	0
seq1	CDS	FALSE	Cell Wall and Capsule	Gram-Positive cell wall components	Sortase	Sortase A, LPXTG specific		fig|1664.9.peg.3	1
seq1	CDS	TRUE				Acetyltransferase (EC 2.3.1.-)	KEGG_ENZYME:2.3.1.-	fig|1664.9.peg.30	0
seq1	CDS	TRUE				hypothetical protein		fig|1664.9.peg.300	0
seq1	CDS	TRUE				Adenine-specific methyltransferase (EC 2.1.1.72)	KEGG_ENZYME:2.1.1.72	fig|1664.9.peg.301	0
seq1	CDS	FALSE	Carbohydrates	Central carbohydrate metabolism;Fermentation	Fermentations: Lactate;Fermentations: Mixed acid;Pyruvate metabolism II: acetyl-CoA, acetogenesis from pyruvate	Acetate kinase (EC 2.7.2.1)	KEGG_ENZYME:2.7.2.1	fig|1664.9.peg.302	1
seq1	CDS	TRUE				hypothetical protein		fig|1664.9.peg.303	0
seq1	CDS	TRUE				Integral membrane protein		fig|1664.9.peg.304	0
seq1	CDS	TRUE				Hypothetical membrane protein		fig|1664.9.peg.305	0
seq1	CDS	FALSE	DNA Metabolism	DNA uptake, competence	Gram Positive Competence	DNA-entry nuclease (Competence-specific nuclease) (EC 3.1.30.-)	KEGG_ENZYME:3.1.30.-	fig|1664.9.peg.306	1
seq1	CDS	TRUE				hypothetical protein		fig|1664.9.peg.307	0
seq1	CDS	TRUE				hypothetical protein		fig|1664.9.peg.308	0
seq1	CDS	TRUE				hypothetical protein		fig|1664.9.peg.309	0
seq1	CDS	FALSE	Cofactors, Vitamins, Prosthetic Groups, Pigments;Membrane Transport	Coenzyme A;Membrane Transport - no subcategory	Coenzyme A Biosynthesis;ECF class transporters	Substrate-specific component PanT of predicted pantothenate ECF transporter		fig|1664.9.peg.31	2
seq1	CDS	FALSE	Protein Metabolism;Stress Response	Heat shock;Protein biosynthesis	Heat shock dnaK gene cluster extended;Translation elongation factors bacterial;Universal GTPases	Translation elongation factor LepA		fig|1664.9.peg.310	2
seq1	CDS	TRUE				hypothetical protein		fig|1664.9.peg.311	0
seq1	CDS	TRUE				FIG00630189: hypothetical protein		fig|1664.9.peg.312	0
seq1	CDS	TRUE				hypothetical protein		fig|1664.9.peg.313	0
seq1	CDS	TRUE				cell surface protein precursor		fig|1664.9.peg.314	0
seq1	CDS	TRUE				hypothetical protein		fig|1664.9.peg.315	0
seq1	CDS	TRUE				hypothetical protein		fig|1664.9.peg.316	0
seq1	CDS	TRUE				PlcB, ORFX, ORFP, ORFB, ORFA, ldh gene		fig|1664.9.peg.317	0
seq1	CDS	TRUE				Integral membrane protein		fig|1664.9.peg.318	0
seq1	CDS	FALSE	Carbohydrates;Cell Wall and Capsule	Capsular and extracellular polysacchrides;Di- and oligosaccharides	Lactose and Galactose Uptake and Utilization;Rhamnose containing glycans	UDP-glucose 4-epimerase (EC 5.1.3.2)	KEGG_ENZYME:5.1.3.2	fig|1664.9.peg.319	2
seq1	CDS	TRUE				FIG00751042: hypothetical protein		fig|1664.9.peg.32	0
seq1	CDS	FALSE	DNA Metabolism	DNA repair;DNA replication	DNA Repair Base Excision;DNA repair, bacterial RecFOR pathway;DNA-replication	Single-stranded-DNA-specific exonuclease RecJ (EC 3.1.-.-)	KEGG_ENZYME:3.1.-.-	fig|1664.9.peg.320	1
seq1	CDS	FALSE	Nucleosides and Nucleotides;Regulation and Cell signaling	Purines;Regulation and Cell signaling - no subcategory	cAMP signaling in bacteria;Purine conversions	Adenine phosphoribosyltransferase (EC 2.4.2.7)	KEGG_ENZYME:2.4.2.7	fig|1664.9.peg.321	2
seq1	CDS	FALSE	DNA Metabolism	DNA repair	DNA repair, bacterial	SOS-response repressor and protease LexA (EC 3.4.21.88)	KEGG_ENZYME:3.4.21.88	fig|1664.9.peg.322	1
seq1	CDS	TRUE				FIG00742757: hypothetical protein		fig|1664.9.peg.323	0
seq1	CDS	TRUE				FIG00742188: hypothetical protein		fig|1664.9.peg.324	0
seq1	CDS	TRUE				Lipid A export ATP-binding/permease protein MsbA		fig|1664.9.peg.325	0
seq1	CDS	TRUE				ABC transporter, ATP-binding and permease protein		fig|1664.9.peg.326	0
seq1	CDS	TRUE				Hydrolases of the alpha/beta superfamily		fig|1664.9.peg.327	0
seq1	CDS	FALSE	Fatty Acids, Lipids, and Isoprenoids	Phospholipids	Glycerolipid and Glycerophospholipid Metabolism in Bacteria	1-acyl-sn-glycerol-3-phosphate acyltransferase (EC 2.3.1.51)	KEGG_ENZYME:2.3.1.51	fig|1664.9.peg.328	1
seq1	CDS	FALSE	RNA Metabolism	RNA processing and modification	RNA methylation	tRNA (adenine37-N(6))-methyltransferase TrmN6 (EC 2.1.1.223)	KEGG_ENZYME:2.1.1.223	fig|1664.9.peg.329	1
seq1	CDS	FALSE	Stress Response	Cold shock	Cold shock, CspA family of proteins	Cold shock protein CspA		fig|1664.9.peg.33	1
seq1	CDS	TRUE				COG2827: putative endonuclease containing a URI domain		fig|1664.9.peg.330	0
seq1	CDS	FALSE	Protein Metabolism	Protein biosynthesis	Ribosome SSU bacterial	SSU ribosomal protein S2p (SAe)		fig|1664.9.peg.331	1
seq1	CDS	FALSE	Protein Metabolism	Protein biosynthesis	Translation elongation factors bacterial	Translation elongation factor Ts		fig|1664.9.peg.332	1
seq1	CDS	TRUE				Uridine monophosphate kinase (EC 2.7.4.22)	KEGG_ENZYME:2.7.4.22	fig|1664.9.peg.333	0
seq1	CDS	FALSE	Protein Metabolism	Protein biosynthesis	Translation termination factors bacterial	Ribosome recycling factor		fig|1664.9.peg.334	1
seq1	CDS	TRUE				phage infection protein		fig|1664.9.peg.335	0
seq1	CDS	FALSE	Fatty Acids, Lipids, and Isoprenoids	Isoprenoids	Isoprenoid Biosynthesis;Isoprenoinds for Quinones;Polyprenyl Diphosphate Biosynthesis	Undecaprenyl diphosphate synthase (EC 2.5.1.31)	KEGG_ENZYME:2.5.1.31	fig|1664.9.peg.336	1
seq1	CDS	FALSE	Fatty Acids, Lipids, and Isoprenoids	Phospholipids	Glycerolipid and Glycerophospholipid Metabolism in Bacteria	Phosphatidate cytidylyltransferase (EC 2.7.7.41)	KEGG_ENZYME:2.7.7.41	fig|1664.9.peg.337	1
seq1	CDS	TRUE				Membrane-associated zinc metalloprotease		fig|1664.9.peg.338	0
seq1	CDS	FALSE	Protein Metabolism	Protein biosynthesis	tRNA aminoacylation, Pro	Prolyl-tRNA synthetase (EC 6.1.1.15), bacterial type	KEGG_ENZYME:6.1.1.15	fig|1664.9.peg.339	1
seq1	CDS	TRUE				Protein export cytoplasm protein SecA ATPase RNA helicase (TC 3.A.5.1.1)		fig|1664.9.peg.34	0
seq1	CDS	FALSE	DNA Metabolism	DNA replication	DNA-replication	DNA polymerase III alpha subunit (EC 2.7.7.7)	KEGG_ENZYME:2.7.7.7	fig|1664.9.peg.340	1
seq1	CDS	TRUE				FIG00628803: hypothetical protein		fig|1664.9.peg.341	0
seq1	CDS	TRUE				Restriction endonuclease S subunits		fig|1664.9.peg.342	0
seq1	CDS	FALSE	DNA Metabolism	DNA Metabolism - no subcategory	Restriction-Modification System;Type I Restriction-Modification	Type I restriction-modification system, restriction subunit R (EC 3.1.21.3)	KEGG_ENZYME:3.1.21.3	fig|1664.9.peg.343	1
seq1	CDS	FALSE	DNA Metabolism	DNA Metabolism - no subcategory	Restriction-Modification System;Type I Restriction-Modification	Type I restriction-modification system, DNA-methyltransferase subunit M (EC 2.1.1.72)	KEGG_ENZYME:2.1.1.72	fig|1664.9.peg.344	1
seq1	CDS	FALSE	DNA Metabolism	DNA Metabolism - no subcategory	Restriction-Modification System;Type I Restriction-Modification	Type I restriction-modification system, specificity subunit S (EC 3.1.21.3)	KEGG_ENZYME:3.1.21.3	fig|1664.9.peg.345	1
seq1	CDS	TRUE				Integrase		fig|1664.9.peg.346	0
seq1	CDS	FALSE	DNA Metabolism	DNA Metabolism - no subcategory	Restriction-Modification System;Type I Restriction-Modification	Type I restriction-modification system, specificity subunit S (EC 3.1.21.3)	KEGG_ENZYME:3.1.21.3	fig|1664.9.peg.347	1
seq10	CDS	TRUE				Putative uncharacterized protein		fig|1664.9.peg.348	0
seq10	CDS	TRUE				hypothetical protein		fig|1664.9.peg.349	0
seq1	CDS	TRUE				oxidoreductase, Gfo/Idh/MocA family		fig|1664.9.peg.35	0
seq10	CDS	TRUE				hypothetical protein		fig|1664.9.peg.350	0
seq10	CDS	TRUE				hypothetical protein		fig|1664.9.peg.351	0
seq10	CDS	TRUE				unknown		fig|1664.9.peg.352	0
seq10	CDS	FALSE	Respiration	Electron donating reactions	Respiratory dehydrogenases 1	Pyridine nucleotide-disulfide oxidoreductase;NADH dehydrogenase (EC 1.6.99.3)	KEGG_ENZYME:1.6.99.3	fig|1664.9.peg.353	1
seq10	CDS	TRUE				hypothetical protein		fig|1664.9.peg.354	0
seq10	CDS	TRUE				Putative uncharacterized protein		fig|1664.9.peg.355	0
seq10	CDS	TRUE				hypothetical protein		fig|1664.9.peg.356	0
seq10	CDS	TRUE				hypothetical protein		fig|1664.9.peg.357	0
seq10	CDS	TRUE				cell surface protein precursor		fig|1664.9.peg.358	0
seq10	CDS	TRUE				extracellular protein		fig|1664.9.peg.359	0
seq1	CDS	FALSE	Cell Wall and Capsule	Cell Wall and Capsule - no subcategory	Murein Hydrolases;Recycling of Peptidoglycan Amino Acids	N-acetylmuramoyl-L-alanine amidase (EC 3.5.1.28)	KEGG_ENZYME:3.5.1.28	fig|1664.9.peg.36	1
seq10	CDS	TRUE				hypothetical protein		fig|1664.9.peg.360	0
seq10	CDS	TRUE				cell surface protein precursor		fig|1664.9.peg.361	0
seq10	CDS	TRUE				cell surface protein precursor		fig|1664.9.peg.362	0
seq10	CDS	TRUE				hypothetical protein		fig|1664.9.peg.363	0
seq10	CDS	TRUE				hypothetical protein		fig|1664.9.peg.364	0
seq10	CDS	TRUE				hypothetical protein		fig|1664.9.peg.365	0
seq10	CDS	TRUE				cell surface protein precursor		fig|1664.9.peg.366	0
seq10	CDS	TRUE				hypothetical protein		fig|1664.9.peg.367	0
seq10	CDS	TRUE				cell surface protein precursor		fig|1664.9.peg.368	0
seq10	CDS	FALSE	Carbohydrates	Aminosugars	Chitin and N-acetylglucosamine utilization	Chitinase (EC 3.2.1.14)	KEGG_ENZYME:3.2.1.14	fig|1664.9.peg.369	1
seq1	CDS	FALSE	Nucleosides and Nucleotides	Purines	Purine conversions;Xanthine Metabolism in Bacteria	Xanthine phosphoribosyltransferase (EC 2.4.2.22)	KEGG_ENZYME:2.4.2.22	fig|1664.9.peg.37	1
seq10	CDS	TRUE				hypothetical protein		fig|1664.9.peg.370	0
seq10	CDS	FALSE	Virulence, Disease and Defense	Resistance to antibiotics and toxic compounds	Bile hydrolysis	Choloylglycine hydrolase (EC 3.5.1.24)	KEGG_ENZYME:3.5.1.24	fig|1664.9.peg.371	1
seq10	CDS	TRUE				membrane protein, putative		fig|1664.9.peg.372	0
seq10	CDS	TRUE				Probable conserved membrane protein		fig|1664.9.peg.373	0
seq10	CDS	TRUE				ATP-dependent protease ATP-binding subunit clpL		fig|1664.9.peg.374	0
seq10	CDS	TRUE				Integral membrane protein		fig|1664.9.peg.375	0
seq10	CDS	TRUE				hypothetical protein		fig|1664.9.peg.376	0
seq10	CDS	TRUE				Na(+)/H(+) antiporter		fig|1664.9.peg.377	0
seq10	CDS	FALSE	Virulence, Disease and Defense	Resistance to antibiotics and toxic compounds	Cadmium resistance	Cadmium resistance protein		fig|1664.9.peg.378	1
seq10	CDS	TRUE				Transcriptional regulator, ArsR family		fig|1664.9.peg.379	0
seq1	CDS	FALSE	Nucleosides and Nucleotides	Purines	De Novo Purine Biosynthesis	Phosphoribosylaminoimidazole carboxylase ATPase subunit (EC 4.1.1.21)	KEGG_ENZYME:4.1.1.21	fig|1664.9.peg.38	1
seq10	CDS	TRUE				Putative uncharacterized protein		fig|1664.9.peg.380	0
seq10	CDS	FALSE	Cofactors, Vitamins, Prosthetic Groups, Pigments	Riboflavin, FMN, FAD	Flavodoxin	Flavodoxin		fig|1664.9.peg.381	1
seq10	CDS	FALSE	Cofactors, Vitamins, Prosthetic Groups, Pigments	Riboflavin, FMN, FAD	Flavodoxin	Flavodoxin		fig|1664.9.peg.382	1
seq10	CDS	TRUE				oxidoreductase (putative)		fig|1664.9.peg.383	0
seq10	CDS	TRUE				oxidoreductase (putative)		fig|1664.9.peg.384	0
seq10	CDS	TRUE				oxidoreductase, aldo/keto reductase family		fig|1664.9.peg.385	0
seq10	CDS	FALSE	Regulation and Cell signaling	Regulation and Cell signaling - no subcategory	LysR-family proteins in Escherichia coli	Chromosome initiation inhibitor		fig|1664.9.peg.386	1
seq10	CDS	TRUE				hypothetical protein		fig|1664.9.peg.387	0
seq10	CDS	TRUE				hypothetical protein		fig|1664.9.peg.388	0
seq10	CDS	TRUE				short-chain type dehydrogenase		fig|1664.9.peg.389	0
seq1	CDS	FALSE	Nucleosides and Nucleotides	Purines	De Novo Purine Biosynthesis;Purine conversions	Adenylosuccinate lyase (EC 4.3.2.2)	KEGG_ENZYME:4.3.2.2	fig|1664.9.peg.39	1
seq10	CDS	TRUE				Transcriptional regulator, TetR family		fig|1664.9.peg.390	0
seq10	CDS	FALSE	Carbohydrates;Miscellaneous	Central carbohydrate metabolism;Miscellaneous - no subcategory	Glycolysis and Gluconeogenesis;Phosphoglycerate mutase protein family	Phosphoglycerate mutase (EC 5.4.2.1)	KEGG_ENZYME:5.4.2.1	fig|1664.9.peg.391	2
seq10	CDS	TRUE				hypothetical protein		fig|1664.9.peg.392	0
seq10	CDS	TRUE				LrgA-associated membrane protein LrgB		fig|1664.9.peg.393	0
seq10	CDS	TRUE				Transcriptional regulator, PadR family		fig|1664.9.peg.394	0
seq10	CDS	FALSE	Carbohydrates	Monosaccharides	D-ribose utilization	Ribose operon repressor		fig|1664.9.peg.395	1
seq10	CDS	FALSE	Carbohydrates	Monosaccharides	Deoxyribose and Deoxynucleoside Catabolism;D-ribose utilization	Ribokinase (EC 2.7.1.15)	KEGG_ENZYME:2.7.1.15	fig|1664.9.peg.396	1
seq10	CDS	FALSE	Carbohydrates	Monosaccharides	D-ribose utilization	Ribose ABC transport system, high affinity permease RbsD (TC 3.A.1.2.1)		fig|1664.9.peg.397	1
seq10	CDS	FALSE	Carbohydrates	Monosaccharides	D-ribose utilization	Putative ribose uptake protein RbsU, GRP transporter family (TC 2.A.7.5)		fig|1664.9.peg.398	1
seq10	CDS	TRUE				hypothetical protein		fig|1664.9.peg.399	0
seq1	CDS	FALSE	Amino Acids and Derivatives	Proline and 4-hydroxyproline	Proline Synthesis	Pyrroline-5-carboxylate reductase (EC 1.5.1.2)	KEGG_ENZYME:1.5.1.2	fig|1664.9.peg.4	1
seq1	CDS	TRUE				hypothetical protein		fig|1664.9.peg.40	0
seq10	CDS	FALSE	Carbohydrates	Central carbohydrate metabolism;Fermentation	Fermentations: Lactate;Fermentations: Mixed acid;Pyruvate metabolism II: acetyl-CoA, acetogenesis from pyruvate	Acetate kinase (EC 2.7.2.1)	KEGG_ENZYME:2.7.2.1	fig|1664.9.peg.400	1
seq10	CDS	TRUE				Transcriptional regulator, MarR family		fig|1664.9.peg.401	0
seq10	CDS	TRUE				dipeptidase		fig|1664.9.peg.402	0
seq10	CDS	TRUE				hypothetical protein		fig|1664.9.peg.403	0
seq10	CDS	TRUE				hypothetical protein		fig|1664.9.peg.404	0
seq11	CDS	FALSE	Miscellaneous	Miscellaneous - no subcategory	Phosphoglycerate mutase protein family	Phosphoglycerate mutase family		fig|1664.9.peg.405	1
seq11	CDS	TRUE				hypothetical protein		fig|1664.9.peg.406	0
seq11	CDS	TRUE				Proline iminopeptidase (EC 3.4.11.5)	KEGG_ENZYME:3.4.11.5	fig|1664.9.peg.407	0
seq11	CDS	TRUE				Na+-H+ antiporter		fig|1664.9.peg.408	0
seq11	CDS	TRUE				CrcB protein		fig|1664.9.peg.409	0
seq1	CDS	TRUE				LacI-type transcriptional regulator		fig|1664.9.peg.41	0
seq11	CDS	TRUE				CrcB protein		fig|1664.9.peg.410	0
seq11	CDS	TRUE				DNA helicase		fig|1664.9.peg.411	0
seq11	CDS	FALSE	Cofactors, Vitamins, Prosthetic Groups, Pigments	Coenzyme A	Coenzyme A Biosynthesis	Pantothenate kinase (EC 2.7.1.33)	KEGG_ENZYME:2.7.1.33	fig|1664.9.peg.412	1
seq11	CDS	FALSE	Nucleosides and Nucleotides	Purines	Purine conversions	GMP synthase [glutamine-hydrolyzing] (EC 6.3.5.2)	KEGG_ENZYME:6.3.5.2	fig|1664.9.peg.413	1
seq11	CDS	TRUE				hypothetical protein		fig|1664.9.peg.414	0
seq11	CDS	TRUE				Phage T7 exclusion protein		fig|1664.9.peg.415	0
seq11	CDS	TRUE				hypothetical protein		fig|1664.9.peg.416	0
seq11	CDS	FALSE	Nucleosides and Nucleotides	Detoxification	Nudix proteins (nucleoside triphosphate hydrolases)	Mutator mutT protein (7,8-dihydro-8-oxoguanine-triphosphatase) (EC 3.6.1.-)	KEGG_ENZYME:3.6.1.-	fig|1664.9.peg.417	1
seq11	CDS	TRUE				DNA/RNA helicase of DEAD/DEAH box family		fig|1664.9.peg.418	0
seq11	CDS	TRUE				Acetylxylan esterase related enzyme		fig|1664.9.peg.419	0
seq1	CDS	TRUE				Hydrolase (HAD superfamily)		fig|1664.9.peg.42	0
seq11	CDS	TRUE				Transcriptional regulator, PadR family		fig|1664.9.peg.420	0
seq11	CDS	TRUE				hypothetical protein		fig|1664.9.peg.421	0
seq11	CDS	TRUE				membrane protein, putative		fig|1664.9.peg.422	0
seq11	CDS	TRUE				hypothetical protein		fig|1664.9.peg.423	0
seq11	CDS	TRUE				transcriptional regulator, XRE family		fig|1664.9.peg.424	0
seq11	CDS	TRUE				2-haloacid dehalogenase (putative)		fig|1664.9.peg.425	0
seq11	CDS	TRUE				Inner membrane protein		fig|1664.9.peg.426	0
seq11	CDS	FALSE	Amino Acids and Derivatives;Carbohydrates	Alanine, serine, and glycine;Central carbohydrate metabolism	Glycine and Serine Utilization;Pyruvate Alanine Serine Interconversions	Serine transporter		fig|1664.9.peg.427	2
seq11	CDS	TRUE				YheO-like PAS domain		fig|1664.9.peg.428	0
seq11	CDS	TRUE				Nucleoside-diphosphate-sugar epimerases		fig|1664.9.peg.429	0
seq1	CDS	FALSE	DNA Metabolism	DNA repair	DNA repair, bacterial UvrD and related helicases	ATP-dependent DNA helicase UvrD/PcrA		fig|1664.9.peg.43	1
seq11	CDS	TRUE				Transcriptional regulator, ArsR family		fig|1664.9.peg.430	0
seq11	CDS	TRUE				general stress protein A		fig|1664.9.peg.431	0
seq11	CDS	TRUE				hypothetical protein		fig|1664.9.peg.432	0
seq11	CDS	TRUE				Protein tyrosine/serine phosphatase		fig|1664.9.peg.433	0
seq11	CDS	TRUE				FIG00553873: hypothetical protein		fig|1664.9.peg.434	0
seq11	CDS	TRUE				FIG00906095: hypothetical protein		fig|1664.9.peg.435	0
seq11	CDS	TRUE				hypothetical protein		fig|1664.9.peg.436	0
seq11	CDS	TRUE				hypothetical protein		fig|1664.9.peg.437	0
seq11	CDS	TRUE				alkaline shock protein 23		fig|1664.9.peg.438	0
seq11	CDS	TRUE				alkaline shock protein		fig|1664.9.peg.439	0
seq1	CDS	FALSE	DNA Metabolism	DNA repair	DNA Repair Base Excision	DNA ligase (EC 6.5.1.2)	KEGG_ENZYME:6.5.1.2	fig|1664.9.peg.44	1
seq11	CDS	FALSE	Stress Response	Oxidative stress	Oxidative stress;Protection from Reactive Oxygen Species	Catalase (EC 1.11.1.6)	KEGG_ENZYME:1.11.1.6	fig|1664.9.peg.440	1
seq11	CDS	TRUE				Putative uncharacterized protein		fig|1664.9.peg.441	0
seq11	CDS	TRUE				hypothetical protein		fig|1664.9.peg.442	0
seq11	CDS	TRUE				cell surface protein precursor		fig|1664.9.peg.443	0
seq11	CDS	TRUE				cell surface protein precursor		fig|1664.9.peg.444	0
seq11	CDS	TRUE				hypothetical protein		fig|1664.9.peg.445	0
seq11	CDS	TRUE				Dipeptidase (EC 3.4.-.-)	KEGG_ENZYME:3.4.-.-	fig|1664.9.peg.446	0
seq11	CDS	TRUE				Manganese ABC transporter, ATP-binding protein SitB		fig|1664.9.peg.447	0
seq11	CDS	TRUE				Manganese ABC transporter, inner membrane permease protein SitD		fig|1664.9.peg.448	0
seq11	CDS	TRUE				Manganese ABC transporter, periplasmic-binding protein SitA		fig|1664.9.peg.449	0
seq1	CDS	FALSE	Regulation and Cell signaling	Regulation and Cell signaling - no subcategory	Sex pheromones in Enterococcus faecalis and other Firmicutes	Putative pheromone cAM373 precursor lipoprotein CamS		fig|1664.9.peg.45	1
seq11	CDS	FALSE	Amino Acids and Derivatives	Aromatic amino acids and derivatives	Chorismate: Intermediate for synthesis of Tryptophan, PAPA antibiotics, PABA, 3-hydroxyanthranilate and more.	Isochorismatase (EC 3.3.2.1)	KEGG_ENZYME:3.3.2.1	fig|1664.9.peg.450	1
seq11	CDS	TRUE				hypothetical protein		fig|1664.9.peg.451	0
seq11	CDS	FALSE	Carbohydrates	Di- and oligosaccharides	Lactose and Galactose Uptake and Utilization	Lactose and galactose permease, GPH translocator family		fig|1664.9.peg.452	1
seq11	CDS	FALSE	Regulation and Cell signaling	Regulation and Cell signaling - no subcategory	Cell envelope-associated LytR-CpsA-Psr transcriptional attenuators	Cell envelope-associated transcriptional attenuator LytR-CpsA-Psr, subfamily F2 (as in PMID19099556)		fig|1664.9.peg.453	1
seq11	CDS	TRUE				COG0488: ATPase components of ABC transporters with duplicated ATPase domains		fig|1664.9.peg.454	0
seq11	CDS	TRUE				Amino acid transporter		fig|1664.9.peg.455	0
seq11	CDS	TRUE				Transporter		fig|1664.9.peg.456	0
seq11	CDS	TRUE				Integral membrane protein		fig|1664.9.peg.457	0
seq11	CDS	TRUE				hypothetical protein		fig|1664.9.peg.458	0
seq11	CDS	TRUE				hypothetical protein		fig|1664.9.peg.459	0
seq1	CDS	TRUE				hypothetical protein		fig|1664.9.peg.46	0
seq11	CDS	TRUE				hypothetical protein		fig|1664.9.peg.460	0
seq12	CDS	FALSE	Protein Metabolism	Protein biosynthesis	Ribosome SSU bacterial	SSU ribosomal protein S4p (S9e)		fig|1664.9.peg.461	1
seq12	CDS	FALSE	Cell Division and Cell Cycle	Cell Division and Cell Cycle - no subcategory	Control of cell elongation - division cycle in Bacilli	Septation ring formation regulator EzrA		fig|1664.9.peg.462	1
seq12	CDS	FALSE	Amino Acids and Derivatives;Miscellaneous;RNA Metabolism	Alanine, serine, and glycine;Plant-Prokaryote DOE project;RNA processing and modification	Alanine biosynthesis;Iron-sulfur cluster assembly;mnm5U34 biosynthesis bacteria;tRNA modification Bacteria	Cysteine desulfurase (EC 2.8.1.7)	KEGG_ENZYME:2.8.1.7	fig|1664.9.peg.463	3
seq12	CDS	FALSE	Cofactors, Vitamins, Prosthetic Groups, Pigments;RNA Metabolism	Cofactors, Vitamins, Prosthetic Groups, Pigments - no subcategory;RNA processing and modification	Thiamin biosynthesis;tRNA modification Bacteria	tRNA S(4)U 4-thiouridine synthase (former ThiI)		fig|1664.9.peg.464	2
seq12	CDS	FALSE	Stress Response	Oxidative stress	Oxidative stress	Redox-sensitive transcriptional regulator (AT-rich DNA-binding protein)		fig|1664.9.peg.465	1
seq12	CDS	FALSE	Protein Metabolism	Protein biosynthesis	tRNA aminoacylation, Val	Valyl-tRNA synthetase (EC 6.1.1.9)	KEGG_ENZYME:6.1.1.9	fig|1664.9.peg.466	1
seq12	CDS	FALSE	Cofactors, Vitamins, Prosthetic Groups, Pigments;Virulence, Disease and Defense	Bacteriocins, ribosomally synthesized antibacterial peptides;Folate and pterines;Resistance to antibiotics and toxic compounds	Colicin V and Bacteriocin Production Cluster;Copper homeostasis;Folate Biosynthesis	Dihydrofolate synthase (EC 6.3.2.12) @ Folylpolyglutamate synthase (EC 6.3.2.17)	KEGG_ENZYME:6.3.2.12,KEGG_ENZYME:6.3.2.17	fig|1664.9.peg.467	2
seq12	CDS	TRUE				Hydrolase, haloacid dehalogenase-like family		fig|1664.9.peg.468	0
seq12	CDS	FALSE	DNA Metabolism	DNA repair	DNA repair, bacterial	DNA repair protein RadC		fig|1664.9.peg.469	1
seq1	CDS	FALSE	Protein Metabolism	Protein biosynthesis	tRNA aminoacylation, Asp and Asn;tRNA aminoacylation, Glu and Gln	Aspartyl-tRNA(Asn) amidotransferase subunit C (EC 6.3.5.6) @ Glutamyl-tRNA(Gln) amidotransferase subunit C (EC 6.3.5.7)	KEGG_ENZYME:6.3.5.6,KEGG_ENZYME:6.3.5.7	fig|1664.9.peg.47	1
seq12	CDS	FALSE	Cell Division and Cell Cycle	Cell Division and Cell Cycle - no subcategory	Bacterial Cytoskeleton	Rod shape-determining protein MreB		fig|1664.9.peg.470	1
seq12	CDS	FALSE	Cell Division and Cell Cycle	Cell Division and Cell Cycle - no subcategory	Bacterial Cytoskeleton	Rod shape-determining protein MreC		fig|1664.9.peg.471	1
seq12	CDS	FALSE	Cell Division and Cell Cycle	Cell Division and Cell Cycle - no subcategory	Bacterial Cytoskeleton	Rod shape-determining protein MreD		fig|1664.9.peg.472	1
seq12	CDS	FALSE	Cell Division and Cell Cycle	Cell Division and Cell Cycle - no subcategory	Bacterial Cytoskeleton	Septum site-determining protein MinC		fig|1664.9.peg.473	1
seq12	CDS	FALSE	Cell Division and Cell Cycle	Cell Division and Cell Cycle - no subcategory	Bacterial Cytoskeleton	Septum site-determining protein MinD		fig|1664.9.peg.474	1
seq12	CDS	TRUE				Amino acid ABC transporter, permease protein		fig|1664.9.peg.475	0
seq12	CDS	TRUE				amino acid ABC transporter, ATP-binding protein		fig|1664.9.peg.476	0
seq12	CDS	TRUE				amino acid ABC transporter, amino acid-binding protein		fig|1664.9.peg.477	0
seq12	CDS	FALSE	Fatty Acids, Lipids, and Isoprenoids	Phospholipids	Cardiolipin synthesis;Glycerolipid and Glycerophospholipid Metabolism in Bacteria	Cardiolipin synthetase (EC 2.7.8.-)	KEGG_ENZYME:2.7.8.-	fig|1664.9.peg.478	1
seq12	CDS	FALSE	Cell Wall and Capsule	Cell Wall and Capsule - no subcategory	Murein Hydrolases;Recycling of Peptidoglycan Amino Acids	N-acetylmuramoyl-L-alanine amidase (EC 3.5.1.28)	KEGG_ENZYME:3.5.1.28	fig|1664.9.peg.479	1
seq1	CDS	FALSE	Protein Metabolism	Protein biosynthesis	tRNA aminoacylation, Asp and Asn;tRNA aminoacylation, Glu and Gln	Aspartyl-tRNA(Asn) amidotransferase subunit A (EC 6.3.5.6) @ Glutamyl-tRNA(Gln) amidotransferase subunit A (EC 6.3.5.7)	KEGG_ENZYME:6.3.5.6,KEGG_ENZYME:6.3.5.7	fig|1664.9.peg.48	1
seq12	CDS	FALSE	Protein Metabolism	Protein biosynthesis	tRNA aminoacylation, His	Histidyl-tRNA synthetase (EC 6.1.1.21)	KEGG_ENZYME:6.1.1.21	fig|1664.9.peg.480	1
seq12	CDS	FALSE	Protein Metabolism	Protein biosynthesis	tRNA aminoacylation, Asp and Asn	Aspartyl-tRNA synthetase (EC 6.1.1.12)	KEGG_ENZYME:6.1.1.12	fig|1664.9.peg.481	1
seq12	CDS	FALSE	Protein Metabolism	Protein processing and modification	Peptide methionine sulfoxide reductase	Peptide methionine sulfoxide reductase MsrB (EC 1.8.4.12)	KEGG_ENZYME:1.8.4.12	fig|1664.9.peg.482	1
seq12	CDS	FALSE	Protein Metabolism	Protein processing and modification	Peptide methionine sulfoxide reductase	Peptide methionine sulfoxide reductase MsrA (EC 1.8.4.11)	KEGG_ENZYME:1.8.4.11	fig|1664.9.peg.483	1
seq12	CDS	TRUE				Integral membrane protein		fig|1664.9.peg.484	0
seq12	CDS	FALSE	DNA Metabolism	DNA repair	DNA repair, bacterial	Endonuclease IV (EC 3.1.21.2)	KEGG_ENZYME:3.1.21.2	fig|1664.9.peg.485	1
seq12	CDS	TRUE				Integral membrane protein		fig|1664.9.peg.486	0
seq12	CDS	TRUE				Nitroreductase		fig|1664.9.peg.487	0
seq12	CDS	TRUE				ATP/GTP-binding protein, SA1392 homolog		fig|1664.9.peg.488	0
seq12	CDS	FALSE	Cell Division and Cell Cycle;Protein Metabolism	Cell Division and Cell Cycle - no subcategory;Protein biosynthesis	Macromolecular synthesis operon;Ribosome SSU bacterial	SSU ribosomal protein S21p		fig|1664.9.peg.489	2
seq1	CDS	FALSE	Protein Metabolism	Protein biosynthesis	tRNA aminoacylation, Asp and Asn;tRNA aminoacylation, Glu and Gln	Aspartyl-tRNA(Asn) amidotransferase subunit B (EC 6.3.5.6) @ Glutamyl-tRNA(Gln) amidotransferase subunit B (EC 6.3.5.7)	KEGG_ENZYME:6.3.5.6,KEGG_ENZYME:6.3.5.7	fig|1664.9.peg.49	1
seq12	CDS	FALSE	Cell Division and Cell Cycle	Cell Division and Cell Cycle - no subcategory	Macromolecular synthesis operon	Transamidase GatB domain protein		fig|1664.9.peg.490	1
seq12	CDS	FALSE	Phosphorus Metabolism	Phosphorus Metabolism - no subcategory	Phosphate metabolism	Phosphate starvation-inducible protein PhoH, predicted ATPase		fig|1664.9.peg.491	1
seq12	CDS	TRUE				Metal-dependent hydrolase YbeY, involved in rRNA and/or ribosome maturation and assembly		fig|1664.9.peg.492	0
seq12	CDS	FALSE	Fatty Acids, Lipids, and Isoprenoids	Phospholipids	Glycerolipid and Glycerophospholipid Metabolism in Bacteria	Diacylglycerol kinase (EC 2.7.1.107)	KEGG_ENZYME:2.7.1.107	fig|1664.9.peg.493	1
seq12	CDS	FALSE	Protein Metabolism	Protein biosynthesis	Universal GTPases	GTP-binding protein Era		fig|1664.9.peg.494	1
seq12	CDS	FALSE	DNA Metabolism	DNA repair	DNA repair, bacterial RecFOR pathway	DNA recombination and repair protein RecO		fig|1664.9.peg.495	1
seq12	CDS	FALSE	Protein Metabolism	Protein biosynthesis	Glycyl-tRNA synthetase;tRNA aminoacylation, Gly	Glycyl-tRNA synthetase alpha chain (EC 6.1.1.14)	KEGG_ENZYME:6.1.1.14	fig|1664.9.peg.496	1
seq12	CDS	FALSE	Protein Metabolism	Protein biosynthesis	Glycyl-tRNA synthetase;tRNA aminoacylation, Gly	Glycyl-tRNA synthetase beta chain (EC 6.1.1.14)	KEGG_ENZYME:6.1.1.14	fig|1664.9.peg.497	1
seq12	CDS	TRUE				probable uroporphyrin-III c-methyltransferase (EC 2.1.1.107)	KEGG_ENZYME:2.1.1.107	fig|1664.9.peg.498	0
seq12	CDS	FALSE	Cell Division and Cell Cycle;DNA Metabolism	Cell Division and Cell Cycle - no subcategory;DNA replication	DNA-replication;Macromolecular synthesis operon	DNA primase (EC 2.7.7.-)	KEGG_ENZYME:2.7.7.-	fig|1664.9.peg.499	2
seq1	CDS	TRUE				Putative oxidoreductase		fig|1664.9.peg.5	0
seq1	CDS	TRUE				Transcription regulator [contains diacylglycerol kinase catalytic domain]		fig|1664.9.peg.50	0
seq12	CDS	FALSE	Cell Division and Cell Cycle;RNA Metabolism	Cell Division and Cell Cycle - no subcategory;Transcription	Macromolecular synthesis operon;Transcription initiation, bacterial sigma factors	RNA polymerase sigma factor RpoD		fig|1664.9.peg.500	2
seq12	CDS	TRUE				hypothetical protein		fig|1664.9.peg.501	0
seq12	CDS	FALSE	RNA Metabolism	RNA processing and modification	tRNA modification Bacteria	Putative tRNA-m1A22 methylase		fig|1664.9.peg.502	1
seq12	CDS	TRUE				FIG146262: hypothetical protein		fig|1664.9.peg.503	0
seq12	CDS	TRUE				Tripeptide aminopeptidase (EC 3.4.11.4)	KEGG_ENZYME:3.4.11.4	fig|1664.9.peg.504	0
seq12	CDS	FALSE	Amino Acids and Derivatives;Metabolism of Aromatic Compounds	Aromatic amino acids and derivatives;Peripheral pathways for catabolism of aromatic compounds	Common Pathway For Synthesis of Aromatic Compounds (DAHP synthase to chorismate);Quinate degradation	3-dehydroquinate dehydratase I (EC 4.2.1.10)	KEGG_ENZYME:4.2.1.10	fig|1664.9.peg.505	2
seq12	CDS	TRUE				hypothetical protein		fig|1664.9.peg.506	0
seq12	CDS	TRUE				lipase/esterase (putative)		fig|1664.9.peg.507	0
seq12	CDS	FALSE	Amino Acids and Derivatives;Metabolism of Aromatic Compounds	Aromatic amino acids and derivatives;Peripheral pathways for catabolism of aromatic compounds	Common Pathway For Synthesis of Aromatic Compounds (DAHP synthase to chorismate);Quinate degradation	Shikimate/quinate 5-dehydrogenase I beta (EC 1.1.1.282)	KEGG_ENZYME:1.1.1.282	fig|1664.9.peg.508	2
seq12	CDS	FALSE	Amino Acids and Derivatives	Aromatic amino acids and derivatives	Common Pathway For Synthesis of Aromatic Compounds (DAHP synthase to chorismate)	2-keto-3-deoxy-D-arabino-heptulosonate-7-phosphate synthase I beta (EC 2.5.1.54)	KEGG_ENZYME:2.5.1.54	fig|1664.9.peg.509	1
seq1	CDS	TRUE				RNA methyltransferase, TrmA family		fig|1664.9.peg.51	0
seq12	CDS	FALSE	Amino Acids and Derivatives	Aromatic amino acids and derivatives	Common Pathway For Synthesis of Aromatic Compounds (DAHP synthase to chorismate)	3-dehydroquinate synthase (EC 4.2.3.4)	KEGG_ENZYME:4.2.3.4	fig|1664.9.peg.510	1
seq12	CDS	FALSE	Amino Acids and Derivatives	Aromatic amino acids and derivatives	Common Pathway For Synthesis of Aromatic Compounds (DAHP synthase to chorismate)	Shikimate kinase I (EC 2.7.1.71) # AroE I	KEGG_ENZYME:2.7.1.71	fig|1664.9.peg.511	1
seq12	CDS	FALSE	Stress Response	Oxidative stress	Oxidative stress;Protection from Reactive Oxygen Species	Manganese superoxide dismutase (EC 1.15.1.1)	KEGG_ENZYME:1.15.1.1	fig|1664.9.peg.512	1
seq13	CDS	TRUE				Phage integrase		fig|1664.9.peg.513	0
seq13	CDS	TRUE				Universal stress protein family		fig|1664.9.peg.514	0
seq13	CDS	TRUE				hypothetical protein		fig|1664.9.peg.515	0
seq13	CDS	TRUE				hypothetical protein		fig|1664.9.peg.516	0
seq13	CDS	TRUE				Transcriptional regulator, PadR family		fig|1664.9.peg.517	0
seq13	CDS	TRUE				Integral membrane protein		fig|1664.9.peg.518	0
seq13	CDS	FALSE	Cell Wall and Capsule	Cell Wall and Capsule - no subcategory	Peptidoglycan Biosynthesis;Peptidoglycan biosynthesis--gjo	UDP-N-acetylmuramate--alanine ligase (EC 6.3.2.8)	KEGG_ENZYME:6.3.2.8	fig|1664.9.peg.519	1
seq1	CDS	TRUE				PTS cellobiose-specific IIC component		fig|1664.9.peg.52	0
seq13	CDS	FALSE	Amino Acids and Derivatives	ammonia assimilation;Glutamine, glutamate, aspartate, asparagine	Glutamate and Aspartate uptake in Bacteria;Glutamine, Glutamate, Aspartate and Asparagine Biosynthesis	Asparagine synthetase [glutamine-hydrolyzing] (EC 6.3.5.4)	KEGG_ENZYME:6.3.5.4	fig|1664.9.peg.520	1
seq13	CDS	FALSE	Protein Metabolism	Protein biosynthesis	tRNA aminoacylation, Phe	Phenylalanyl-tRNA synthetase beta chain (EC 6.1.1.20)	KEGG_ENZYME:6.1.1.20	fig|1664.9.peg.521	1
seq13	CDS	TRUE				FIG009688: Thioredoxin		fig|1664.9.peg.522	0
seq13	CDS	TRUE				FIG00742306: hypothetical protein		fig|1664.9.peg.523	0
seq13	CDS	FALSE	RNA Metabolism	RNA processing and modification	RNA methylation;tRNA modification Bacteria	tRNA (guanine46-N7-)-methyltransferase (EC 2.1.1.33)	KEGG_ENZYME:2.1.1.33	fig|1664.9.peg.524	1
seq13	CDS	TRUE				aminoglycoside phosphotransferase family protein		fig|1664.9.peg.525	0
seq13	CDS	FALSE	Membrane Transport	Protein translocation across cytoplasmic membrane	EcsAB transporter affecting expression and secretion of secretory preproteins	ABC transporter, permease protein EscB		fig|1664.9.peg.526	1
seq13	CDS	FALSE	Membrane Transport	Protein translocation across cytoplasmic membrane	EcsAB transporter affecting expression and secretion of secretory preproteins	ABC transporter, ATP-binding protein EcsA		fig|1664.9.peg.527	1
seq13	CDS	TRUE				Histidine triad (HIT) nucleotide-binding protein, similarity with At5g48545 and yeast YDL125C (HNT1)		fig|1664.9.peg.528	0
seq13	CDS	TRUE				hypothetical protein		fig|1664.9.peg.529	0
seq1	CDS	TRUE				cell surface hydrolase (putative)		fig|1664.9.peg.53	0
seq13	CDS	FALSE	Membrane Transport;Protein Metabolism	Protein folding;Protein translocation across cytoplasmic membrane	EcsAB transporter affecting expression and secretion of secretory preproteins;Peptidyl-prolyl cis-trans isomerase	Foldase protein PrsA precursor (EC 5.2.1.8) @ Foldase clustered with pyrimidine conversion	KEGG_ENZYME:5.2.1.8	fig|1664.9.peg.530	2
seq13	CDS	FALSE	RNA Metabolism	RNA processing and modification	Ribonucleases in Bacillus	3&#39;->5&#39;exoribonuclease Bsu YhaM		fig|1664.9.peg.531	1
seq13	CDS	TRUE				DNA double-strand break repair Rad50 ATPase		fig|1664.9.peg.532	0
seq13	CDS	FALSE	DNA Metabolism	DNA repair	DNA repair, bacterial	DNA repair exonuclease family protein YhaO		fig|1664.9.peg.533	1
seq13	CDS	TRUE				Hypothetical protein SAV1845		fig|1664.9.peg.534	0
seq13	CDS	FALSE	Cell Wall and Capsule	Cell Wall and Capsule - no subcategory	Peptidoglycan Biosynthesis	Multimodular transpeptidase-transglycosylase (EC 2.4.1.129) (EC 3.4.-.-)	KEGG_ENZYME:2.4.1.129,KEGG_ENZYME:3.4.-.-	fig|1664.9.peg.535	1
seq13	CDS	FALSE	Protein Metabolism;RNA Metabolism	Protein biosynthesis;RNA processing and modification	Ribosome biogenesis bacterial;RNA pseudouridine syntheses	Similar to ribosomal large subunit pseudouridine synthase D, Bacillus subtilis YhcT type		fig|1664.9.peg.536	2
seq13	CDS	FALSE	Stress Response	Osmotic stress	Choline and Betaine Uptake and Betaine Biosynthesis	Osmotically activated L-carnitine/choline ABC transporter, permease protein OpuCD		fig|1664.9.peg.537	1
seq13	CDS	FALSE	Stress Response	Osmotic stress	Choline and Betaine Uptake and Betaine Biosynthesis	Osmotically activated L-carnitine/choline ABC transporter, substrate-binding protein OpuCC		fig|1664.9.peg.538	1
seq13	CDS	FALSE	Stress Response	Osmotic stress	Choline and Betaine Uptake and Betaine Biosynthesis	Osmotically activated L-carnitine/choline ABC transporter, permease protein OpuCB		fig|1664.9.peg.539	1
seq1	CDS	TRUE				Putative stomatin/prohibitin-family membrane protease subunit YbbK		fig|1664.9.peg.54	0
seq13	CDS	FALSE	Stress Response	Osmotic stress	Choline and Betaine Uptake and Betaine Biosynthesis	Osmotically activated L-carnitine/choline ABC transporter, ATP-binding protein OpuCA		fig|1664.9.peg.540	1
seq13	CDS	FALSE	Amino Acids and Derivatives	Arginine;urea cycle, polyamines	Arginine and Ornithine Degradation;Arginine Deiminase Pathway	Arginine pathway regulatory protein ArgR, repressor of arg regulon		fig|1664.9.peg.541	1
seq13	CDS	TRUE				hypothetical protein		fig|1664.9.peg.542	0
seq13	CDS	TRUE				hypothetical protein		fig|1664.9.peg.543	0
seq13	CDS	TRUE				hypothetical protein		fig|1664.9.peg.544	0
seq13	CDS	TRUE				hypothetical protein		fig|1664.9.peg.545	0
seq13	CDS	TRUE				hypothetical protein		fig|1664.9.peg.546	0
seq13	CDS	TRUE				cell surface protein precursor		fig|1664.9.peg.547	0
seq13	CDS	TRUE				Possible glyoxylase family protein (Lactoylglutathione lyase) (EC 4.4.1.5)	KEGG_ENZYME:4.4.1.5	fig|1664.9.peg.548	0
seq13	CDS	TRUE				Possible glyoxylase family protein (Lactoylglutathione lyase) (EC 4.4.1.5)	KEGG_ENZYME:4.4.1.5	fig|1664.9.peg.549	0
seq1	CDS	TRUE				FIG00742652: hypothetical protein		fig|1664.9.peg.55	0
seq13	CDS	FALSE	Carbohydrates	Central carbohydrate metabolism	Glycolysis and Gluconeogenesis	Enolase (EC 4.2.1.11)	KEGG_ENZYME:4.2.1.11	fig|1664.9.peg.550	1
seq13	CDS	FALSE	Carbohydrates	Central carbohydrate metabolism	Glycolysis and Gluconeogenesis	Triosephosphate isomerase (EC 5.3.1.1)	KEGG_ENZYME:5.3.1.1	fig|1664.9.peg.551	1
seq13	CDS	FALSE	Carbohydrates	Central carbohydrate metabolism	Glycolysis and Gluconeogenesis	Phosphoglycerate kinase (EC 2.7.2.3)	KEGG_ENZYME:2.7.2.3	fig|1664.9.peg.552	1
seq13	CDS	FALSE	Carbohydrates	Central carbohydrate metabolism	Glycolysis and Gluconeogenesis	NAD-dependent glyceraldehyde-3-phosphate dehydrogenase (EC 1.2.1.12)	KEGG_ENZYME:1.2.1.12	fig|1664.9.peg.553	1
seq13	CDS	TRUE				Central glycolytic genes regulator		fig|1664.9.peg.554	0
seq13	CDS	TRUE				hypothetical protein		fig|1664.9.peg.555	0
seq13	CDS	TRUE				Dipeptidase (EC 3.4.-.-)	KEGG_ENZYME:3.4.-.-	fig|1664.9.peg.556	0
seq13	CDS	FALSE	Carbohydrates	Sugar alcohols	Glycerol and Glycerol-3-phosphate Uptake and Utilization	Glycerophosphoryl diester phosphodiesterase (EC 3.1.4.46)	KEGG_ENZYME:3.1.4.46	fig|1664.9.peg.557	1
seq13	CDS	TRUE				hypothetical protein		fig|1664.9.peg.558	0
seq13	CDS	TRUE				hypothetical protein		fig|1664.9.peg.559	0
seq1	CDS	TRUE				lysozyme, putative		fig|1664.9.peg.56	0
seq13	CDS	TRUE				NADH peroxidase Npx (EC 1.11.1.1)	KEGG_ENZYME:1.11.1.1	fig|1664.9.peg.560	0
seq13	CDS	TRUE				hypothetical protein		fig|1664.9.peg.561	0
seq13	CDS	TRUE				Predicted metal-dependent membrane protease		fig|1664.9.peg.562	0
seq13	CDS	FALSE	Amino Acids and Derivatives	Alanine, serine, and glycine;Lysine, threonine, methionine, and cysteine	Glycine and Serine Utilization;Threonine degradation	Threonine dehydratase, catabolic (EC 4.3.1.19)	KEGG_ENZYME:4.3.1.19	fig|1664.9.peg.563	1
seq13	CDS	TRUE				hypothetical protein		fig|1664.9.peg.564	0
seq13	CDS	TRUE				hypothetical protein		fig|1664.9.peg.565	0
seq13	CDS	TRUE				hypothetical protein		fig|1664.9.peg.566	0
seq13	CDS	TRUE				hypothetical protein		fig|1664.9.peg.567	0
seq14	CDS	TRUE				Hypothetical integral membrane protein		fig|1664.9.peg.568	0
seq14	CDS	FALSE	Miscellaneous;Stress Response	Osmotic stress;Plant-Prokaryote DOE project	Choline and Betaine Uptake and Betaine Biosynthesis;Niacin-Choline transport and metabolism	High-affinity choline uptake protein BetT		fig|1664.9.peg.569	2
seq1	CDS	TRUE				FIG00748357: hypothetical protein		fig|1664.9.peg.57	0
seq14	CDS	TRUE				Negative regulator of phenolic acid metabolism PadR		fig|1664.9.peg.570	0
seq14	CDS	FALSE	Protein Metabolism	Protein biosynthesis	Ribosome SSU bacterial	SSU ribosomal protein S14p (S29e) @ SSU ribosomal protein S14p (S29e), zinc-independent		fig|1664.9.peg.571	1
seq14	CDS	TRUE				drug resistance transporter, Bcr/CflA family		fig|1664.9.peg.572	0
seq14	CDS	TRUE				Transcriptional regulator, TetR family		fig|1664.9.peg.573	0
seq14	CDS	TRUE				Lipid A export ATP-binding/permease protein MsbA		fig|1664.9.peg.574	0
seq14	CDS	TRUE				Lipid A export ATP-binding/permease protein MsbA		fig|1664.9.peg.575	0
seq14	CDS	TRUE				ATP-dependent DNA helicase rep (EC 3.6.1.-)	KEGG_ENZYME:3.6.1.-	fig|1664.9.peg.576	0
seq14	CDS	TRUE				DNA helicase		fig|1664.9.peg.577	0
seq14	CDS	TRUE				Protein tyrosine/serine phosphatase		fig|1664.9.peg.578	0
seq14	CDS	FALSE	Nucleosides and Nucleotides	Purines	Purine conversions	Inosine-5&#39;-monophosphate dehydrogenase (EC 1.1.1.205) / CBS domain	KEGG_ENZYME:1.1.1.205	fig|1664.9.peg.579	1
seq1	CDS	TRUE				FIG00743870: hypothetical protein		fig|1664.9.peg.58	0
seq14	CDS	TRUE				DNA-binding response regulator, OmpR family		fig|1664.9.peg.580	0
seq14	CDS	FALSE	Potassium metabolism	Potassium metabolism - no subcategory	Potassium homeostasis	Osmosensitive K+ channel histidine kinase KdpD (EC 2.7.3.-)	KEGG_ENZYME:2.7.3.-	fig|1664.9.peg.581	1
seq14	CDS	FALSE	Cell Wall and Capsule;Protein Metabolism	Cell Wall and Capsule - no subcategory;Protein degradation	Metallocarboxypeptidases (EC 3.4.17.-);Murein Hydrolases;Peptidoglycan Biosynthesis	D-alanyl-D-alanine carboxypeptidase (EC 3.4.16.4)	KEGG_ENZYME:3.4.16.4	fig|1664.9.peg.582	2
seq14	CDS	FALSE	Cell Wall and Capsule	Cell Wall and Capsule - no subcategory	Peptidoglycan biosynthesis--gjo	UDP-N-acetylmuramoylalanyl-D-glutamate--L-lysine ligase (EC 6.3.2.7)	KEGG_ENZYME:6.3.2.7	fig|1664.9.peg.583	1
seq14	CDS	TRUE				extracellular protein, gamma-D-glutamate-meso-diaminopimelate muropeptidase (putative)		fig|1664.9.peg.584	0
seq14	CDS	TRUE				Zinc ABC transporter, periplasmic-binding protein ZnuA		fig|1664.9.peg.585	0
seq14	CDS	TRUE				Zinc ABC transporter, ATP-binding protein ZnuC		fig|1664.9.peg.586	0
seq14	CDS	TRUE				Zinc ABC transporter, inner membrane permease protein ZnuB		fig|1664.9.peg.587	0
seq14	CDS	TRUE				Oligoendopeptidase F (EC 3.4.24.-)	KEGG_ENZYME:3.4.24.-	fig|1664.9.peg.588	0
seq14	CDS	FALSE	Regulation and Cell signaling	Regulation and Cell signaling - no subcategory	Cell envelope-associated LytR-CpsA-Psr transcriptional attenuators	Cell envelope-associated transcriptional attenuator LytR-CpsA-Psr, subfamily F2 (as in PMID19099556)		fig|1664.9.peg.589	1
seq1	CDS	TRUE				oxidoreductase, Gfo/Idh/MocA family		fig|1664.9.peg.59	0
seq14	CDS	TRUE				nucleoside transport protein		fig|1664.9.peg.590	0
seq14	CDS	TRUE				Transcriptional regulator, GntR family		fig|1664.9.peg.591	0
seq14	CDS	FALSE	Carbohydrates	Central carbohydrate metabolism;Fermentation	Fermentations: Lactate;Pentose phosphate pathway	Xylulose-5-phosphate phosphoketolase (EC 4.1.2.9) @ Fructose-6-phosphate phosphoketolase (EC 4.1.2.22)	KEGG_ENZYME:4.1.2.9,KEGG_ENZYME:4.1.2.22	fig|1664.9.peg.592	1
seq14	CDS	FALSE	Protein Metabolism	Protein biosynthesis	tRNA aminoacylation, Glu and Gln	Glutamyl-tRNA synthetase (EC 6.1.1.17) @ Glutamyl-tRNA(Gln) synthetase (EC 6.1.1.24)	KEGG_ENZYME:6.1.1.17,KEGG_ENZYME:6.1.1.24	fig|1664.9.peg.593	1
seq14	CDS	FALSE	Carbohydrates	Monosaccharides	D-gluconate and ketogluconates metabolism	2-dehydro-3-deoxygluconate kinase (EC 2.7.1.45)	KEGG_ENZYME:2.7.1.45	fig|1664.9.peg.594	1
seq14	CDS	FALSE	Carbohydrates	Fermentation	Acetoin, butanediol metabolism	2,3-butanediol dehydrogenase, S-alcohol forming, (R)-acetoin-specific (EC 1.1.1.4) / Acetoin (diacetyl) reductase (EC 1.1.1.5)	KEGG_ENZYME:1.1.1.4,KEGG_ENZYME:1.1.1.5	fig|1664.9.peg.595	1
seq14	CDS	TRUE				Putative DNA-binding protein, XRE family		fig|1664.9.peg.596	0
seq14	CDS	TRUE				hypothetical protein		fig|1664.9.peg.597	0
seq14	CDS	TRUE				Lipoprotein		fig|1664.9.peg.598	0
seq14	CDS	TRUE				Transcriptional regulator		fig|1664.9.peg.599	0
seq1	CDS	FALSE	Carbohydrates;Cell Wall and Capsule	Aminosugars;Capsular and extracellular polysacchrides	Chitin and N-acetylglucosamine utilization;Sialic Acid Metabolism	N-acetylglucosamine-6-phosphate deacetylase (EC 3.5.1.25)	KEGG_ENZYME:3.5.1.25	fig|1664.9.peg.6	2
seq1	CDS	TRUE				ATP-dependent RNA helicase YfmL		fig|1664.9.peg.60	0
seq14	CDS	FALSE	Carbohydrates	Central carbohydrate metabolism;Monosaccharides	D-gluconate and ketogluconates metabolism;Pentose phosphate pathway	6-phosphogluconate dehydrogenase, decarboxylating (EC 1.1.1.44)	KEGG_ENZYME:1.1.1.44	fig|1664.9.peg.600	1
seq14	CDS	FALSE	Carbohydrates	Monosaccharides	D-gluconate and ketogluconates metabolism	Gluconokinase (EC 2.7.1.12)	KEGG_ENZYME:2.7.1.12	fig|1664.9.peg.601	1
seq14	CDS	FALSE	Carbohydrates	Monosaccharides	D-gluconate and ketogluconates metabolism	Gluconate permease, Bsu4004 homolog		fig|1664.9.peg.602	1
seq14	CDS	TRUE				Acetyltransferase		fig|1664.9.peg.603	0
seq14	CDS	TRUE				Putative membrane protein		fig|1664.9.peg.604	0
seq14	CDS	TRUE				hypothetical protein		fig|1664.9.peg.605	0
seq14	CDS	TRUE				COG0488: ATPase components of ABC transporters with duplicated ATPase domains		fig|1664.9.peg.606	0
seq14	CDS	TRUE				L-aspartate-beta-decarboxylase		fig|1664.9.peg.607	0
seq15	CDS	TRUE				ABC transporter ATP-binding protein uup		fig|1664.9.peg.608	0
seq15	CDS	FALSE	RNA Metabolism	RNA processing and modification	mnm5U34 biosynthesis bacteria;tRNA modification Bacteria	tRNA uridine 5-carboxymethylaminomethyl modification enzyme GidA		fig|1664.9.peg.609	1
seq1	CDS	FALSE	Carbohydrates	Di- and oligosaccharides	Beta-Glucoside Metabolism	PTS system, cellobiose-specific IIA component (EC 2.7.1.69)	KEGG_ENZYME:2.7.1.69	fig|1664.9.peg.61	1
seq15	CDS	FALSE	Protein Metabolism;RNA Metabolism	Protein biosynthesis;RNA processing and modification	mnm5U34 biosynthesis bacteria;tRNA modification Bacteria;Universal GTPases	GTPase and tRNA-U34 5-formylation enzyme TrmE		fig|1664.9.peg.610	2
seq15	CDS	FALSE	Virulence, Disease and Defense	Invasion and intracellular resistance	Mycobacterium virulence operon involved in an unknown function with a Jag Protein and YidC and YidD	RNA-binding protein Jag		fig|1664.9.peg.611	1
seq15	CDS	TRUE				Oligoendopeptidase F (EC 3.4.24.-)	KEGG_ENZYME:3.4.24.-	fig|1664.9.peg.612	0
seq15	CDS	TRUE				hypothetical protein		fig|1664.9.peg.613	0
seq15	CDS	FALSE	Virulence, Disease and Defense	Invasion and intracellular resistance	Mycobacterium virulence operon involved in an unknown function with a Jag Protein and YidC and YidD	Inner membrane protein translocase component YidC, short form OxaI-like		fig|1664.9.peg.614	1
seq15	CDS	FALSE	RNA Metabolism	RNA processing and modification	tRNA processing	Ribonuclease P protein component (EC 3.1.26.5)	KEGG_ENZYME:3.1.26.5	fig|1664.9.peg.615	1
seq15	CDS	FALSE	Protein Metabolism	Protein biosynthesis	Ribosome LSU bacterial	LSU ribosomal protein L34p		fig|1664.9.peg.616	1
seq15	CDS	FALSE	DNA Metabolism	DNA replication	DNA-replication	Chromosomal replication initiator protein DnaA		fig|1664.9.peg.617	1
seq15	CDS	FALSE	DNA Metabolism	DNA replication	DNA-replication	DNA polymerase III beta subunit (EC 2.7.7.7)	KEGG_ENZYME:2.7.7.7	fig|1664.9.peg.618	1
seq15	CDS	TRUE				FIG002958: hypothetical protein		fig|1664.9.peg.619	0
seq1	CDS	TRUE				DNA-directed RNA polymerase specialized sigma subunit, sigma24-like		fig|1664.9.peg.62	0
seq15	CDS	FALSE	DNA Metabolism	DNA repair	DNA repair, bacterial RecFOR pathway	DNA recombination and repair protein RecF		fig|1664.9.peg.620	1
seq15	CDS	FALSE	DNA Metabolism;Virulence, Disease and Defense	DNA replication;Resistance to antibiotics and toxic compounds	DNA topoisomerases, Type II, ATP-dependent;Resistance to fluoroquinolones	DNA gyrase subunit B (EC 5.99.1.3)	KEGG_ENZYME:5.99.1.3	fig|1664.9.peg.621	2
seq15	CDS	FALSE	DNA Metabolism;Virulence, Disease and Defense	DNA replication;Resistance to antibiotics and toxic compounds	DNA topoisomerases, Type II, ATP-dependent;Resistance to fluoroquinolones	DNA gyrase subunit A (EC 5.99.1.3)	KEGG_ENZYME:5.99.1.3	fig|1664.9.peg.622	2
seq15	CDS	FALSE	Protein Metabolism	Protein biosynthesis	Ribosome SSU bacterial	SSU ribosomal protein S6p		fig|1664.9.peg.623	1
seq15	CDS	FALSE	DNA Metabolism	DNA repair	DNA repair, bacterial;DNA repair, bacterial RecFOR pathway	Single-stranded DNA-binding protein		fig|1664.9.peg.624	1
seq15	CDS	FALSE	Protein Metabolism	Protein biosynthesis	Ribosome SSU bacterial	SSU ribosomal protein S18p @ SSU ribosomal protein S18p, zinc-independent		fig|1664.9.peg.625	1
seq15	CDS	TRUE				Phosphoesterase, DHH family protein		fig|1664.9.peg.626	0
seq15	CDS	FALSE	Protein Metabolism	Protein biosynthesis	Ribosome LSU bacterial	LSU ribosomal protein L9p		fig|1664.9.peg.627	1
seq15	CDS	FALSE	DNA Metabolism	DNA replication	DNA-replication	Replicative DNA helicase (EC 3.6.1.-) [SA14-24]	KEGG_ENZYME:3.6.1.-	fig|1664.9.peg.628	1
seq15	CDS	FALSE	Nucleosides and Nucleotides	Purines	Purine Utilization;Xanthine Metabolism in Bacteria	Xanthine permease		fig|1664.9.peg.629	1
seq1	CDS	FALSE	Carbohydrates	Di- and oligosaccharides	Beta-Glucoside Metabolism	Beta-glucosidase (EC 3.2.1.21);6-phospho-beta-glucosidase (EC 3.2.1.86)	KEGG_ENZYME:3.2.1.21,KEGG_ENZYME:3.2.1.86	fig|1664.9.peg.63	1
seq15	CDS	FALSE	RNA Metabolism	RNA processing and modification	RNA methylation	rRNA small subunit 7-methylguanosine (m7G) methyltransferase GidB		fig|1664.9.peg.630	1
seq15	CDS	FALSE	Cell Division and Cell Cycle	Cell Division and Cell Cycle - no subcategory	Bacterial Cytoskeleton	Chromosome (plasmid) partitioning protein ParB		fig|1664.9.peg.631	1
seq15	CDS	FALSE	Cell Division and Cell Cycle	Cell Division and Cell Cycle - no subcategory	Bacterial Cytoskeleton	Chromosome (plasmid) partitioning protein ParA		fig|1664.9.peg.632	1
seq15	CDS	FALSE	Cell Division and Cell Cycle	Cell Division and Cell Cycle - no subcategory	Bacterial Cytoskeleton	Chromosome (plasmid) partitioning protein ParB		fig|1664.9.peg.633	1
seq15	CDS	TRUE				FIG00745276: hypothetical protein		fig|1664.9.peg.634	0
seq15	CDS	FALSE	Protein Metabolism	Protein biosynthesis	Universal GTPases	GTP-binding and nucleic acid-binding protein YchF		fig|1664.9.peg.635	1
seq15	CDS	TRUE				Integral membrane protein		fig|1664.9.peg.636	0
seq15	CDS	TRUE				Putative hydrolase of the alpha/beta superfamily		fig|1664.9.peg.637	0
seq15	CDS	FALSE	Carbohydrates;DNA Metabolism	Central carbohydrate metabolism;DNA repair	2-phosphoglycolate salvage;Glycolate, glyoxylate interconversions	Phosphoglycolate phosphatase (EC 3.1.3.18)	KEGG_ENZYME:3.1.3.18	fig|1664.9.peg.638	2
seq15	CDS	FALSE	Nucleosides and Nucleotides	Nucleosides and Nucleotides - no subcategory	Ribonucleotide reduction	Ribonucleotide reduction protein NrdI		fig|1664.9.peg.639	1
seq1	CDS	FALSE	Cofactors, Vitamins, Prosthetic Groups, Pigments	NAD and NADP	NAD and NADP cofactor biosynthesis global	Transcriptional repressor for NAD biosynthesis in gram-positives		fig|1664.9.peg.64	1
seq15	CDS	TRUE				hypothetical protein		fig|1664.9.peg.640	0
seq15	CDS	TRUE				hypothetical protein		fig|1664.9.peg.641	0
seq15	CDS	TRUE				probable membrane protein yetF		fig|1664.9.peg.642	0
seq15	CDS	TRUE				hypothetical protein		fig|1664.9.peg.643	0
seq15	CDS	TRUE				conserved hypothetical protein		fig|1664.9.peg.644	0
seq15	CDS	TRUE				DegV family protein		fig|1664.9.peg.645	0
seq15	CDS	FALSE	Membrane Transport	Cation transporters	Magnesium transport	Magnesium and cobalt efflux protein CorC		fig|1664.9.peg.646	1
seq15	CDS	TRUE				oxidoreductase of aldo/keto reductase family, subgroup 1		fig|1664.9.peg.647	0
seq15	CDS	TRUE				contains ATPase involved in DNA replication initiation domain		fig|1664.9.peg.648	0
seq15	CDS	TRUE				Putative uncharacterized protein		fig|1664.9.peg.649	0
seq1	CDS	FALSE	Cofactors, Vitamins, Prosthetic Groups, Pigments;Miscellaneous	NAD and NADP;Plant-Prokaryote DOE project	NAD and NADP cofactor biosynthesis global;Niacin-Choline transport and metabolism	Niacin transporter NiaP		fig|1664.9.peg.65	2
seq15	CDS	TRUE				Transport protein		fig|1664.9.peg.650	0
seq15	CDS	FALSE	RNA Metabolism	RNA processing and modification	Queuosine-Archaeosine Biosynthesis	Epoxyqueuosine (oQ) reductase QueG		fig|1664.9.peg.651	1
seq15	CDS	TRUE				Protein tyrosine/serine phosphatase		fig|1664.9.peg.652	0
seq15	CDS	FALSE	Membrane Transport	Cation transporters	Magnesium transport	Magnesium and cobalt transport protein CorA		fig|1664.9.peg.653	1
seq15	CDS	TRUE				Universal stress protein family		fig|1664.9.peg.654	0
seq16	CDS	TRUE				Putative ion-channel protein		fig|1664.9.peg.655	0
seq16	CDS	TRUE				Nucleoside permease		fig|1664.9.peg.656	0
seq16	CDS	FALSE	Carbohydrates;Cofactors, Vitamins, Prosthetic Groups, Pigments;Fatty Acids, Lipids, and Isoprenoids	Fermentation;Folate and pterines;Phospholipids	5-FCL-like protein;Butanol Biosynthesis;Fermentations: Mixed acid;Glycerolipid and Glycerophospholipid Metabolism in Bacteria	Alcohol dehydrogenase (EC 1.1.1.1)	KEGG_ENZYME:1.1.1.1	fig|1664.9.peg.657	3
seq16	CDS	TRUE				membrane protein, putative		fig|1664.9.peg.658	0
seq16	CDS	FALSE	Amino Acids and Derivatives	Aromatic amino acids and derivatives	Chorismate: Intermediate for synthesis of Tryptophan, PAPA antibiotics, PABA, 3-hydroxyanthranilate and more.	Phosphoribosylanthranilate isomerase (EC 5.3.1.24)	KEGG_ENZYME:5.3.1.24	fig|1664.9.peg.659	1
seq1	CDS	FALSE	Carbohydrates	Central carbohydrate metabolism	Glycolysis and Gluconeogenesis	Fructose-bisphosphate aldolase class II (EC 4.1.2.13)	KEGG_ENZYME:4.1.2.13	fig|1664.9.peg.66	1
seq16	CDS	TRUE				FIG00529776: hypothetical protein		fig|1664.9.peg.660	0
seq16	CDS	TRUE				Hypothetical sugar kinase in cluster with indigoidine synthase indA , PfkB family of kinases		fig|1664.9.peg.661	0
seq16	CDS	FALSE	Nucleosides and Nucleotides;RNA Metabolism	Purines;RNA processing and modification	Purine conversions;Queuosine-Archaeosine Biosynthesis	Inosine-uridine preferring nucleoside hydrolase (EC 3.2.2.1)	KEGG_ENZYME:3.2.2.1	fig|1664.9.peg.662	2
seq16	CDS	FALSE	Protein Metabolism	Protein biosynthesis	Translation elongation factors bacterial	Translation elongation factor P		fig|1664.9.peg.663	1
seq16	CDS	TRUE				hypothetical protein		fig|1664.9.peg.664	0
seq16	CDS	TRUE				unknown		fig|1664.9.peg.665	0
seq16	CDS	TRUE				SAM-dependent methyltransferase, evidenced by COGnitor		fig|1664.9.peg.666	0
seq16	CDS	TRUE				Universal stress protein family		fig|1664.9.peg.667	0
seq16	CDS	TRUE				Manganese transport protein MntH		fig|1664.9.peg.668	0
seq16	CDS	TRUE				lipoprotein, putative		fig|1664.9.peg.669	0
seq1	CDS	TRUE				hypothetical protein		fig|1664.9.peg.67	0
seq16	CDS	TRUE				hypothetical protein		fig|1664.9.peg.670	0
seq16	CDS	FALSE	Carbohydrates	Sugar alcohols	Glycerol and Glycerol-3-phosphate Uptake and Utilization	Glycerophosphoryl diester phosphodiesterase (EC 3.1.4.46)	KEGG_ENZYME:3.1.4.46	fig|1664.9.peg.671	1
seq16	CDS	TRUE				Glucan-binding protein B		fig|1664.9.peg.672	0
seq16	CDS	TRUE				Transcriptional regulator, MarR family		fig|1664.9.peg.673	0
seq16	CDS	TRUE				GCN5-related N-acetyltransferase		fig|1664.9.peg.674	0
seq16	CDS	FALSE	Virulence, Disease and Defense	Resistance to antibiotics and toxic compounds	Cobalt-zinc-cadmium resistance	Transcriptional regulator, MerR family		fig|1664.9.peg.675	1
seq16	CDS	TRUE				oxidoreductase of aldo/keto reductase family, subgroup 1		fig|1664.9.peg.676	0
seq16	CDS	TRUE				Transcriptional regulator, XRE family		fig|1664.9.peg.677	0
seq16	CDS	TRUE				hypothetical protein		fig|1664.9.peg.678	0
seq16	CDS	TRUE				Predicted oxidoreductase;Myosin-crossreactive antigen ortholog		fig|1664.9.peg.679	0
seq1	CDS	TRUE				Quaternary ammonium compound-resistance protein SugE		fig|1664.9.peg.68	0
seq16	CDS	TRUE				Na+/H+ antiporter		fig|1664.9.peg.680	0
seq16	CDS	TRUE				Lipid A export ATP-binding/permease protein MsbA		fig|1664.9.peg.681	0
seq16	CDS	TRUE				Transcriptional regulator, MarR family		fig|1664.9.peg.682	0
seq16	CDS	FALSE	Virulence, Disease and Defense	Resistance to antibiotics and toxic compounds	Cobalt-zinc-cadmium resistance	Transcriptional regulator, MerR family		fig|1664.9.peg.683	1
seq16	CDS	TRUE				oxidoreductase (putative)		fig|1664.9.peg.684	0
seq16	CDS	TRUE				Transmembrane efflux protein		fig|1664.9.peg.685	0
seq16	CDS	TRUE				Lysyl aminopeptidase (EC 3.4.11.15)	KEGG_ENZYME:3.4.11.15	fig|1664.9.peg.686	0
seq16	CDS	TRUE				Short-chain dehydrogenase/reductase SDR		fig|1664.9.peg.687	0
seq16	CDS	TRUE				Maltose O-acetyltransferase (EC 2.3.1.79)	KEGG_ENZYME:2.3.1.79	fig|1664.9.peg.688	0
seq16	CDS	FALSE	Regulation and Cell signaling	Regulation and Cell signaling - no subcategory	LysR-family proteins in Escherichia coli	Chromosome initiation inhibitor		fig|1664.9.peg.689	1
seq1	CDS	TRUE				hypothetical protein		fig|1664.9.peg.69	0
seq16	CDS	TRUE				Acetylornithine deacetylase (EC 3.5.1.16)	KEGG_ENZYME:3.5.1.16	fig|1664.9.peg.690	0
seq16	CDS	TRUE				Cyanate permease		fig|1664.9.peg.691	0
seq16	CDS	TRUE				Transcriptional regulator		fig|1664.9.peg.692	0
seq16	CDS	TRUE				Thioredoxin		fig|1664.9.peg.693	0
seq16	CDS	TRUE				Transcriptional regulator, ArsR family		fig|1664.9.peg.694	0
seq16	CDS	TRUE				hypothetical protein		fig|1664.9.peg.695	0
seq16	CDS	TRUE				hypothetical protein		fig|1664.9.peg.696	0
seq16	CDS	TRUE				hypothetical protein		fig|1664.9.peg.697	0
seq16	CDS	TRUE				cell surface protein precursor		fig|1664.9.peg.698	0
seq16	CDS	TRUE				cell surface protein precursor		fig|1664.9.peg.699	0
seq1	CDS	FALSE	Carbohydrates	Aminosugars	Chitin and N-acetylglucosamine utilization	Predicted transcriptional regulator of N-Acetylglucosamine utilization, GntR family		fig|1664.9.peg.7	1
seq1	CDS	TRUE				hypothetical protein		fig|1664.9.peg.70	0
seq17	CDS	TRUE				hypothetical protein		fig|1664.9.peg.700	0
seq17	CDS	TRUE				hypothetical protein		fig|1664.9.peg.701	0
seq17	CDS	FALSE	Membrane Transport	Membrane Transport - no subcategory	ECF class transporters	Transmembrane component of general energizing module of ECF transporters		fig|1664.9.peg.702	1
seq17	CDS	FALSE	Membrane Transport	Membrane Transport - no subcategory	ECF class transporters	ATPase component of general energizing module of ECF transporters		fig|1664.9.peg.703	1
seq17	CDS	FALSE	Membrane Transport	Membrane Transport - no subcategory	ECF class transporters	ATPase component of general energizing module of ECF transporters		fig|1664.9.peg.704	1
seq17	CDS	FALSE	Protein Metabolism	Protein biosynthesis	Ribosome LSU bacterial	LSU ribosomal protein L17p		fig|1664.9.peg.705	1
seq17	CDS	FALSE	RNA Metabolism	Transcription	RNA polymerase bacterial	DNA-directed RNA polymerase alpha subunit (EC 2.7.7.6)	KEGG_ENZYME:2.7.7.6	fig|1664.9.peg.706	1
seq17	CDS	FALSE	Protein Metabolism	Protein biosynthesis	Ribosome SSU bacterial	SSU ribosomal protein S11p (S14e)		fig|1664.9.peg.707	1
seq17	CDS	FALSE	Protein Metabolism	Protein biosynthesis	Ribosome SSU bacterial	SSU ribosomal protein S13p (S18e)		fig|1664.9.peg.708	1
seq17	CDS	FALSE	Protein Metabolism	Protein biosynthesis	Translation initiation factors bacterial	Translation initiation factor 1		fig|1664.9.peg.709	1
seq1	CDS	FALSE	Protein Metabolism	Protein degradation	Aminopeptidases (EC 3.4.11.-)	Aminopeptidase S (Leu, Val, Phe, Tyr preference) (EC 3.4.11.24)	KEGG_ENZYME:3.4.11.24	fig|1664.9.peg.71	1
seq17	CDS	FALSE	Nucleosides and Nucleotides	Purines	Purine conversions	Adenylate kinase (EC 2.7.4.3)	KEGG_ENZYME:2.7.4.3	fig|1664.9.peg.710	1
seq17	CDS	TRUE				Preprotein translocase secY subunit (TC 3.A.5.1.1)		fig|1664.9.peg.711	0
seq17	CDS	FALSE	Protein Metabolism	Protein biosynthesis	Ribosome LSU bacterial	LSU ribosomal protein L15p (L27Ae)		fig|1664.9.peg.712	1
seq17	CDS	FALSE	Protein Metabolism	Protein biosynthesis	Ribosome LSU bacterial	LSU ribosomal protein L30p (L7e)		fig|1664.9.peg.713	1
seq17	CDS	FALSE	Protein Metabolism	Protein biosynthesis;Protein processing and modification	Ribosomal protein S5p acylation;Ribosome SSU bacterial	SSU ribosomal protein S5p (S2e)		fig|1664.9.peg.714	1
seq17	CDS	FALSE	Protein Metabolism	Protein biosynthesis	Ribosome LSU bacterial	LSU ribosomal protein L18p (L5e)		fig|1664.9.peg.715	1
seq17	CDS	FALSE	Protein Metabolism	Protein biosynthesis	Ribosome LSU bacterial	LSU ribosomal protein L6p (L9e)		fig|1664.9.peg.716	1
seq17	CDS	FALSE	Protein Metabolism	Protein biosynthesis	Ribosome SSU bacterial	SSU ribosomal protein S8p (S15Ae)		fig|1664.9.peg.717	1
seq17	CDS	FALSE	Protein Metabolism	Protein biosynthesis	Ribosome LSU bacterial	LSU ribosomal protein L5p (L11e)		fig|1664.9.peg.718	1
seq17	CDS	FALSE	Protein Metabolism	Protein biosynthesis	Ribosome LSU bacterial	LSU ribosomal protein L24p (L26e)		fig|1664.9.peg.719	1
seq1	CDS	TRUE				Transcriptional regulator, TetR family		fig|1664.9.peg.72	0
seq17	CDS	FALSE	Protein Metabolism	Protein biosynthesis	Ribosome LSU bacterial	LSU ribosomal protein L14p (L23e)		fig|1664.9.peg.720	1
seq17	CDS	FALSE	Protein Metabolism	Protein biosynthesis	Ribosome SSU bacterial	SSU ribosomal protein S17p (S11e)		fig|1664.9.peg.721	1
seq17	CDS	FALSE	Protein Metabolism	Protein biosynthesis	Ribosome LSU bacterial	LSU ribosomal protein L29p (L35e)		fig|1664.9.peg.722	1
seq17	CDS	FALSE	Protein Metabolism	Protein biosynthesis	Ribosome LSU bacterial	LSU ribosomal protein L16p (L10e)		fig|1664.9.peg.723	1
seq17	CDS	FALSE	Protein Metabolism	Protein biosynthesis	Ribosome SSU bacterial	SSU ribosomal protein S3p (S3e)		fig|1664.9.peg.724	1
seq17	CDS	FALSE	Protein Metabolism	Protein biosynthesis	Ribosome LSU bacterial	LSU ribosomal protein L22p (L17e)		fig|1664.9.peg.725	1
seq17	CDS	FALSE	Protein Metabolism	Protein biosynthesis	Ribosome SSU bacterial	SSU ribosomal protein S19p (S15e)		fig|1664.9.peg.726	1
seq17	CDS	FALSE	Protein Metabolism	Protein biosynthesis	Ribosome LSU bacterial	LSU ribosomal protein L2p (L8e)		fig|1664.9.peg.727	1
seq17	CDS	FALSE	Protein Metabolism	Protein biosynthesis	Ribosome LSU bacterial	LSU ribosomal protein L23p (L23Ae)		fig|1664.9.peg.728	1
seq17	CDS	FALSE	Protein Metabolism	Protein biosynthesis	Ribosome LSU bacterial	LSU ribosomal protein L4p (L1e)		fig|1664.9.peg.729	1
seq1	CDS	FALSE	Cell Wall and Capsule	Capsular and extracellular polysacchrides	Sialic Acid Metabolism	UDP-N-acetylglucosamine 2-epimerase (EC 5.1.3.14)	KEGG_ENZYME:5.1.3.14	fig|1664.9.peg.73	1
seq17	CDS	FALSE	Protein Metabolism	Protein biosynthesis	Ribosome LSU bacterial	LSU ribosomal protein L3p (L3e)		fig|1664.9.peg.730	1
seq17	CDS	FALSE	Protein Metabolism	Protein biosynthesis	Ribosome SSU bacterial	SSU ribosomal protein S10p (S20e)		fig|1664.9.peg.731	1
seq17	CDS	FALSE	Cofactors, Vitamins, Prosthetic Groups, Pigments;Miscellaneous	NAD and NADP;Plant-Prokaryote DOE project	NAD and NADP cofactor biosynthesis global;Niacin-Choline transport and metabolism	Nicotinamidase (EC 3.5.1.19)	KEGG_ENZYME:3.5.1.19	fig|1664.9.peg.732	2
seq17	CDS	FALSE	Protein Metabolism;Virulence, Disease and Defense	Invasion and intracellular resistance;Protein biosynthesis	Mycobacterium virulence operon involved in protein synthesis (SSU ribosomal proteins);Translation elongation factor G family;Translation elongation factors bacterial;Universal GTPases	Translation elongation factor G		fig|1664.9.peg.733	2
seq17	CDS	FALSE	Protein Metabolism;Virulence, Disease and Defense	Invasion and intracellular resistance;Protein biosynthesis	Mycobacterium virulence operon involved in protein synthesis (SSU ribosomal proteins);Ribosome SSU bacterial	SSU ribosomal protein S7p (S5e)		fig|1664.9.peg.734	2
seq17	CDS	FALSE	Protein Metabolism;Virulence, Disease and Defense	Invasion and intracellular resistance;Protein biosynthesis	Mycobacterium virulence operon involved in protein synthesis (SSU ribosomal proteins);Ribosome SSU bacterial	SSU ribosomal protein S12p (S23e)		fig|1664.9.peg.735	2
seq17	CDS	TRUE				Leader peptidase (Prepilin peptidase) (EC 3.4.23.43) / N-methyltransferase (EC 2.1.1.-)	KEGG_ENZYME:3.4.23.43,KEGG_ENZYME:2.1.1.-	fig|1664.9.peg.736	0
seq17	CDS	FALSE	Cofactors, Vitamins, Prosthetic Groups, Pigments	NAD and NADP	NAD and NADP cofactor biosynthesis global	Nicotinamidase/isochorismatase family protein		fig|1664.9.peg.737	1
seq17	CDS	FALSE	RNA Metabolism;Virulence, Disease and Defense	Invasion and intracellular resistance;Transcription	Mycobacterium virulence operon involved in DNA transcription;RNA polymerase bacterial	DNA-directed RNA polymerase beta&#39;subunit (EC 2.7.7.6)	KEGG_ENZYME:2.7.7.6	fig|1664.9.peg.738	2
seq17	CDS	FALSE	RNA Metabolism;Virulence, Disease and Defense	Invasion and intracellular resistance;Transcription	Mycobacterium virulence operon involved in DNA transcription;RNA polymerase bacterial	DNA-directed RNA polymerase beta subunit (EC 2.7.7.6)	KEGG_ENZYME:2.7.7.6	fig|1664.9.peg.739	2
seq1	CDS	TRUE				Bactoprenol glucosyl transferase (EC 2.4.1.-)	KEGG_ENZYME:2.4.1.-	fig|1664.9.peg.74	0
seq17	CDS	TRUE				Possible carboxymuconolactone decarboxylase family protein (EC 4.1.1.44)	KEGG_ENZYME:4.1.1.44	fig|1664.9.peg.740	0
seq17	CDS	FALSE	Phosphorus Metabolism	Phosphorus Metabolism - no subcategory	High affinity phosphate transporter and control of PHO regulon;Phosphate metabolism	Phosphate ABC transporter, periplasmic phosphate-binding protein PstS (TC 3.A.1.7.1)		fig|1664.9.peg.741	1
seq17	CDS	FALSE	Carbohydrates	Central carbohydrate metabolism	Glycolysis and Gluconeogenesis	Fructose-1,6-bisphosphatase, Bacillus type (EC 3.1.3.11)	KEGG_ENZYME:3.1.3.11	fig|1664.9.peg.742	1
seq17	CDS	FALSE	Protein Metabolism	Protein degradation	Proteolysis in bacteria, ATP-dependent	ATP-dependent Clp protease, ATP-binding subunit ClpC / Negative regulator of genetic competence clcC/mecB		fig|1664.9.peg.743	1
seq17	CDS	FALSE	Protein Metabolism	Protein degradation	Proteolysis in bacteria, ATP-dependent	Transcriptional regulator CtsR		fig|1664.9.peg.744	1
seq18	CDS	FALSE	Amino Acids and Derivatives	Lysine, threonine, methionine, and cysteine	Methionine Biosynthesis;Methionine Degradation	Methionine ABC transporter substrate-binding protein		fig|1664.9.peg.745	1
seq18	CDS	FALSE	Amino Acids and Derivatives	Lysine, threonine, methionine, and cysteine	Methionine Biosynthesis;Methionine Degradation	Methionine ABC transporter permease protein		fig|1664.9.peg.746	1
seq18	CDS	FALSE	Amino Acids and Derivatives	Lysine, threonine, methionine, and cysteine	Methionine Biosynthesis;Methionine Degradation	Methionine ABC transporter ATP-binding protein		fig|1664.9.peg.747	1
seq18	CDS	FALSE	Amino Acids and Derivatives	Alanine, serine, and glycine	Glycine and Serine Utilization	Glycine cleavage system H protein		fig|1664.9.peg.748	1
seq18	CDS	TRUE				rod-shape determining protein		fig|1664.9.peg.749	0
seq1	CDS	FALSE	Cell Wall and Capsule	Gram-Positive cell wall components	Teichoic and lipoteichoic acids biosynthesis	Teichoic acid glycosylation protein		fig|1664.9.peg.75	1
seq18	CDS	TRUE				FIG00742815: hypothetical protein		fig|1664.9.peg.750	0
seq18	CDS	FALSE	Virulence, Disease and Defense	Invasion and intracellular resistance	Mycobacterium virulence operon involved in an unknown function with a Jag Protein and YidC and YidD	Protein YidD		fig|1664.9.peg.751	1
seq18	CDS	TRUE				hypothetical protein		fig|1664.9.peg.752	0
seq18	CDS	FALSE	Cell Division and Cell Cycle	Cell Division and Cell Cycle - no subcategory	Bacterial Cytoskeleton	Rod shape-determining protein MreB		fig|1664.9.peg.753	1
seq18	CDS	FALSE	Cell Wall and Capsule	Cell Wall and Capsule - no subcategory	Peptidoglycan Biosynthesis;UDP-N-acetylmuramate from Fructose-6-phosphate Biosynthesis	UDP-N-acetylglucosamine 1-carboxyvinyltransferase (EC 2.5.1.7)	KEGG_ENZYME:2.5.1.7	fig|1664.9.peg.754	1
seq18	CDS	TRUE				FIG00744188: hypothetical protein		fig|1664.9.peg.755	0
seq18	CDS	TRUE				ATP synthase epsilon chain (EC 3.6.3.14)	KEGG_ENZYME:3.6.3.14	fig|1664.9.peg.756	0
seq18	CDS	TRUE				ATP synthase beta chain (EC 3.6.3.14)	KEGG_ENZYME:3.6.3.14	fig|1664.9.peg.757	0
seq18	CDS	TRUE				ATP synthase gamma chain (EC 3.6.3.14)	KEGG_ENZYME:3.6.3.14	fig|1664.9.peg.758	0
seq18	CDS	TRUE				ATP synthase alpha chain (EC 3.6.3.14)	KEGG_ENZYME:3.6.3.14	fig|1664.9.peg.759	0
seq1	CDS	FALSE	Cell Wall and Capsule	Gram-Positive cell wall components	Teichoic and lipoteichoic acids biosynthesis	Teichoic acid glycosylation protein		fig|1664.9.peg.76	1
seq18	CDS	TRUE				ATP synthase delta chain (EC 3.6.3.14)	KEGG_ENZYME:3.6.3.14	fig|1664.9.peg.760	0
seq18	CDS	TRUE				ATP synthase F0 sector subunit b		fig|1664.9.peg.761	0
seq18	CDS	TRUE				ATP synthase F0 sector subunit c		fig|1664.9.peg.762	0
seq18	CDS	TRUE				ATP synthase F0 sector subunit a		fig|1664.9.peg.763	0
seq18	CDS	FALSE	Nucleosides and Nucleotides	Pyrimidines	De Novo Pyrimidine Synthesis;pyrimidine conversions	Uracil phosphoribosyltransferase (EC 2.4.2.9)	KEGG_ENZYME:2.4.2.9	fig|1664.9.peg.764	1
seq18	CDS	FALSE	Amino Acids and Derivatives;Cofactors, Vitamins, Prosthetic Groups, Pigments	Alanine, serine, and glycine;Folate and pterines	5-FCL-like protein;Glycine and Serine Utilization;Glycine Biosynthesis;Serine Biosynthesis	Serine hydroxymethyltransferase (EC 2.1.2.1)	KEGG_ENZYME:2.1.2.1	fig|1664.9.peg.765	2
seq18	CDS	TRUE				TsaC protein (YrdC-Sua5 domains) required for threonylcarbamoyladenosine t(6)A37 modification in tRNA		fig|1664.9.peg.766	0
seq18	CDS	FALSE	Protein Metabolism	Protein biosynthesis	Translation termination factors bacterial	Protein-N(5)-glutamine methyltransferase PrmC, methylates polypeptide chain release factors RF1 and RF2		fig|1664.9.peg.767	1
seq18	CDS	FALSE	Protein Metabolism	Protein biosynthesis	Translation termination factors bacterial	Peptide chain release factor 1		fig|1664.9.peg.768	1
seq18	CDS	FALSE	Nucleosides and Nucleotides	Pyrimidines	pyrimidine conversions	Thymidine kinase (EC 2.7.1.21)	KEGG_ENZYME:2.7.1.21	fig|1664.9.peg.769	1
seq1	CDS	TRUE				hypothetical protein		fig|1664.9.peg.77	0
seq18	CDS	TRUE				proposed amino acid ligase found clustered with an amidotransferase		fig|1664.9.peg.770	0
seq18	CDS	TRUE				Putative amidotransferase similar to cobyric acid synthase		fig|1664.9.peg.771	0
seq18	CDS	FALSE	Carbohydrates	Central carbohydrate metabolism	Glycolysis and Gluconeogenesis;Pyruvate metabolism I: anaplerotic reactions, PEP	Pyruvate,phosphate dikinase (EC 2.7.9.1)	KEGG_ENZYME:2.7.9.1	fig|1664.9.peg.772	1
seq18	CDS	TRUE				CBS domain protein, lmo1865 homolog		fig|1664.9.peg.773	0
seq18	CDS	TRUE				ATP/GTP-binding protein, SA1392 homolog		fig|1664.9.peg.774	0
seq18	CDS	TRUE				unknown		fig|1664.9.peg.775	0
seq18	CDS	TRUE				HD domain protein		fig|1664.9.peg.776	0
seq18	CDS	FALSE	Carbohydrates	Monosaccharides	Mannose Metabolism	Mannose-6-phosphate isomerase (EC 5.3.1.8)	KEGG_ENZYME:5.3.1.8	fig|1664.9.peg.777	1
seq18	CDS	FALSE	Virulence, Disease and Defense	Resistance to antibiotics and toxic compounds	Beta-lactamase	Beta-lactamase class C and other penicillin binding proteins		fig|1664.9.peg.778	1
seq18	CDS	TRUE				Lipid A export ATP-binding/permease protein MsbA		fig|1664.9.peg.779	0
seq1	CDS	FALSE	Cofactors, Vitamins, Prosthetic Groups, Pigments	Riboflavin, FMN, FAD	Flavodoxin	Flavodoxin		fig|1664.9.peg.78	1
seq18	CDS	TRUE				ABC-type multidrug/protein/lipid transport system, ATPase component		fig|1664.9.peg.780	0
seq18	CDS	TRUE				Transcriptional regulator, TetR family		fig|1664.9.peg.781	0
seq18	CDS	FALSE	Potassium metabolism	Potassium metabolism - no subcategory	Potassium homeostasis	Potassium voltage-gated channel subfamily KQT;possible potassium channel, VIC family		fig|1664.9.peg.782	1
seq18	CDS	FALSE	Stress Response	Cold shock	Cold shock, CspA family of proteins	Cold shock protein CspA		fig|1664.9.peg.783	1
seq18	CDS	TRUE				Membrane-bound protease, CAAX family		fig|1664.9.peg.784	0
seq18	CDS	TRUE				unknown		fig|1664.9.peg.785	0
seq18	CDS	TRUE				hypothetical protein		fig|1664.9.peg.786	0
seq18	CDS	TRUE				hypothetical protein		fig|1664.9.peg.787	0
seq18	CDS	FALSE	Carbohydrates	Central carbohydrate metabolism	Methylglyoxal Metabolism	Methylglyoxal synthase (EC 4.2.3.3)	KEGG_ENZYME:4.2.3.3	fig|1664.9.peg.788	1
seq18	CDS	TRUE				NADPH-dependent FMN reductase		fig|1664.9.peg.789	0
seq1	CDS	FALSE	Protein Metabolism	Protein biosynthesis	Translation termination factors bacterial	Methionine aminopeptidase (EC 3.4.11.18)	KEGG_ENZYME:3.4.11.18	fig|1664.9.peg.79	1
seq19	CDS	TRUE				Ferrichrome-binding periplasmic protein precursor (TC 3.A.1.14.3)		fig|1664.9.peg.790	0
seq19	CDS	TRUE				Ferrichrome transport ATP-binding protein FhuC (TC 3.A.1.14.3)		fig|1664.9.peg.791	0
seq19	CDS	TRUE				ABC-type Fe3+-siderophore transport system, permease component		fig|1664.9.peg.792	0
seq19	CDS	TRUE				ABC-type Fe3+-siderophore transport system, permease 2 component		fig|1664.9.peg.793	0
seq19	CDS	FALSE	Nucleosides and Nucleotides;Sulfur Metabolism	Pyrimidines;Sulfur Metabolism - no subcategory	pyrimidine conversions;Thioredoxin-disulfide reductase	Thioredoxin reductase (EC 1.8.1.9)	KEGG_ENZYME:1.8.1.9	fig|1664.9.peg.794	2
seq19	CDS	TRUE				FIG008111: hypothetical protein		fig|1664.9.peg.795	0
seq19	CDS	FALSE	Amino Acids and Derivatives;Cell Wall and Capsule	ammonia assimilation;Cell Wall and Capsule - no subcategory;Glutamine, glutamate, aspartate, asparagine	Glutamine, Glutamate, Aspartate and Asparagine Biosynthesis;Peptidoglycan Biosynthesis	Glutamate racemase (EC 5.1.1.3)	KEGG_ENZYME:5.1.1.3	fig|1664.9.peg.796	2
seq19	CDS	FALSE	Nucleosides and Nucleotides;Stress Response	Detoxification;Heat shock	Heat shock dnaK gene cluster extended;Housecleaning nucleoside triphosphate pyrophosphatases	Nucleoside 5-triphosphatase RdgB (dHAPTP, dITP, XTP-specific) (EC 3.6.1.15)	KEGG_ENZYME:3.6.1.15	fig|1664.9.peg.797	2
seq19	CDS	FALSE	Stress Response	Heat shock	Heat shock dnaK gene cluster extended	FIG009886: phosphoesterase		fig|1664.9.peg.798	1
seq19	CDS	FALSE	Nucleosides and Nucleotides	Purines	Purine conversions	Inosine-5&#39;-monophosphate dehydrogenase (EC 1.1.1.205)	KEGG_ENZYME:1.1.1.205	fig|1664.9.peg.799	1
seq1	CDS	TRUE				FIG00750667: hypothetical protein		fig|1664.9.peg.8	0
seq1	CDS	TRUE				Ribonuclease BN (EC 3.1.-.-)	KEGG_ENZYME:3.1.-.-	fig|1664.9.peg.80	0
seq19	CDS	TRUE				hypothetical protein		fig|1664.9.peg.800	0
seq19	CDS	TRUE				FIG028593: membrane protein		fig|1664.9.peg.801	0
seq19	CDS	FALSE	Potassium metabolism	Potassium metabolism - no subcategory	Potassium homeostasis	Potassium efflux system KefA protein / Small-conductance mechanosensitive channel		fig|1664.9.peg.802	1
seq19	CDS	TRUE				Pyridoxamine 5&#39;-phosphate oxidase (EC 1.4.3.5)	KEGG_ENZYME:1.4.3.5	fig|1664.9.peg.803	0
seq19	CDS	TRUE				FIG00743537: hypothetical protein		fig|1664.9.peg.804	0
seq19	CDS	TRUE				Proline dipeptidase (EC 3.4.13.9)	KEGG_ENZYME:3.4.13.9	fig|1664.9.peg.805	0
seq19	CDS	FALSE	Regulation and Cell signaling	Regulation and Cell signaling - no subcategory	HPr catabolite repression system	Catabolite control protein A		fig|1664.9.peg.806	1
seq19	CDS	FALSE	Cell Wall and Capsule	Cell Wall and Capsule - no subcategory	Peptidoglycan Biosynthesis	Multimodular transpeptidase-transglycosylase (EC 2.4.1.129) (EC 3.4.-.-)	KEGG_ENZYME:2.4.1.129,KEGG_ENZYME:3.4.-.-	fig|1664.9.peg.807	1
seq19	CDS	FALSE	Carbohydrates;Cell Wall and Capsule	Aminosugars;Capsular and extracellular polysacchrides	Chitin and N-acetylglucosamine utilization;Sialic Acid Metabolism	Glucosamine-6-phosphate deaminase (EC 3.5.99.6)	KEGG_ENZYME:3.5.99.6	fig|1664.9.peg.808	2
seq19	CDS	TRUE				hypothetical protein		fig|1664.9.peg.809	0
seq1	CDS	FALSE	Regulation and Cell signaling	Regulation and Cell signaling - no subcategory	Cell envelope-associated LytR-CpsA-Psr transcriptional attenuators	Cell envelope-associated transcriptional attenuator LytR-CpsA-Psr, subfamily F2 (as in PMID19099556)		fig|1664.9.peg.81	1
seq19	CDS	TRUE				Permeases of the major facilitator superfamily		fig|1664.9.peg.810	0
seq19	CDS	FALSE	Virulence, Disease and Defense	Resistance to antibiotics and toxic compounds	Cobalt-zinc-cadmium resistance	Transcriptional regulator, MerR family		fig|1664.9.peg.811	1
seq19	CDS	TRUE				hypothetical protein		fig|1664.9.peg.812	0
seq19	CDS	TRUE				Acetylornithine deacetylase/Succinyl-diaminopimelate desuccinylase and related deacylases		fig|1664.9.peg.813	0
seq19	CDS	FALSE	Membrane Transport;Virulence, Disease and Defense	Cation transporters;Resistance to antibiotics and toxic compounds	Copper homeostasis;Copper Transport System	Lead, cadmium, zinc and mercury transporting ATPase (EC 3.6.3.3) (EC 3.6.3.5);Copper-translocating P-type ATPase (EC 3.6.3.4)	KEGG_ENZYME:3.6.3.3,KEGG_ENZYME:3.6.3.5,KEGG_ENZYME:3.6.3.4	fig|1664.9.peg.814	2
seq19	CDS	FALSE	Virulence, Disease and Defense	Resistance to antibiotics and toxic compounds	Cadmium resistance	Cadmium efflux system accessory protein		fig|1664.9.peg.815	1
seq19	CDS	FALSE	Carbohydrates	Sugar alcohols	Glycerol and Glycerol-3-phosphate Uptake and Utilization	Glycerophosphoryl diester phosphodiesterase (EC 3.1.4.46)	KEGG_ENZYME:3.1.4.46	fig|1664.9.peg.816	1
seq19	CDS	TRUE				FIG00742710: hypothetical protein		fig|1664.9.peg.817	0
seq19	CDS	TRUE				Phosphoesterase		fig|1664.9.peg.818	0
seq19	CDS	FALSE	Nucleosides and Nucleotides	Purines	Purine conversions	5&#39;-nucleotidase family protein in cluster with NagD-like phosphatase		fig|1664.9.peg.819	1
seq1	CDS	FALSE	Cell Wall and Capsule	Capsular and extracellular polysacchrides	Exopolysaccharide Biosynthesis	Tyrosine-protein kinase transmembrane modulator EpsC		fig|1664.9.peg.82	1
seq19	CDS	TRUE				Hypothetical DUF1027 domain protein		fig|1664.9.peg.820	0
seq19	CDS	FALSE	Cofactors, Vitamins, Prosthetic Groups, Pigments	Pyridoxine	Pyridoxin(Vitamin B6) Degradation Pathway	Hypothetical NagD-like phosphatase		fig|1664.9.peg.821	1
seq19	CDS	TRUE				COG4478, integral membrane protein		fig|1664.9.peg.822	0
seq19	CDS	FALSE	Miscellaneous;Stress Response	Detoxification;Miscellaneous - no subcategory	DedA family of inner membrane proteins;Uptake of selenate and selenite	DedA protein		fig|1664.9.peg.823	2
seq19	CDS	FALSE	Nucleosides and Nucleotides;Sulfur Metabolism	Pyrimidines;Sulfur Metabolism - no subcategory	pyrimidine conversions;Thioredoxin-disulfide reductase	Thioredoxin reductase (EC 1.8.1.9)	KEGG_ENZYME:1.8.1.9	fig|1664.9.peg.824	2
seq19	CDS	FALSE	RNA Metabolism	RNA processing and modification	Queuosine-Archaeosine Biosynthesis	Peptidyl-prolyl cis-trans isomerase (EC 5.2.1.8)	KEGG_ENZYME:5.2.1.8	fig|1664.9.peg.825	1
seq19	CDS	FALSE	Protein Metabolism	Protein biosynthesis	Ribosome SSU bacterial	SSU ribosomal protein S1p		fig|1664.9.peg.826	1
seq19	CDS	TRUE				hypothetical protein		fig|1664.9.peg.827	0
seq2	CDS	TRUE				hypothetical protein		fig|1664.9.peg.828	0
seq2	CDS	FALSE	Phages, Prophages, Transposable elements, Plasmids	Phages, Prophages	Phage packaging machinery	Phage terminase small subunit		fig|1664.9.peg.829	1
seq1	CDS	FALSE	Cell Wall and Capsule	Capsular and extracellular polysacchrides	Exopolysaccharide Biosynthesis	Tyrosine-protein kinase EpsD (EC 2.7.10.2)	KEGG_ENZYME:2.7.10.2	fig|1664.9.peg.83	1
seq2	CDS	FALSE	Phages, Prophages, Transposable elements, Plasmids	Phages, Prophages	Phage packaging machinery	Phage terminase, large subunit		fig|1664.9.peg.830	1
seq2	CDS	FALSE	Phages, Prophages, Transposable elements, Plasmids	Phages, Prophages	Phage packaging machinery	Phage portal protein		fig|1664.9.peg.831	1
seq2	CDS	FALSE	Phages, Prophages, Transposable elements, Plasmids	Phages, Prophages	Phage capsid proteins	Phage head maturation protease		fig|1664.9.peg.832	1
seq2	CDS	FALSE	Phages, Prophages, Transposable elements, Plasmids	Phages, Prophages	Phage capsid proteins	Phage capsid protein		fig|1664.9.peg.833	1
seq2	CDS	TRUE				prophage Lp3 protein 19, head-to-tail joining		fig|1664.9.peg.834	0
seq2	CDS	TRUE				Phage protein		fig|1664.9.peg.835	0
seq2	CDS	TRUE				Phage protein		fig|1664.9.peg.836	0
seq2	CDS	TRUE				hypothetical protein		fig|1664.9.peg.837	0
seq2	CDS	FALSE	Phages, Prophages, Transposable elements, Plasmids	Phages, Prophages	Phage tail proteins;Phage tail proteins 2	Phage major tail protein		fig|1664.9.peg.838	1
seq2	CDS	TRUE				hypothetical protein		fig|1664.9.peg.839	0
seq1	CDS	FALSE	Cell Wall and Capsule	Capsular and extracellular polysacchrides	Exopolysaccharide Biosynthesis	Undecaprenyl-phosphate galactosephosphotransferase (EC 2.7.8.6)	KEGG_ENZYME:2.7.8.6	fig|1664.9.peg.84	1
seq2	CDS	TRUE				hypothetical protein		fig|1664.9.peg.840	0
seq2	CDS	FALSE	Phages, Prophages, Transposable elements, Plasmids	Phages, Prophages	Phage tail proteins;Phage tail proteins 2	Phage tail length tape-measure protein		fig|1664.9.peg.841	1
seq2	CDS	TRUE				Prophage Lp1 protein 51		fig|1664.9.peg.842	0
seq2	CDS	TRUE				Tail length tape measure protein		fig|1664.9.peg.843	0
seq2	CDS	FALSE	Carbohydrates	Sugar alcohols	Glycerol and Glycerol-3-phosphate Uptake and Utilization	Glycerophosphoryl diester phosphodiesterase (EC 3.1.4.46)	KEGG_ENZYME:3.1.4.46	fig|1664.9.peg.844	1
seq2	CDS	FALSE	Phages, Prophages, Transposable elements, Plasmids	Phages, Prophages	Phage lysis modules	Phage holin		fig|1664.9.peg.845	1
seq2	CDS	FALSE	Phages, Prophages, Transposable elements, Plasmids	Phages, Prophages	Phage lysis modules	Phage lysin, N-acetylmuramoyl-L-alanine amidase (EC 3.5.1.28)	KEGG_ENZYME:3.5.1.28	fig|1664.9.peg.846	1
seq2	CDS	TRUE				Xaa-Pro dipeptidyl-peptidase (EC 3.4.14.11)	KEGG_ENZYME:3.4.14.11	fig|1664.9.peg.847	0
seq2	CDS	TRUE				Acyl-CoA hydrolase (EC 3.1.2.20)	KEGG_ENZYME:3.1.2.20	fig|1664.9.peg.848	0
seq2	CDS	TRUE				MORN motif family protein		fig|1664.9.peg.849	0
seq1	CDS	FALSE	Cell Wall and Capsule	Capsular and extracellular polysacchrides	Rhamnose containing glycans	Alpha-D-GlcNAc alpha-1,2-L-rhamnosyltransferase (EC 2.4.1.-)	KEGG_ENZYME:2.4.1.-	fig|1664.9.peg.85	1
seq2	CDS	TRUE				Acyltransferase family		fig|1664.9.peg.850	0
seq2	CDS	TRUE				FIG00743123: hypothetical protein		fig|1664.9.peg.851	0
seq2	CDS	FALSE	Virulence, Disease and Defense	Resistance to antibiotics and toxic compounds	Beta-lactamase	Beta-lactamase class C and other penicillin binding proteins		fig|1664.9.peg.852	1
seq2	CDS	FALSE	Carbohydrates;Fatty Acids, Lipids, and Isoprenoids	Phospholipids;Sugar alcohols	Glycerol and Glycerol-3-phosphate Uptake and Utilization;Glycerolipid and Glycerophospholipid Metabolism in Bacteria	Glycerol kinase (EC 2.7.1.30)	KEGG_ENZYME:2.7.1.30	fig|1664.9.peg.853	2
seq2	CDS	FALSE	Carbohydrates;Fatty Acids, Lipids, and Isoprenoids;Respiration	Electron donating reactions;Phospholipids;Sugar alcohols	Glycerol and Glycerol-3-phosphate Uptake and Utilization;Glycerolipid and Glycerophospholipid Metabolism in Bacteria;Respiratory dehydrogenases 1	Aerobic glycerol-3-phosphate dehydrogenase (EC 1.1.5.3)	KEGG_ENZYME:1.1.5.3	fig|1664.9.peg.854	3
seq2	CDS	FALSE	Carbohydrates;Stress Response	Osmotic stress;Sugar alcohols	Glycerol and Glycerol-3-phosphate Uptake and Utilization;Osmoregulation	Glycerol uptake facilitator protein		fig|1664.9.peg.855	2
seq2	CDS	FALSE	Nucleosides and Nucleotides	Purines	De Novo Purine Biosynthesis	Phosphoribosylaminoimidazole carboxylase catalytic subunit (EC 4.1.1.21)	KEGG_ENZYME:4.1.1.21	fig|1664.9.peg.856	1
seq2	CDS	FALSE	Nucleosides and Nucleotides	Purines	De Novo Purine Biosynthesis	Phosphoribosylaminoimidazole carboxylase ATPase subunit (EC 4.1.1.21)	KEGG_ENZYME:4.1.1.21	fig|1664.9.peg.857	1
seq2	CDS	FALSE	Nucleosides and Nucleotides	Purines	De Novo Purine Biosynthesis;Purine conversions	Adenylosuccinate lyase (EC 4.3.2.2)	KEGG_ENZYME:4.3.2.2	fig|1664.9.peg.858	1
seq2	CDS	FALSE	Nucleosides and Nucleotides	Purines	De Novo Purine Biosynthesis	Phosphoribosylaminoimidazole-succinocarboxamide synthase (EC 6.3.2.6)	KEGG_ENZYME:6.3.2.6	fig|1664.9.peg.859	1
seq1	CDS	TRUE				hypothetical protein		fig|1664.9.peg.86	0
seq2	CDS	FALSE	Nucleosides and Nucleotides	Purines	De Novo Purine Biosynthesis	Phosphoribosylformylglycinamidine synthase, PurS subunit (EC 6.3.5.3)	KEGG_ENZYME:6.3.5.3	fig|1664.9.peg.860	1
seq2	CDS	FALSE	Nucleosides and Nucleotides	Purines	De Novo Purine Biosynthesis	Phosphoribosylformylglycinamidine synthase, glutamine amidotransferase subunit (EC 6.3.5.3)	KEGG_ENZYME:6.3.5.3	fig|1664.9.peg.861	1
seq2	CDS	FALSE	Nucleosides and Nucleotides	Purines	De Novo Purine Biosynthesis	Phosphoribosylformylglycinamidine synthase, synthetase subunit (EC 6.3.5.3)	KEGG_ENZYME:6.3.5.3	fig|1664.9.peg.862	1
seq2	CDS	FALSE	Nucleosides and Nucleotides	Purines	De Novo Purine Biosynthesis	Amidophosphoribosyltransferase (EC 2.4.2.14)	KEGG_ENZYME:2.4.2.14	fig|1664.9.peg.863	1
seq2	CDS	FALSE	Nucleosides and Nucleotides	Purines	De Novo Purine Biosynthesis	Phosphoribosylformylglycinamidine cyclo-ligase (EC 6.3.3.1)	KEGG_ENZYME:6.3.3.1	fig|1664.9.peg.864	1
seq2	CDS	FALSE	Cofactors, Vitamins, Prosthetic Groups, Pigments;Nucleosides and Nucleotides	Folate and pterines;Purines	5-FCL-like protein;De Novo Purine Biosynthesis	Phosphoribosylglycinamide formyltransferase (EC 2.1.2.2)	KEGG_ENZYME:2.1.2.2	fig|1664.9.peg.865	2
seq2	CDS	FALSE	Cofactors, Vitamins, Prosthetic Groups, Pigments;Nucleosides and Nucleotides	Folate and pterines;Purines	5-FCL-like protein;De Novo Purine Biosynthesis	IMP cyclohydrolase (EC 3.5.4.10) / Phosphoribosylaminoimidazolecarboxamide formyltransferase (EC 2.1.2.3)	KEGG_ENZYME:3.5.4.10,KEGG_ENZYME:2.1.2.3	fig|1664.9.peg.866	2
seq2	CDS	FALSE	Nucleosides and Nucleotides	Purines	De Novo Purine Biosynthesis	Phosphoribosylamine--glycine ligase (EC 6.3.4.13)	KEGG_ENZYME:6.3.4.13	fig|1664.9.peg.867	1
seq2	CDS	FALSE	Carbohydrates	Central carbohydrate metabolism	Pyruvate metabolism II: acetyl-CoA, acetogenesis from pyruvate	Lactate 2-monooxygenase (EC 1.13.12.4)	KEGG_ENZYME:1.13.12.4	fig|1664.9.peg.868	1
seq2	CDS	TRUE				hypothetical protein		fig|1664.9.peg.869	0
seq1	CDS	TRUE				Beta-1,3-glucosyltransferase		fig|1664.9.peg.87	0
seq2	CDS	TRUE				hypothetical protein		fig|1664.9.peg.870	0
seq2	CDS	TRUE				TetR family regulatory protein of MDR cluster		fig|1664.9.peg.871	0
seq2	CDS	FALSE	Protein Metabolism	Protein biosynthesis	Ribosome LSU bacterial	LSU ribosomal protein L21p		fig|1664.9.peg.872	1
seq2	CDS	TRUE				FIG139598: Potential ribosomal protein		fig|1664.9.peg.873	0
seq2	CDS	FALSE	Protein Metabolism	Protein biosynthesis	Ribosome LSU bacterial	LSU ribosomal protein L27p		fig|1664.9.peg.874	1
seq2	CDS	FALSE	Protein Metabolism	Protein biosynthesis	Translation elongation factors bacterial	Translation elongation factor P		fig|1664.9.peg.875	1
seq2	CDS	TRUE				Alkaline shock protein		fig|1664.9.peg.876	0
seq2	CDS	FALSE	RNA Metabolism	Transcription	Transcription factors bacterial	Transcription termination protein NusB		fig|1664.9.peg.877	1
seq2	CDS	FALSE	Carbohydrates;Cofactors, Vitamins, Prosthetic Groups, Pigments	Folate and pterines;One-carbon Metabolism	5-FCL-like protein;One-carbon metabolism by tetrahydropterines	Methylenetetrahydrofolate dehydrogenase (NADP+) (EC 1.5.1.5) / Methenyltetrahydrofolate cyclohydrolase (EC 3.5.4.9)	KEGG_ENZYME:1.5.1.5,KEGG_ENZYME:3.5.4.9	fig|1664.9.peg.878	2
seq2	CDS	FALSE	DNA Metabolism	DNA repair	DNA repair, bacterial	Exodeoxyribonuclease VII large subunit (EC 3.1.11.6)	KEGG_ENZYME:3.1.11.6	fig|1664.9.peg.879	1
seq1	CDS	TRUE				hypothetical protein		fig|1664.9.peg.88	0
seq2	CDS	FALSE	DNA Metabolism	DNA repair	DNA repair, bacterial	Exodeoxyribonuclease VII small subunit (EC 3.1.11.6)	KEGG_ENZYME:3.1.11.6	fig|1664.9.peg.880	1
seq2	CDS	FALSE	Fatty Acids, Lipids, and Isoprenoids	Isoprenoids	Isoprenoid Biosynthesis;Isoprenoid Biosynthesis: Interconversions;Isoprenoinds for Quinones;Polyprenyl Diphosphate Biosynthesis	Octaprenyl diphosphate synthase (EC 2.5.1.90) / Dimethylallyltransferase (EC 2.5.1.1) / (2E,6E)-farnesyl diphosphate synthase (EC 2.5.1.10) / Geranylgeranyl pyrophosphate synthetase (EC 2.5.1.29)	KEGG_ENZYME:2.5.1.90,KEGG_ENZYME:2.5.1.1,KEGG_ENZYME:2.5.1.10,KEGG_ENZYME:2.5.1.29	fig|1664.9.peg.881	1
seq2	CDS	FALSE	RNA Metabolism	RNA processing and modification	tRNA modification Bacteria	RNA binding methyltransferase FtsJ like		fig|1664.9.peg.882	1
seq2	CDS	FALSE	Amino Acids and Derivatives	Arginine;urea cycle, polyamines	Arginine and Ornithine Degradation;Arginine Deiminase Pathway	Arginine pathway regulatory protein ArgR, repressor of arg regulon		fig|1664.9.peg.883	1
seq2	CDS	FALSE	DNA Metabolism	DNA repair;DNA replication	DNA repair, bacterial;DNA-replication	DNA repair protein RecN		fig|1664.9.peg.884	1
seq2	CDS	TRUE				FIG00742493: hypothetical protein		fig|1664.9.peg.885	0
seq2	CDS	TRUE				bacterial seryl-tRNA synthetase related		fig|1664.9.peg.886	0
seq2	CDS	FALSE	Nucleosides and Nucleotides	Purines	Purine conversions	Guanylate kinase (EC 2.7.4.8)	KEGG_ENZYME:2.7.4.8	fig|1664.9.peg.887	1
seq2	CDS	FALSE	RNA Metabolism	Transcription	RNA polymerase bacterial	DNA-directed RNA polymerase omega subunit (EC 2.7.7.6)	KEGG_ENZYME:2.7.7.6	fig|1664.9.peg.888	1
seq2	CDS	FALSE	Cofactors, Vitamins, Prosthetic Groups, Pigments	Coenzyme A	Coenzyme A Biosynthesis	Phosphopantothenoylcysteine decarboxylase (EC 4.1.1.36) / Phosphopantothenoylcysteine synthetase (EC 6.3.2.5)	KEGG_ENZYME:4.1.1.36,KEGG_ENZYME:6.3.2.5	fig|1664.9.peg.889	1
seq1	CDS	FALSE	Cell Wall and Capsule	Gram-Positive cell wall components	Teichoic and lipoteichoic acids biosynthesis	CDP-glycerol:poly(glycerophosphate) glycerophosphotransferase (EC 2.7.8.12)	KEGG_ENZYME:2.7.8.12	fig|1664.9.peg.89	1
seq2	CDS	FALSE	DNA Metabolism	DNA replication	DNA-replication	Helicase PriA essential for oriC/DnaA-independent DNA replication		fig|1664.9.peg.890	1
seq2	CDS	FALSE	Protein Metabolism	Protein biosynthesis	Translation initiation factors bacterial	Methionyl-tRNA formyltransferase (EC 2.1.2.9)	KEGG_ENZYME:2.1.2.9	fig|1664.9.peg.891	1
seq2	CDS	TRUE				Ribosomal RNA small subunit methyltransferase B (EC 2.1.1.-)	KEGG_ENZYME:2.1.1.-	fig|1664.9.peg.892	0
seq2	CDS	TRUE				Protein serine/threonine phosphatase PrpC, regulation of stationary phase		fig|1664.9.peg.893	0
seq2	CDS	TRUE				Serine/threonine protein kinase PrkC, regulator of stationary phase		fig|1664.9.peg.894	0
seq2	CDS	FALSE	Protein Metabolism	Protein biosynthesis	Universal GTPases	Ribosome small subunit-stimulated GTPase EngC		fig|1664.9.peg.895	1
seq2	CDS	FALSE	Carbohydrates	Central carbohydrate metabolism	Pentose phosphate pathway	Ribulose-phosphate 3-epimerase (EC 5.1.3.1)	KEGG_ENZYME:5.1.3.1	fig|1664.9.peg.896	1
seq2	CDS	FALSE	Cofactors, Vitamins, Prosthetic Groups, Pigments	Cofactors, Vitamins, Prosthetic Groups, Pigments - no subcategory	Thiamin biosynthesis	Thiamin pyrophosphokinase (EC 2.7.6.2)	KEGG_ENZYME:2.7.6.2	fig|1664.9.peg.897	1
seq2	CDS	FALSE	Protein Metabolism	Protein biosynthesis	Ribosome LSU bacterial	LSU ribosomal protein L28p @ LSU ribosomal protein L28p, zinc-independent		fig|1664.9.peg.898	1
seq2	CDS	TRUE				FIG001802: Putative alkaline-shock protein		fig|1664.9.peg.899	0
seq1	CDS	TRUE				hypothetical protein		fig|1664.9.peg.9	0
seq1	CDS	TRUE				Glycosyltransferase (EC 2.4.1.-)	KEGG_ENZYME:2.4.1.-	fig|1664.9.peg.90	0
seq2	CDS	FALSE	Fatty Acids, Lipids, and Isoprenoids	Phospholipids	Glycerolipid and Glycerophospholipid Metabolism in Bacteria	Dihydroxyacetone kinase family protein		fig|1664.9.peg.900	1
seq2	CDS	FALSE	DNA Metabolism	DNA replication	DNA-replication	ATP-dependent DNA helicase RecG (EC 3.6.1.-)	KEGG_ENZYME:3.6.1.-	fig|1664.9.peg.901	1
seq2	CDS	FALSE	Fatty Acids, Lipids, and Isoprenoids	Phospholipids	Glycerolipid and Glycerophospholipid Metabolism in Bacteria	Phosphate:acyl-ACP acyltransferase PlsX		fig|1664.9.peg.902	1
seq2	CDS	FALSE	Fatty Acids, Lipids, and Isoprenoids	Fatty acids;Phospholipids	Fatty Acid Biosynthesis FASII;Glycerolipid and Glycerophospholipid Metabolism in Bacteria	Acyl carrier protein		fig|1664.9.peg.903	1
seq2	CDS	FALSE	Membrane Transport;Regulation and Cell signaling	ABC transporters;Regulation and Cell signaling - no subcategory	ABC transporter oligopeptide (TC 3.A.1.5.1);Sex pheromones in Enterococcus faecalis and other Firmicutes	Oligopeptide ABC transporter, periplasmic oligopeptide-binding protein OppA (TC 3.A.1.5.1)		fig|1664.9.peg.904	2
seq2	CDS	FALSE	Membrane Transport	ABC transporters	ABC transporter oligopeptide (TC 3.A.1.5.1)	Oligopeptide transport system permease protein OppB (TC 3.A.1.5.1)		fig|1664.9.peg.905	1
seq2	CDS	FALSE	Membrane Transport	ABC transporters	ABC transporter oligopeptide (TC 3.A.1.5.1)	Oligopeptide transport system permease protein OppC (TC 3.A.1.5.1)		fig|1664.9.peg.906	1
seq2	CDS	FALSE	Membrane Transport	ABC transporters	ABC transporter oligopeptide (TC 3.A.1.5.1)	Oligopeptide transport ATP-binding protein OppD (TC 3.A.1.5.1)		fig|1664.9.peg.907	1
seq2	CDS	FALSE	Membrane Transport	ABC transporters	ABC transporter oligopeptide (TC 3.A.1.5.1)	Oligopeptide transport ATP-binding protein OppF (TC 3.A.1.5.1)		fig|1664.9.peg.908	1
seq2	CDS	FALSE	RNA Metabolism	RNA processing and modification	RNA processing and degradation, bacterial	Ribonuclease III (EC 3.1.26.3)	KEGG_ENZYME:3.1.26.3	fig|1664.9.peg.909	1
seq1	CDS	FALSE	Cell Wall and Capsule	Capsular and extracellular polysacchrides	dTDP-rhamnose synthesis;Rhamnose containing glycans	Glucose-1-phosphate thymidylyltransferase (EC 2.7.7.24)	KEGG_ENZYME:2.7.7.24	fig|1664.9.peg.91	1
seq2	CDS	FALSE	DNA Metabolism	DNA Metabolism - no subcategory	DNA structural proteins, bacterial	Chromosome partition protein smc		fig|1664.9.peg.910	1
seq2	CDS	FALSE	Membrane Transport;Protein Metabolism	Protein biosynthesis;Protein translocation across cytoplasmic membrane	Bacterial signal recognition particle (SRP);Universal GTPases	Signal recognition particle receptor protein FtsY (=alpha subunit) (TC 3.A.5.1.1)		fig|1664.9.peg.911	2
seq2	CDS	FALSE	Carbohydrates	Monosaccharides	D-galactarate, D-glucarate and D-glycerate catabolism;D-galactarate, D-glucarate and D-glycerate catabolism - gjo	Sugar diacid utilization regulator SdaR		fig|1664.9.peg.912	1
seq2	CDS	FALSE	Carbohydrates	Monosaccharides;Organic acids	D-galactarate, D-glucarate and D-glycerate catabolism;D-galactarate, D-glucarate and D-glycerate catabolism - gjo;Glycerate metabolism	D-glycerate transporter (predicted)		fig|1664.9.peg.913	1
seq2	CDS	FALSE	Amino Acids and Derivatives;Carbohydrates;Fatty Acids, Lipids, and Isoprenoids	Alanine, serine, and glycine;Monosaccharides;Organic acids;Phospholipids	D-galactarate, D-glucarate and D-glycerate catabolism;D-galactarate, D-glucarate and D-glycerate catabolism - gjo;Glycerate metabolism;Glycerolipid and Glycerophospholipid Metabolism in Bacteria;Glycine and Serine Utilization	Glycerate kinase (EC 2.7.1.31)	KEGG_ENZYME:2.7.1.31	fig|1664.9.peg.914	3
seq2	CDS	FALSE	Membrane Transport	Protein translocation across cytoplasmic membrane	Bacterial signal recognition particle (SRP)	Signal recognition particle associated protein		fig|1664.9.peg.915	1
seq2	CDS	FALSE	Membrane Transport;Protein Metabolism	Protein biosynthesis;Protein translocation across cytoplasmic membrane	Bacterial signal recognition particle (SRP);Universal GTPases	Signal recognition particle, subunit Ffh SRP54 (TC 3.A.5.1.1)		fig|1664.9.peg.916	2
seq2	CDS	FALSE	Protein Metabolism	Protein biosynthesis	Ribosome SSU bacterial	SSU ribosomal protein S16p		fig|1664.9.peg.917	1
seq2	CDS	TRUE				KH domain RNA binding protein YlqC		fig|1664.9.peg.918	0
seq2	CDS	FALSE	Protein Metabolism	Protein biosynthesis	Ribosome biogenesis bacterial	16S rRNA processing protein RimM		fig|1664.9.peg.919	1
seq1	CDS	FALSE	Cell Wall and Capsule	Capsular and extracellular polysacchrides	dTDP-rhamnose synthesis;Rhamnose containing glycans	dTDP-4-dehydrorhamnose 3,5-epimerase (EC 5.1.3.13)	KEGG_ENZYME:5.1.3.13	fig|1664.9.peg.92	1
seq2	CDS	FALSE	Protein Metabolism;RNA Metabolism	Protein biosynthesis;RNA processing and modification	Ribosome biogenesis bacterial;RNA methylation;tRNA modification Bacteria	tRNA (Guanine37-N1) -methyltransferase (EC 2.1.1.31)	KEGG_ENZYME:2.1.1.31	fig|1664.9.peg.920	2
seq2	CDS	FALSE	Protein Metabolism	Protein biosynthesis	Ribosome LSU bacterial	LSU ribosomal protein L19p		fig|1664.9.peg.921	1
seq2	CDS	TRUE				FIG00742294: hypothetical protein		fig|1664.9.peg.922	0
seq2	CDS	TRUE				hypothetical protein		fig|1664.9.peg.923	0
seq2	CDS	TRUE				hypothetical protein		fig|1664.9.peg.924	0
seq2	CDS	TRUE				hypothetical protein		fig|1664.9.peg.925	0
seq2	CDS	TRUE				Lj965 prophage protein		fig|1664.9.peg.926	0
seq2	CDS	TRUE				Phage protein		fig|1664.9.peg.927	0
seq2	CDS	TRUE				hypothetical protein		fig|1664.9.peg.928	0
seq2	CDS	TRUE				hypothetical protein		fig|1664.9.peg.929	0
seq1	CDS	FALSE	Cell Wall and Capsule	Capsular and extracellular polysacchrides	dTDP-rhamnose synthesis;Rhamnose containing glycans	dTDP-glucose 4,6-dehydratase (EC 4.2.1.46)	KEGG_ENZYME:4.2.1.46	fig|1664.9.peg.93	1
seq2	CDS	TRUE				Transcriptional regulator		fig|1664.9.peg.930	0
seq2	CDS	TRUE				hypothetical protein		fig|1664.9.peg.931	0
seq2	CDS	TRUE				hypothetical protein		fig|1664.9.peg.932	0
seq2	CDS	TRUE				hypothetical protein		fig|1664.9.peg.933	0
seq2	CDS	TRUE				FIG00743652: hypothetical protein		fig|1664.9.peg.934	0
seq2	CDS	FALSE	Protein Metabolism;Stress Response	Heat shock;Protein biosynthesis	Heat shock dnaK gene cluster extended;Ribosome biogenesis bacterial	Ribosomal protein L11 methyltransferase (EC 2.1.1.-)	KEGG_ENZYME:2.1.1.-	fig|1664.9.peg.935	2
seq2	CDS	FALSE	RNA Metabolism;Stress Response	Heat shock;RNA processing and modification	Heat shock dnaK gene cluster extended;RNA methylation	Ribosomal RNA small subunit methyltransferase E (EC 2.1.1.-)	KEGG_ENZYME:2.1.1.-	fig|1664.9.peg.936	2
seq2	CDS	TRUE				FIG00746859: hypothetical protein		fig|1664.9.peg.937	0
seq2	CDS	FALSE	Regulation and Cell signaling	Regulation and Cell signaling - no subcategory	Stringent Response, (p)ppGpp metabolism	GTP pyrophosphokinase (EC 2.7.6.5), (p)ppGpp synthetase I	KEGG_ENZYME:2.7.6.5	fig|1664.9.peg.938	1
seq2	CDS	TRUE				D-tyrosyl-tRNA(Tyr) deacylase (EC 3.6.1.n1)		fig|1664.9.peg.939	0
seq1	CDS	TRUE				Membrane protein involved in the export of O-antigen, teichoic acid lipoteichoic acids		fig|1664.9.peg.94	0
seq2	CDS	TRUE				hydrolase, haloacid dehalogenase-like family		fig|1664.9.peg.940	0
seq2	CDS	TRUE				hypothetical protein		fig|1664.9.peg.941	0
seq2	CDS	TRUE				hypothetical protein		fig|1664.9.peg.942	0
seq2	CDS	FALSE	Cell Division and Cell Cycle;RNA Metabolism	Cell Division and Cell Cycle - no subcategory;RNA processing and modification	16S rRNA modification within P site of ribosome;Bacterial Cytoskeleton	Cell division protein MraZ		fig|1664.9.peg.943	2
seq2	CDS	FALSE	RNA Metabolism	RNA processing and modification	16S rRNA modification within P site of ribosome	rRNA small subunit methyltransferase H		fig|1664.9.peg.944	1
seq2	CDS	FALSE	Cell Division and Cell Cycle;RNA Metabolism	Cell Division and Cell Cycle - no subcategory;RNA processing and modification	16S rRNA modification within P site of ribosome;Bacterial Cytoskeleton	Cell division protein FtsL		fig|1664.9.peg.945	2
seq2	CDS	FALSE	Cell Division and Cell Cycle;Cell Wall and Capsule;RNA Metabolism	Cell Division and Cell Cycle - no subcategory;Cell Wall and Capsule - no subcategory;RNA processing and modification	16S rRNA modification within P site of ribosome;Bacterial Cytoskeleton;Peptidoglycan Biosynthesis	Cell division protein FtsI [Peptidoglycan synthetase] (EC 2.4.1.129)	KEGG_ENZYME:2.4.1.129	fig|1664.9.peg.946	3
seq2	CDS	FALSE	Cell Wall and Capsule	Cell Wall and Capsule - no subcategory	Peptidoglycan Biosynthesis	Phospho-N-acetylmuramoyl-pentapeptide-transferase (EC 2.7.8.13)	KEGG_ENZYME:2.7.8.13	fig|1664.9.peg.947	1
seq2	CDS	FALSE	Cell Wall and Capsule	Cell Wall and Capsule - no subcategory	Peptidoglycan Biosynthesis;Peptidoglycan biosynthesis--gjo	UDP-N-acetylmuramoylalanine--D-glutamate ligase (EC 6.3.2.9)	KEGG_ENZYME:6.3.2.9	fig|1664.9.peg.948	1
seq2	CDS	FALSE	Cell Wall and Capsule	Cell Wall and Capsule - no subcategory	Peptidoglycan Biosynthesis	UDP-N-acetylglucosamine--N-acetylmuramyl-(pentapeptide) pyrophosphoryl-undecaprenol N-acetylglucosamine transferase (EC 2.4.1.227)	KEGG_ENZYME:2.4.1.227	fig|1664.9.peg.949	1
seq1	CDS	FALSE	Cell Wall and Capsule	Capsular and extracellular polysacchrides	dTDP-rhamnose synthesis;Rhamnose containing glycans	dTDP-4-dehydrorhamnose reductase (EC 1.1.1.133)	KEGG_ENZYME:1.1.1.133	fig|1664.9.peg.95	1
seq2	CDS	FALSE	Cell Division and Cell Cycle	Cell Division and Cell Cycle - no subcategory	Bacterial Cytoskeleton	Cell division protein FtsQ		fig|1664.9.peg.950	1
seq2	CDS	FALSE	Cell Division and Cell Cycle	Cell Division and Cell Cycle - no subcategory	Bacterial Cytoskeleton	Cell division protein FtsA		fig|1664.9.peg.951	1
seq2	CDS	FALSE	Cell Division and Cell Cycle	Cell Division and Cell Cycle - no subcategory	Bacterial Cytoskeleton	Cell division protein FtsZ (EC 3.4.24.-)	KEGG_ENZYME:3.4.24.-	fig|1664.9.peg.952	1
seq2	CDS	TRUE				FIG001960: FtsZ-interacting protein related to cell division		fig|1664.9.peg.953	0
seq2	CDS	TRUE				FIG013736: cell division protein (putative)		fig|1664.9.peg.954	0
seq2	CDS	TRUE				FIG001583: hypothetical protein, contains S4-like RNA binding domain		fig|1664.9.peg.955	0
seq2	CDS	FALSE	Cell Division and Cell Cycle	Cell Division and Cell Cycle - no subcategory	Bacterial Cytoskeleton	Cell division initiation protein DivIVA		fig|1664.9.peg.956	1
seq2	CDS	FALSE	Protein Metabolism	Protein biosynthesis	tRNA aminoacylation, Ile	Isoleucyl-tRNA synthetase (EC 6.1.1.5)	KEGG_ENZYME:6.1.1.5	fig|1664.9.peg.957	1
seq2	CDS	TRUE				Transcriptional regulator		fig|1664.9.peg.958	0
seq2	CDS	TRUE				hypothetical protein		fig|1664.9.peg.959	0
seq1	CDS	FALSE	Cell Wall and Capsule	Capsular and extracellular polysacchrides	Rhamnose containing glycans	Glycerol-3-phosphate cytidylyltransferase (EC 2.7.7.39)	KEGG_ENZYME:2.7.7.39	fig|1664.9.peg.96	1
seq2	CDS	TRUE				hypothetical protein		fig|1664.9.peg.960	0
seq2	CDS	TRUE				hypothetical protein		fig|1664.9.peg.961	0
seq2	CDS	FALSE	DNA Metabolism	DNA replication;DNA uptake, competence	DNA processing cluster;DNA topoisomerases, Type I, ATP-independent	DNA topoisomerase III (EC 5.99.1.2)	KEGG_ENZYME:5.99.1.2	fig|1664.9.peg.962	1
seq2	CDS	FALSE	DNA Metabolism	DNA uptake, competence	Gram Positive Competence	DNA-entry nuclease (Competence-specific nuclease) (EC 3.1.30.-)	KEGG_ENZYME:3.1.30.-	fig|1664.9.peg.963	1
seq2	CDS	FALSE	Carbohydrates	Di- and oligosaccharides	Lactose and Galactose Uptake and Utilization	Galactose operon repressor, GalR-LacI family of transcriptional regulators		fig|1664.9.peg.964	1
seq2	CDS	FALSE	Carbohydrates	Di- and oligosaccharides	Lactose and Galactose Uptake and Utilization	Galactokinase (EC 2.7.1.6)	KEGG_ENZYME:2.7.1.6	fig|1664.9.peg.965	1
seq2	CDS	FALSE	Carbohydrates;Cell Wall and Capsule	Capsular and extracellular polysacchrides;Di- and oligosaccharides	Lactose and Galactose Uptake and Utilization;Rhamnose containing glycans	UDP-glucose 4-epimerase (EC 5.1.3.2)	KEGG_ENZYME:5.1.3.2	fig|1664.9.peg.966	2
seq2	CDS	FALSE	Carbohydrates	Di- and oligosaccharides	Lactose and Galactose Uptake and Utilization	Galactose-1-phosphate uridylyltransferase (EC 2.7.7.10)	KEGG_ENZYME:2.7.7.10	fig|1664.9.peg.967	1
seq2	CDS	FALSE	Carbohydrates	Di- and oligosaccharides	Lactose and Galactose Uptake and Utilization	Aldose 1-epimerase (EC 5.1.3.3)	KEGG_ENZYME:5.1.3.3	fig|1664.9.peg.968	1
seq2	CDS	FALSE	Stress Response	Cold shock	Cold shock, CspA family of proteins	Cold shock protein CspA		fig|1664.9.peg.969	1
seq1	CDS	TRUE				unknown		fig|1664.9.peg.97	0
seq2	CDS	FALSE	Protein Metabolism	Protein biosynthesis	tRNA aminoacylation, Tyr	Tyrosyl-tRNA synthetase (EC 6.1.1.1)	KEGG_ENZYME:6.1.1.1	fig|1664.9.peg.970	1
seq2	CDS	TRUE				FIG00754654: hypothetical protein		fig|1664.9.peg.971	0
seq20	CDS	TRUE				hypothetical protein		fig|1664.9.peg.972	0
seq20	CDS	TRUE				ABC transporter, ATP-binding protein		fig|1664.9.peg.973	0
seq20	CDS	TRUE				Transcriptional regulator, GntR family		fig|1664.9.peg.974	0
seq20	CDS	TRUE				hypothetical protein		fig|1664.9.peg.975	0
seq20	CDS	TRUE				hypothetical protein		fig|1664.9.peg.976	0
seq20	CDS	FALSE	Carbohydrates;Cofactors, Vitamins, Prosthetic Groups, Pigments;Fatty Acids, Lipids, and Isoprenoids	Fermentation;Folate and pterines;Phospholipids	5-FCL-like protein;Butanol Biosynthesis;Fermentations: Mixed acid;Glycerolipid and Glycerophospholipid Metabolism in Bacteria	Alcohol dehydrogenase (EC 1.1.1.1)	KEGG_ENZYME:1.1.1.1	fig|1664.9.peg.977	3
seq20	CDS	TRUE				site-specific recombinase, phage integrase family		fig|1664.9.peg.978	0
seq20	CDS	TRUE				hypothetical protein		fig|1664.9.peg.979	0
seq1	CDS	TRUE				hypothetical protein		fig|1664.9.peg.98	0
seq20	CDS	FALSE	Amino Acids and Derivatives	Alanine, serine, and glycine	Glycine and Serine Utilization;Serine Biosynthesis	D-3-phosphoglycerate dehydrogenase (EC 1.1.1.95)	KEGG_ENZYME:1.1.1.95	fig|1664.9.peg.980	1
seq20	CDS	FALSE	Cell Division and Cell Cycle	Cell Division and Cell Cycle - no subcategory	Control of cell elongation - division cycle in Bacilli	FIG001721: Predicted N6-adenine-specific DNA methylase		fig|1664.9.peg.981	1
seq20	CDS	FALSE	Cell Division and Cell Cycle	Cell Division and Cell Cycle - no subcategory	Control of cell elongation - division cycle in Bacilli	Cell division protein GpsB, coordinates the switch between cylindrical and septal cell wall synthesis by re-localization of PBP1		fig|1664.9.peg.982	1
seq20	CDS	FALSE	Cell Division and Cell Cycle	Cell Division and Cell Cycle - no subcategory	Control of cell elongation - division cycle in Bacilli	FIG005686: hypothetical protein		fig|1664.9.peg.983	1
seq20	CDS	FALSE	Cell Division and Cell Cycle;DNA Metabolism	Cell Division and Cell Cycle - no subcategory;DNA repair	Control of cell elongation - division cycle in Bacilli;DNA repair, bacterial RecFOR pathway	RecU Holliday junction resolvase		fig|1664.9.peg.984	2
seq20	CDS	FALSE	Cell Division and Cell Cycle;Cell Wall and Capsule	Cell Division and Cell Cycle - no subcategory;Cell Wall and Capsule - no subcategory	Control of cell elongation - division cycle in Bacilli;Peptidoglycan Biosynthesis	Multimodular transpeptidase-transglycosylase (EC 2.4.1.129) (EC 3.4.-.-) / Penicillin-binding protein 1A/1B (PBP1)	KEGG_ENZYME:2.4.1.129,KEGG_ENZYME:3.4.-.-	fig|1664.9.peg.985	2
seq20	CDS	FALSE	Cell Division and Cell Cycle;DNA Metabolism	Cell Division and Cell Cycle - no subcategory;DNA repair	Control of cell elongation - division cycle in Bacilli;DNA Repair Base Excision	Endonuclease III (EC 4.2.99.18)	KEGG_ENZYME:4.2.99.18	fig|1664.9.peg.986	2
seq20	CDS	FALSE	Cell Division and Cell Cycle	Cell Division and Cell Cycle - no subcategory	Control of cell elongation - division cycle in Bacilli	Chromosome replication initiation protein DnaD		fig|1664.9.peg.987	1
seq20	CDS	FALSE	Protein Metabolism	Protein biosynthesis	tRNA aminoacylation, Asp and Asn	Asparaginyl-tRNA synthetase (EC 6.1.1.22)	KEGG_ENZYME:6.1.1.22	fig|1664.9.peg.988	1
seq20	CDS	TRUE				FIG00742179: hypothetical protein		fig|1664.9.peg.989	0
seq1	CDS	TRUE				UTP--glucose-1-phosphate uridylyltransferase (EC 2.7.7.9)	KEGG_ENZYME:2.7.7.9	fig|1664.9.peg.99	0
seq20	CDS	FALSE	DNA Metabolism	DNA repair	DNA repair, bacterial DinG and relatives	DinG family ATP-dependent helicase YoaA		fig|1664.9.peg.990	1
seq20	CDS	FALSE	DNA Metabolism	DNA repair	ATP-dependent Nuclease	ATP-dependent nuclease, subunit A		fig|1664.9.peg.991	1
seq20	CDS	FALSE	DNA Metabolism	DNA repair	ATP-dependent Nuclease	ATP-dependent nuclease, subunit B		fig|1664.9.peg.992	1
seq20	CDS	FALSE	Fatty Acids, Lipids, and Isoprenoids	Isoprenoids	Isoprenoid Biosynthesis;Mevalonate Branch of Isoprenoid Biosynthesis	Mevalonate kinase (EC 2.7.1.36)	KEGG_ENZYME:2.7.1.36	fig|1664.9.peg.993	1
seq20	CDS	FALSE	Fatty Acids, Lipids, and Isoprenoids	Isoprenoids	Isoprenoid Biosynthesis;Mevalonate Branch of Isoprenoid Biosynthesis	Diphosphomevalonate decarboxylase (EC 4.1.1.33)	KEGG_ENZYME:4.1.1.33	fig|1664.9.peg.994	1
seq20	CDS	FALSE	Fatty Acids, Lipids, and Isoprenoids	Isoprenoids	Isoprenoid Biosynthesis;Mevalonate Branch of Isoprenoid Biosynthesis	Phosphomevalonate kinase (EC 2.7.4.2)	KEGG_ENZYME:2.7.4.2	fig|1664.9.peg.995	1
seq20	CDS	FALSE	Fatty Acids, Lipids, and Isoprenoids	Isoprenoids	Isoprenoid Biosynthesis;Isoprenoid Biosynthesis: Interconversions	Isopentenyl-diphosphate delta-isomerase, FMN-dependent (EC 5.3.3.2)	KEGG_ENZYME:5.3.3.2	fig|1664.9.peg.996	1
seq20	CDS	TRUE				FIG00742606: hypothetical protein		fig|1664.9.peg.997	0
seq20	CDS	TRUE				FIG00743236: hypothetical protein		fig|1664.9.peg.998	0
seq20	CDS	FALSE	Miscellaneous	Plant-Prokaryote DOE project	Iron-sulfur cluster assembly	probably aromatic ring hydroxylating enzyme, evidenced by COGnitor;PaaD-like protein (DUF59) involved in Fe-S cluster assembly		fig|1664.9.peg.999	1
seq1	RNA	TRUE				Large Subunit Ribosomal RNA;lsuRNA;LSU rRNA		fig|1664.9.rna.1	0
seq1	RNA	FALSE	Protein Metabolism	Protein biosynthesis	tRNAs	tRNA-Leu-CAG		fig|1664.9.rna.10	1
seq1	RNA	FALSE	Protein Metabolism	Protein biosynthesis	tRNAs	tRNA-Gly-CCC		fig|1664.9.rna.11	1
seq1	RNA	FALSE	Protein Metabolism	Protein biosynthesis	tRNAs	tRNA-Ala-CGC		fig|1664.9.rna.12	1
seq13	RNA	FALSE	Protein Metabolism	Protein biosynthesis	tRNAs	tRNA-Arg-CCG		fig|1664.9.rna.13	1
seq14	RNA	TRUE				tRNA-Gln-TTG		fig|1664.9.rna.14	0
seq17	RNA	FALSE	Protein Metabolism	Protein biosynthesis	tRNAs	tRNA-Pro-CGG		fig|1664.9.rna.15	1
seq17	RNA	FALSE	Protein Metabolism	Protein biosynthesis	tRNAs	tRNA-Gly-GCC		fig|1664.9.rna.16	1
seq17	RNA	TRUE				tRNA-Pro-TGG		fig|1664.9.rna.17	0
seq17	RNA	FALSE	Protein Metabolism	Protein biosynthesis	tRNAs	tRNA-Arg-ACG		fig|1664.9.rna.18	1
seq17	RNA	TRUE				tRNA-Leu-TAA		fig|1664.9.rna.19	0
seq1	RNA	TRUE				5S RNA		fig|1664.9.rna.2	0
seq17	RNA	FALSE	Protein Metabolism	Protein biosynthesis	tRNAs	tRNA-Gly-GCC		fig|1664.9.rna.20	1
seq17	RNA	TRUE				tRNA-Thr-TGT		fig|1664.9.rna.21	0
seq17	RNA	TRUE				tRNA-Leu-TAG		fig|1664.9.rna.22	0
seq17	RNA	TRUE				tRNA-Lys-TTT		fig|1664.9.rna.23	0
seq17	RNA	TRUE				tRNA-Val-TAC		fig|1664.9.rna.24	0
seq17	RNA	TRUE				5S RNA		fig|1664.9.rna.25	0
seq2	RNA	TRUE				tRNA-Arg-TCT		fig|1664.9.rna.26	0
seq2	RNA	FALSE	Protein Metabolism	Protein biosynthesis	tRNAs	tRNA-Ser-CGA		fig|1664.9.rna.27	1
seq22	RNA	FALSE	Protein Metabolism	Protein biosynthesis	tRNAs	tRNA-Leu-CAA		fig|1664.9.rna.28	1
seq22	RNA	FALSE	Protein Metabolism	Protein biosynthesis	tRNAs	tRNA-Cys-GCA		fig|1664.9.rna.29	1
seq1	RNA	TRUE				tRNA-Asn-GTT		fig|1664.9.rna.3	0
seq22	RNA	TRUE				tRNA-Gln-TTG		fig|1664.9.rna.30	0
seq22	RNA	TRUE				tRNA-His-GTG		fig|1664.9.rna.31	0
seq22	RNA	FALSE	Protein Metabolism	Protein biosynthesis	tRNAs	tRNA-Trp-CCA		fig|1664.9.rna.32	1
seq22	RNA	TRUE				tRNA-Tyr-GTA		fig|1664.9.rna.33	0
seq22	RNA	FALSE	Protein Metabolism	Protein biosynthesis	tRNAs	tRNA-Phe-GAA		fig|1664.9.rna.34	1
seq22	RNA	TRUE				tRNA-Asp-GTC		fig|1664.9.rna.35	0
seq22	RNA	TRUE				tRNA-Met-CAT		fig|1664.9.rna.36	0
seq22	RNA	TRUE				tRNA-Ser-TGA		fig|1664.9.rna.37	0
seq22	RNA	TRUE				tRNA-Glu-TTC		fig|1664.9.rna.38	0
seq22	RNA	TRUE				tRNA-Ser-GCT		fig|1664.9.rna.39	0
seq1	RNA	TRUE				tRNA-Glu-TTC		fig|1664.9.rna.4	0
seq22	RNA	TRUE				tRNA-Ile-GAT		fig|1664.9.rna.40	0
seq22	RNA	TRUE				tRNA-Gly-TCC		fig|1664.9.rna.41	0
seq22	RNA	FALSE	Protein Metabolism	Protein biosynthesis	tRNAs	tRNA-Phe-GAA		fig|1664.9.rna.42	1
seq22	RNA	TRUE				tRNA-Asp-GTC		fig|1664.9.rna.43	0
seq22	RNA	TRUE				tRNA-Met-CAT		fig|1664.9.rna.44	0
seq22	RNA	TRUE				tRNA-Met-CAT		fig|1664.9.rna.45	0
seq22	RNA	TRUE				tRNA-Met-CAT		fig|1664.9.rna.46	0
seq22	RNA	TRUE				tRNA-Pro-TGG		fig|1664.9.rna.47	0
seq24	RNA	TRUE				tRNA-Ser-TGA		fig|1664.9.rna.48	0
seq26	RNA	TRUE				tRNA-Gln-CTG		fig|1664.9.rna.49	0
seq1	RNA	TRUE				tRNA-Thr-CGT		fig|1664.9.rna.5	0
seq26	RNA	TRUE				tRNA-Glu-CTC		fig|1664.9.rna.50	0
seq27	RNA	TRUE				5S RNA		fig|1664.9.rna.51	0
seq31	RNA	TRUE				5S RNA		fig|1664.9.rna.52	0
seq31	RNA	TRUE				tRNA-Asn-GTT		fig|1664.9.rna.53	0
seq31	RNA	FALSE	Protein Metabolism	Protein biosynthesis	tRNAs	tRNA-Ser-GGA		fig|1664.9.rna.54	1
seq31	RNA	TRUE				tRNA-Glu-TTC		fig|1664.9.rna.55	0
seq31	RNA	TRUE				tRNA-Val-TAC		fig|1664.9.rna.56	0
seq31	RNA	TRUE				tRNA-Asp-GTC		fig|1664.9.rna.57	0
seq34	RNA	TRUE				tRNA-Pseudo-GAA		fig|1664.9.rna.58	0
seq35	RNA	TRUE				Large Subunit Ribosomal RNA;lsuRNA;LSU rRNA		fig|1664.9.rna.59	0
seq1	RNA	TRUE				tRNA-Tyr-GTA		fig|1664.9.rna.6	0
seq37	RNA	TRUE				Small Subunit Ribosomal RNA;ssuRNA;SSU rRNA		fig|1664.9.rna.60	0
seq5	RNA	TRUE				5S RNA		fig|1664.9.rna.61	0
seq7	RNA	TRUE				tRNA-Thr-GGT		fig|1664.9.rna.62	0
seq8	RNA	TRUE				tRNA-Lys-CTT		fig|1664.9.rna.63	0
seq1	RNA	TRUE				tRNA-Gln-TTG		fig|1664.9.rna.7	0
seq1	RNA	TRUE				tRNA-Leu-AAG		fig|1664.9.rna.8	0
seq1	RNA	TRUE				tRNA-Arg-CCT		fig|1664.9.rna.9	0
			891						1067		Total number of proteins	1912
											Number of proteins assigned to at least one SEED category	891	46.6004
											Number of non assigned proteins	1021	53.3996
			* manually assigned
											SEED category distribution
											Total (summed assignments)	1067	%
											Carbohydrates	146	13.6832
											Protein Metabolism	160	14.9953
											Cell Wall and Capsule	73	6.84161
											Amino Acids and Derivatives	53	4.9672
											Cofactors, Vitamins, Prosthetic Groups, Pigments	68	6.37301
											Nucleosides and Nucleotides	83	7.77882
											DNA Metabolism	84	7.87254
											RNA Metabolism	85	7.96626
											Virulence, Disease and Defense	48	4.49859
											Membrane Transport	41	3.84255
											Fatty Acids, Lipids and Isoprenoids	45	4.21743
											Stress Response	49	4.59231
											Other SEED Categories	132	12.3711

## Sheet: identified proteins
C: Contig	SEED unassigned?	C: Category	C: Subcategory	C: Subsystem	T: Function	T: KEGG	T: Feature ID	Number of assigned SEED Categories
seq20	TRUE				4-oxalocrotonate tautomerase (EC 5.3.2.-);Xylose transport system permease protein xylH	KEGG_ENZYME:5.3.2.-	fig|1664.9.peg.1001	0
seq20	TRUE				Dipeptidase		fig|1664.9.peg.1002	0
seq21	TRUE				NADH peroxidase Npx (EC 1.11.1.1)	KEGG_ENZYME:1.11.1.1	fig|1664.9.peg.1003	0
seq21	FALSE	Carbohydrates;Nucleosides and Nucleotides	Monosaccharides;Pyrimidines	Deoxyribose and Deoxynucleoside Catabolism;pyrimidine conversions	Pyrimidine-nucleoside phosphorylase (EC 2.4.2.2)	KEGG_ENZYME:2.4.2.2	fig|1664.9.peg.1004	2
seq21	FALSE	Carbohydrates;Nucleosides and Nucleotides	Monosaccharides;Nucleosides and Nucleotides - no subcategory;Purines;Pyrimidines	Adenosyl nucleosidases;Deoxyribose and Deoxynucleoside Catabolism;Purine conversions;pyrimidine conversions	Purine nucleoside phosphorylase (EC 2.4.2.1)	KEGG_ENZYME:2.4.2.1	fig|1664.9.peg.1008	2
seq21	FALSE	Carbohydrates	Monosaccharides	Deoxyribose and Deoxynucleoside Catabolism	Phosphopentomutase (EC 5.4.2.7)	KEGG_ENZYME:5.4.2.7	fig|1664.9.peg.1009	1
seq21	FALSE	Carbohydrates	Monosaccharides	Deoxyribose and Deoxynucleoside Catabolism	Deoxyribose-phosphate aldolase (EC 4.1.2.4)	KEGG_ENZYME:4.1.2.4	fig|1664.9.peg.1010	1
seq21	FALSE	RNA Metabolism	RNA processing and modification	RNA methylation	tRNA-specific 2-thiouridylase MnmA		fig|1664.9.peg.1011	1
seq21	TRUE				hypothetical protein		fig|1664.9.peg.1012	0
seq21	FALSE	Amino Acids and Derivatives;Miscellaneous;RNA Metabolism	Alanine, serine, and glycine;Plant-Prokaryote DOE project;RNA processing and modification	Alanine biosynthesis;Iron-sulfur cluster assembly;mnm5U34 biosynthesis bacteria;tRNA modification Bacteria	Cysteine desulfurase (EC 2.8.1.7)	KEGG_ENZYME:2.8.1.7	fig|1664.9.peg.1013	3
seq21	TRUE				ATP-utilizing enzyme of the PP-loop superfamily		fig|1664.9.peg.1014	0
seq21	TRUE				hypothetical protein		fig|1664.9.peg.1015	0
seq21	FALSE	Carbohydrates;Stress Response	Osmotic stress;Sugar alcohols	Glycerol and Glycerol-3-phosphate Uptake and Utilization;Osmoregulation	Glycerol uptake facilitator protein		fig|1664.9.peg.1016	2
seq21	TRUE				FIG01165383: hypothetical protein		fig|1664.9.peg.1017	0
seq21	TRUE				FIG01165809: hypothetical protein		fig|1664.9.peg.1018	0
seq21	TRUE				Circadian phase modifier @ NCAIR mutase (PurE)-related protein		fig|1664.9.peg.1019	0
seq21	TRUE				Novel D-mannonate dehydrogenase (EC 1.1.1.57)	KEGG_ENZYME:1.1.1.57	fig|1664.9.peg.1020	0
seq21	FALSE	Stress Response	Oxidative stress	Oxidative stress	transcriptional regulator, Crp/Fnr family		fig|1664.9.peg.1021	1
seq21	FALSE	Membrane Transport	Cation transporters;Membrane Transport - no subcategory	ECF class transporters;Transport of Nickel and Cobalt	Transmembrane component NikQ of energizing module of nickel ECF transporter		fig|1664.9.peg.1023	1
seq21	FALSE	Membrane Transport	Cation transporters;Membrane Transport - no subcategory	ECF class transporters;Transport of Nickel and Cobalt	ATPase component NikO of energizing module of nickel ECF transporter		fig|1664.9.peg.1024	1
seq21	FALSE	Amino Acids and Derivatives;Nucleosides and Nucleotides	Arginine;Lysine, threonine, methionine, and cysteine;Nucleosides and Nucleotides - no subcategory;urea cycle, polyamines	Adenosyl nucleosidases;Methionine Biosynthesis;Methionine Degradation;Polyamine Metabolism	5&#39;-methylthioadenosine nucleosidase (EC 3.2.2.16) @ S-adenosylhomocysteine nucleosidase (EC 3.2.2.9)	KEGG_ENZYME:3.2.2.16,KEGG_ENZYME:3.2.2.9	fig|1664.9.peg.1029	2
seq1	TRUE				Two-component response regulator		fig|1664.9.peg.103	0
seq21	FALSE	Cofactors, Vitamins, Prosthetic Groups, Pigments;Nucleosides and Nucleotides	Detoxification;NAD and NADP	NAD and NADP cofactor biosynthesis global;Nudix proteins (nucleoside triphosphate hydrolases)	ADP-ribose pyrophosphatase (EC 3.6.1.13)	KEGG_ENZYME:3.6.1.13	fig|1664.9.peg.1031	2
seq21	TRUE				5-bromo-4-chloroindolyl phosphate hydrolysis protein		fig|1664.9.peg.1032	0
seq21	TRUE				Tellurite resistance protein		fig|1664.9.peg.1033	0
seq22	FALSE	Stress Response	Oxidative stress	Oxidative stress	Peroxide stress regulator PerR, FUR family		fig|1664.9.peg.1034	1
seq22	FALSE	Cell Wall and Capsule	Gram-Positive cell wall components	Polyglycerolphosphate lipoteichoic acid biosynthesis	Lipoteichoic acid synthase LtaS Type IIa		fig|1664.9.peg.1035	1
seq22	TRUE				FIG00745454: hypothetical protein		fig|1664.9.peg.1036	0
seq22	FALSE	Carbohydrates	Monosaccharides;Organic acids	D-galactarate, D-glucarate and D-glycerate catabolism;D-galactarate, D-glucarate and D-glycerate catabolism - gjo;Glycerate metabolism	2-hydroxy-3-oxopropionate reductase (EC 1.1.1.60)	KEGG_ENZYME:1.1.1.60	fig|1664.9.peg.1037	1
seq22	FALSE	Cell Wall and Capsule	Gram-Positive cell wall components	Polyglycerolphosphate lipoteichoic acid biosynthesis	Glycosyltransferase LafA, responsible for the formation of Glc-DAG		fig|1664.9.peg.1039	1
seq1	FALSE	Protein Metabolism	Protein biosynthesis	Translation termination factors bacterial	Peptide deformylase (EC 3.5.1.88)	KEGG_ENZYME:3.5.1.88	fig|1664.9.peg.104	1
seq22	TRUE				hypothetical protein		fig|1664.9.peg.1040	0
seq22	FALSE	Amino Acids and Derivatives	Arginine;urea cycle, polyamines	Arginine and Ornithine Degradation;Arginine Deiminase Pathway;Polyamine Metabolism	Arginine/ornithine antiporter ArcD		fig|1664.9.peg.1042	1
seq22	TRUE				FIG00747836: hypothetical protein		fig|1664.9.peg.1043	0
seq22	FALSE	Carbohydrates	Monosaccharides	Mannose Metabolism	Putative regulator of the mannose operon, ManO		fig|1664.9.peg.1047	1
seq22	TRUE				PTS system, mannose-specific IID component		fig|1664.9.peg.1048	0
seq1	TRUE				hypothetical protein		fig|1664.9.peg.105	0
seq22	FALSE	Carbohydrates;Cell Wall and Capsule	Capsular and extracellular polysacchrides;Monosaccharides	Mannose Metabolism;Sialic Acid Metabolism	PTS system, mannose-specific IIA component / PTS system, mannose-specific IIB component (EC 2.7.1.69)	KEGG_ENZYME:2.7.1.69	fig|1664.9.peg.1050	2
seq22	FALSE	Amino Acids and Derivatives	ammonia assimilation;Glutamine, glutamate, aspartate, asparagine	Glutamate and Aspartate uptake in Bacteria	Proton/glutamate symport protein @ Sodium/glutamate symport protein		fig|1664.9.peg.1051	1
seq22	FALSE	Nucleosides and Nucleotides	Pyrimidines	De Novo Pyrimidine Synthesis	Dihydroorotate dehydrogenase, catalytic subunit (EC 1.3.3.1)	KEGG_ENZYME:1.3.3.1	fig|1664.9.peg.1053	1
seq22	FALSE	Carbohydrates	Fermentation	Fermentations: Lactate;Fermentations: Mixed acid	L-lactate dehydrogenase (EC 1.1.1.27)	KEGG_ENZYME:1.1.1.27	fig|1664.9.peg.1055	1
seq22	TRUE				Bona fide RidA/YjgF/TdcF/RutC subgroup		fig|1664.9.peg.1056	0
seq22	FALSE	Carbohydrates	Central carbohydrate metabolism	Pyruvate metabolism I: anaplerotic reactions, PEP	Malolactic enzyme (EC 1.-.-.-)	KEGG_ENZYME:1.-.-.-	fig|1664.9.peg.1058	1
seq1	TRUE				/ Glutamine transport system permease protein GlnP (TC 3.A.1.3.2)		fig|1664.9.peg.106	0
seq23	FALSE	Cofactors, Vitamins, Prosthetic Groups, Pigments	Lipoic acid	Lipoic acid metabolism	Lipoate-protein ligase A		fig|1664.9.peg.1062	1
seq23	FALSE	Nucleosides and Nucleotides	Nucleosides and Nucleotides - no subcategory	Ribonucleotide reduction	Ribonucleotide reductase of class Ib (aerobic), beta subunit (EC 1.17.4.1)	KEGG_ENZYME:1.17.4.1	fig|1664.9.peg.1068	1
seq23	FALSE	Nucleosides and Nucleotides	Nucleosides and Nucleotides - no subcategory	Ribonucleotide reduction	Ribonucleotide reductase of class Ib (aerobic), alpha subunit (EC 1.17.4.1)	KEGG_ENZYME:1.17.4.1	fig|1664.9.peg.1069	1
seq1	TRUE				Glutamate transport ATP-binding protein		fig|1664.9.peg.107	0
seq23	FALSE	Nucleosides and Nucleotides;Stress Response	Nucleosides and Nucleotides - no subcategory;Oxidative stress	Glutaredoxins;Glutathione: Redox cycle;Ribonucleotide reduction	Glutaredoxin-like protein NrdH, required for reduction of Ribonucleotide reductase class Ib		fig|1664.9.peg.1070	2
seq23	FALSE	Fatty Acids, Lipids, and Isoprenoids	Phospholipids	Cardiolipin synthesis;Glycerolipid and Glycerophospholipid Metabolism in Bacteria	Cardiolipin synthetase (EC 2.7.8.-)	KEGG_ENZYME:2.7.8.-	fig|1664.9.peg.1071	1
seq23	FALSE	Stress Response	Cold shock	Cold shock, CspA family of proteins	Cold shock protein CspB		fig|1664.9.peg.1074	1
seq23	FALSE	Carbohydrates;Cofactors, Vitamins, Prosthetic Groups, Pigments	Folate and pterines;One-carbon Metabolism	5-FCL-like protein;One-carbon metabolism by tetrahydropterines	Formate--tetrahydrofolate ligase (EC 6.3.4.3)	KEGG_ENZYME:6.3.4.3	fig|1664.9.peg.1075	2
seq23	FALSE	Protein Metabolism;RNA Metabolism	Protein biosynthesis;RNA processing and modification	Ribosome biogenesis bacterial;RNA pseudouridine syntheses	Ribosomal large subunit pseudouridine synthase D (EC 4.2.1.70)	KEGG_ENZYME:4.2.1.70	fig|1664.9.peg.1077	2
seq23	FALSE	Nucleosides and Nucleotides	Pyrimidines	De Novo Pyrimidine Synthesis;pyrimidine conversions	Uracil phosphoribosyltransferase (EC 2.4.2.9) / Pyrimidine operon regulatory protein PyrR	KEGG_ENZYME:2.4.2.9	fig|1664.9.peg.1078	1
seq23	FALSE	Nucleosides and Nucleotides	Pyrimidines	De Novo Pyrimidine Synthesis	Aspartate carbamoyltransferase (EC 2.1.3.2)	KEGG_ENZYME:2.1.3.2	fig|1664.9.peg.1080	1
seq23	FALSE	Nucleosides and Nucleotides	Pyrimidines	De Novo Pyrimidine Synthesis	Dihydroorotase (EC 3.5.2.3)	KEGG_ENZYME:3.5.2.3	fig|1664.9.peg.1081	1
seq23	FALSE	Cell Division and Cell Cycle;Nucleosides and Nucleotides	Cell Division and Cell Cycle - no subcategory;Pyrimidines	De Novo Pyrimidine Synthesis;Macromolecular synthesis operon	Carbamoyl-phosphate synthase small chain (EC 6.3.5.5)	KEGG_ENZYME:6.3.5.5	fig|1664.9.peg.1082	2
seq23	FALSE	Cell Division and Cell Cycle;Nucleosides and Nucleotides	Cell Division and Cell Cycle - no subcategory;Pyrimidines	De Novo Pyrimidine Synthesis;Macromolecular synthesis operon	Carbamoyl-phosphate synthase large chain (EC 6.3.5.5)	KEGG_ENZYME:6.3.5.5	fig|1664.9.peg.1083	2
seq23	FALSE	Nucleosides and Nucleotides	Pyrimidines	De Novo Pyrimidine Synthesis	Dihydroorotate dehydrogenase electron transfer subunit (EC 1.3.3.1)	KEGG_ENZYME:1.3.3.1	fig|1664.9.peg.1084	1
seq23	FALSE	Nucleosides and Nucleotides	Pyrimidines	De Novo Pyrimidine Synthesis	Dihydroorotate dehydrogenase, catalytic subunit (EC 1.3.3.1)	KEGG_ENZYME:1.3.3.1	fig|1664.9.peg.1085	1
seq23	FALSE	Nucleosides and Nucleotides	Pyrimidines	De Novo Pyrimidine Synthesis	Orotidine 5&#39;-phosphate decarboxylase (EC 4.1.1.23)	KEGG_ENZYME:4.1.1.23	fig|1664.9.peg.1086	1
seq23	FALSE	Nucleosides and Nucleotides	Pyrimidines	De Novo Pyrimidine Synthesis	Orotate phosphoribosyltransferase (EC 2.4.2.10)	KEGG_ENZYME:2.4.2.10	fig|1664.9.peg.1087	1
seq24	FALSE	Nucleosides and Nucleotides;RNA Metabolism	Purines;RNA processing and modification	Purine conversions;Queuosine-Archaeosine Biosynthesis	preQ1-regulated inosine-uridine nucleoside hydrolase (EC 3.2.2.1)	KEGG_ENZYME:3.2.2.1	fig|1664.9.peg.1088	2
seq24	TRUE				GAF domain-containing proteins		fig|1664.9.peg.1090	0
seq24	FALSE	Cofactors, Vitamins, Prosthetic Groups, Pigments	Biotin	Biotin biosynthesis	Biotin operon repressor / Biotin-protein ligase (EC 6.3.4.15)	KEGG_ENZYME:6.3.4.15	fig|1664.9.peg.1093	1
seq24	FALSE	Fatty Acids, Lipids, and Isoprenoids	Fatty acids	Fatty Acid Biosynthesis FASII	Enoyl-[acyl-carrier-protein] reductase [NADH] (EC 1.3.1.9)	KEGG_ENZYME:1.3.1.9	fig|1664.9.peg.1094	1
seq24	FALSE	Fatty Acids, Lipids, and Isoprenoids	Fatty acids	Fatty Acid Biosynthesis FASII	Acetyl-coenzyme A carboxyl transferase alpha chain (EC 6.4.1.2)	KEGG_ENZYME:6.4.1.2	fig|1664.9.peg.1095	1
seq24	FALSE	Fatty Acids, Lipids, and Isoprenoids	Fatty acids	Fatty Acid Biosynthesis FASII	Acetyl-coenzyme A carboxyl transferase beta chain (EC 6.4.1.2)	KEGG_ENZYME:6.4.1.2	fig|1664.9.peg.1096	1
seq24	FALSE	Fatty Acids, Lipids, and Isoprenoids	Fatty acids	Fatty Acid Biosynthesis FASII	Biotin carboxylase of acetyl-CoA carboxylase (EC 6.3.4.14)	KEGG_ENZYME:6.3.4.14	fig|1664.9.peg.1097	1
seq24	FALSE	Fatty Acids, Lipids, and Isoprenoids	Fatty acids	Fatty Acid Biosynthesis FASII	3-hydroxyacyl-[acyl-carrier-protein] dehydratase, FabZ form (EC 4.2.1.59)	KEGG_ENZYME:4.2.1.59	fig|1664.9.peg.1098	1
seq1	TRUE				Transcription regulator [contains diacylglycerol kinase catalytic domain]		fig|1664.9.peg.110	0
seq24	TRUE				3-oxoacyl-[acyl-carrier-protein] synthase, KASII (EC 2.3.1.179)	KEGG_ENZYME:2.3.1.179	fig|1664.9.peg.1100	0
seq24	FALSE	Fatty Acids, Lipids, and Isoprenoids	Fatty acids	Fatty Acid Biosynthesis FASII	3-oxoacyl-[acyl-carrier protein] reductase (EC 1.1.1.100)	KEGG_ENZYME:1.1.1.100	fig|1664.9.peg.1101	1
seq24	FALSE	Fatty Acids, Lipids, and Isoprenoids	Fatty acids	Fatty Acid Biosynthesis FASII	Malonyl CoA-acyl carrier protein transacylase (EC 2.3.1.39)	KEGG_ENZYME:2.3.1.39	fig|1664.9.peg.1102	1
seq24	FALSE	Fatty Acids, Lipids, and Isoprenoids	Fatty acids;Phospholipids	Fatty Acid Biosynthesis FASII;Glycerolipid and Glycerophospholipid Metabolism in Bacteria	Acyl carrier protein		fig|1664.9.peg.1103	1
seq24	TRUE				3-oxoacyl-[acyl-carrier-protein] synthase, KASIII (EC 2.3.1.180)	KEGG_ENZYME:2.3.1.180	fig|1664.9.peg.1104	0
seq24	FALSE	Fatty Acids, Lipids, and Isoprenoids	Fatty acids	Fatty Acid Biosynthesis FASII	3-hydroxyacyl-[acyl-carrier-protein] dehydratase, FabZ form (EC 4.2.1.59)	KEGG_ENZYME:4.2.1.59	fig|1664.9.peg.1105	1
seq24	FALSE	Protein Metabolism	Protein biosynthesis;Protein processing and modification	Ribosomal protein S5p acylation;Ribosome biogenesis bacterial	Ribosomal-protein-S5p-alanine acetyltransferase		fig|1664.9.peg.1106	1
seq1	TRUE				Xylose isomerase domain protein TIM barrel		fig|1664.9.peg.111	0
seq24	TRUE				Acetyltransferase		fig|1664.9.peg.1111	0
seq24	FALSE	DNA Metabolism	DNA repair	DNA repair, bacterial RecBCD pathway	RecD-like DNA helicase YrrC		fig|1664.9.peg.1112	1
seq24	TRUE				FIG00742458: hypothetical protein		fig|1664.9.peg.1113	0
seq24	FALSE	Miscellaneous	Miscellaneous - no subcategory	Phosphoglycerate mutase protein family	Phosphoglycerate mutase family 5		fig|1664.9.peg.1114	1
seq25	FALSE	Cofactors, Vitamins, Prosthetic Groups, Pigments;RNA Metabolism	Folate and pterines;RNA processing and modification	Folate Biosynthesis;Folate biosynthesis cluster;Queuosine-Archaeosine Biosynthesis;tRNA modification Bacteria	GTP cyclohydrolase I (EC 3.5.4.16) type 1	KEGG_ENZYME:3.5.4.16	fig|1664.9.peg.1124	2
seq25	FALSE	Cofactors, Vitamins, Prosthetic Groups, Pigments	Folate and pterines	Folate Biosynthesis;Folate biosynthesis cluster	2-amino-4-hydroxy-6-hydroxymethyldihydropteridine pyrophosphokinase (EC 2.7.6.3)	KEGG_ENZYME:2.7.6.3	fig|1664.9.peg.1125	1
seq25	TRUE				Histone acetyltransferase HPA2 and related acetyltransferases		fig|1664.9.peg.1127	0
seq25	TRUE				UPF0325 protein YaeH		fig|1664.9.peg.1131	0
seq25	FALSE	Miscellaneous;RNA Metabolism	Plant-Prokaryote DOE project;RNA processing and modification	Iron-sulfur cluster assembly;tRNA modification Bacteria	Iron-sulfur cluster assembly protein SufB		fig|1664.9.peg.1132	2
seq25	FALSE	Amino Acids and Derivatives;Miscellaneous;RNA Metabolism	Alanine, serine, and glycine;Plant-Prokaryote DOE project;RNA processing and modification	Alanine biosynthesis;Iron-sulfur cluster assembly;mnm5U34 biosynthesis bacteria;tRNA modification Bacteria	Cysteine desulfurase (EC 2.8.1.7), SufS subfamily	KEGG_ENZYME:2.8.1.7	fig|1664.9.peg.1134	3
seq25	FALSE	Miscellaneous;RNA Metabolism	Plant-Prokaryote DOE project;RNA processing and modification	Iron-sulfur cluster assembly;tRNA modification Bacteria	Iron-sulfur cluster assembly protein SufD		fig|1664.9.peg.1135	2
seq25	FALSE	Miscellaneous;RNA Metabolism	Plant-Prokaryote DOE project;RNA processing and modification	Iron-sulfur cluster assembly;tRNA modification Bacteria	Iron-sulfur cluster assembly ATPase protein SufC		fig|1664.9.peg.1136	2
seq26	FALSE	Carbohydrates	Central carbohydrate metabolism	Glycolysis and Gluconeogenesis	Glucose-6-phosphate isomerase (EC 5.3.1.9)	KEGG_ENZYME:5.3.1.9	fig|1664.9.peg.1138	1
seq26	TRUE				hypothetical protein		fig|1664.9.peg.1140	0
seq26	TRUE				Universal stress protein family		fig|1664.9.peg.1143	0
seq26	TRUE				hypothetical protein		fig|1664.9.peg.1144	0
seq26	FALSE	Carbohydrates;Stress Response	Osmotic stress;Sugar alcohols	Glycerol and Glycerol-3-phosphate Uptake and Utilization;Osmoregulation	Glycerol uptake facilitator protein		fig|1664.9.peg.1146	2
seq26	FALSE	Nucleosides and Nucleotides	Purines;Pyrimidines	Purine conversions;pyrimidine conversions	Purine trans deoxyribosylase (Nucleoside deoxyribosyltransferase-I) (EC 2.4.2.6)	KEGG_ENZYME:2.4.2.6	fig|1664.9.peg.1148	1
seq26	FALSE	Potassium metabolism	Potassium metabolism - no subcategory	Potassium homeostasis	Kup system potassium uptake protein		fig|1664.9.peg.1150	1
seq26	TRUE				Aggregation promoting factor		fig|1664.9.peg.1151	0
seq26	TRUE				hypothetical protein		fig|1664.9.peg.1155	0
seq27	TRUE				oligopeptide transporter, OPT family		fig|1664.9.peg.1159	0
seq1	FALSE	Carbohydrates;Cofactors, Vitamins, Prosthetic Groups, Pigments;Fatty Acids, Lipids, and Isoprenoids	Biotin;Fatty acids;Fermentation;Isoprenoids	Biotin biosynthesis;Butanol Biosynthesis;Fatty acid metabolism cluster;Isoprenoid Biosynthesis;Mevalonate Branch of Isoprenoid Biosynthesis	3-ketoacyl-CoA thiolase (EC 2.3.1.16) @ Acetyl-CoA acetyltransferase (EC 2.3.1.9)	KEGG_ENZYME:2.3.1.16,KEGG_ENZYME:2.3.1.9	fig|1664.9.peg.116	3
seq27	FALSE	Amino Acids and Derivatives;Carbohydrates	Alanine, serine, and glycine;Central carbohydrate metabolism	Glycine and Serine Utilization;Pyruvate Alanine Serine Interconversions	L-serine dehydratase, alpha subunit (EC 4.3.1.17)	KEGG_ENZYME:4.3.1.17	fig|1664.9.peg.1160	2
seq27	FALSE	Amino Acids and Derivatives;Carbohydrates	Alanine, serine, and glycine;Central carbohydrate metabolism	Glycine and Serine Utilization;Pyruvate Alanine Serine Interconversions	L-serine dehydratase, beta subunit (EC 4.3.1.17)	KEGG_ENZYME:4.3.1.17	fig|1664.9.peg.1161	2
seq27	TRUE				oxidoreductase ylbE		fig|1664.9.peg.1162	0
seq27	TRUE				hypothetical protein		fig|1664.9.peg.1163	0
seq27	TRUE				putative secreted protein		fig|1664.9.peg.1164	0
seq27	FALSE	Respiration	Electron donating reactions	Respiratory dehydrogenases 1	Pyridine nucleotide-disulfide oxidoreductase;NADH dehydrogenase (EC 1.6.99.3)	KEGG_ENZYME:1.6.99.3	fig|1664.9.peg.1165	1
seq27	TRUE				L-cystine uptake protein TcyP		fig|1664.9.peg.1166	0
seq1	FALSE	Fatty Acids, Lipids, and Isoprenoids	Isoprenoids	Isoprenoid Biosynthesis;Mevalonate Branch of Isoprenoid Biosynthesis	Hydroxymethylglutaryl-CoA reductase (EC 1.1.1.34)	KEGG_ENZYME:1.1.1.34	fig|1664.9.peg.117	1
seq27	TRUE				Thioredoxin		fig|1664.9.peg.1170	0
seq28	TRUE				Plasmid replication initiation protein		fig|1664.9.peg.1171	0
seq28	TRUE				Replication-associated protein		fig|1664.9.peg.1172	0
seq28	TRUE				Glucosyltransferase GtfG		fig|1664.9.peg.1174	0
seq28	TRUE				hypothetical protein		fig|1664.9.peg.1175	0
seq28	TRUE				hypothetical protein		fig|1664.9.peg.1176	0
seq1	FALSE	Fatty Acids, Lipids, and Isoprenoids	Isoprenoids	Isoprenoid Biosynthesis;Mevalonate Branch of Isoprenoid Biosynthesis	Hydroxymethylglutaryl-CoA synthase (EC 2.3.3.10)	KEGG_ENZYME:2.3.3.10	fig|1664.9.peg.118	1
seq29	TRUE				Replication-associated protein		fig|1664.9.peg.1180	0
seq29	TRUE				Plasmid replication initiation protein		fig|1664.9.peg.1181	0
seq29	TRUE				cation-transporting ATPase, E1-E2 family		fig|1664.9.peg.1182	0
seq29	TRUE				Relaxase/Mobilisation nuclease domain		fig|1664.9.peg.1185	0
seq29	TRUE				mobilization protein;mobilization protein;mobilization protein		fig|1664.9.peg.1186;fig|1664.9.peg.1186;fig|1664.9.peg.1186	0
seq29	TRUE				hypothetical protein		fig|1664.9.peg.1187	0
seq29	FALSE	Stress Response	Oxidative stress	Oxidative stress	Non-specific DNA-binding protein Dps / Iron-binding ferritin-like antioxidant protein / Ferroxidase (EC 1.16.3.1)	KEGG_ENZYME:1.16.3.1	fig|1664.9.peg.1192	1
seq3	TRUE				Transcription regulator [contains diacylglycerol kinase catalytic domain]		fig|1664.9.peg.1193	0
seq3	FALSE	RNA Metabolism	RNA processing and modification	Ribonucleases in Bacillus	Ribonuclease J1 (endonuclease and 5&#39;exonuclease)		fig|1664.9.peg.1194	1
seq3	TRUE				Protein of unknown function DUF1447		fig|1664.9.peg.1195	0
seq3	TRUE				Lipid A export ATP-binding/permease protein MsbA		fig|1664.9.peg.1197	0
seq3	TRUE				Lipid A export ATP-binding/permease protein MsbA		fig|1664.9.peg.1198	0
seq3	FALSE	Protein Metabolism	Protein biosynthesis	Translation termination factors bacterial	Peptide deformylase (EC 3.5.1.88)	KEGG_ENZYME:3.5.1.88	fig|1664.9.peg.1199	1
seq3	TRUE				hypothetical protein		fig|1664.9.peg.1200	0
seq3	FALSE	Carbohydrates	Central carbohydrate metabolism	Dehydrogenase complexes;Pyruvate metabolism II: acetyl-CoA, acetogenesis from pyruvate	Pyruvate dehydrogenase E1 component alpha subunit (EC 1.2.4.1)	KEGG_ENZYME:1.2.4.1	fig|1664.9.peg.1201	1
seq3	FALSE	Carbohydrates	Central carbohydrate metabolism	Dehydrogenase complexes;Pyruvate metabolism II: acetyl-CoA, acetogenesis from pyruvate	Pyruvate dehydrogenase E1 component beta subunit (EC 1.2.4.1)	KEGG_ENZYME:1.2.4.1	fig|1664.9.peg.1202	1
seq3	FALSE	Carbohydrates;Cofactors, Vitamins, Prosthetic Groups, Pigments	Central carbohydrate metabolism;Folate and pterines	5-FCL-like protein;Dehydrogenase complexes;Pyruvate metabolism II: acetyl-CoA, acetogenesis from pyruvate	Dihydrolipoamide acetyltransferase component of pyruvate dehydrogenase complex (EC 2.3.1.12)	KEGG_ENZYME:2.3.1.12	fig|1664.9.peg.1203	2
seq3	FALSE	Carbohydrates	Central carbohydrate metabolism	Pyruvate metabolism II: acetyl-CoA, acetogenesis from pyruvate	Dihydrolipoamide dehydrogenase of pyruvate dehydrogenase complex (EC 1.8.1.4)	KEGG_ENZYME:1.8.1.4	fig|1664.9.peg.1204	1
seq3	TRUE				FIG006438: hypothetical protein		fig|1664.9.peg.1205	0
seq3	TRUE				Inositol-1-monophosphatase (EC 3.1.3.25)	KEGG_ENZYME:3.1.3.25	fig|1664.9.peg.1206	0
seq3	FALSE	Protein Metabolism	Protein biosynthesis	Universal GTPases	GTP-binding protein TypA/BipA		fig|1664.9.peg.1207	1
seq3	TRUE				Ribosomal RNA small subunit methyltransferase D (EC 2.1.1.-)	KEGG_ENZYME:2.1.1.-	fig|1664.9.peg.1212	0
seq3	FALSE	Cofactors, Vitamins, Prosthetic Groups, Pigments	Coenzyme A	Coenzyme A Biosynthesis	Phosphopantetheine adenylyltransferase (EC 2.7.7.3)	KEGG_ENZYME:2.7.7.3	fig|1664.9.peg.1213	1
seq3	FALSE	Protein Metabolism	Protein degradation	Proteasome bacterial	Lon-like protease with PDZ domain		fig|1664.9.peg.1214	1
seq3	TRUE				dCMP deaminase (EC 3.5.4.12);Late competence protein ComEB	KEGG_ENZYME:3.5.4.12	fig|1664.9.peg.1216	0
seq3	FALSE	Protein Metabolism	Protein biosynthesis	Ribosome SSU bacterial	SSU ribosomal protein S20p		fig|1664.9.peg.1219	1
seq1	TRUE				RNA methyltransferase, TrmA family		fig|1664.9.peg.122	0
seq3	FALSE	Protein Metabolism	Protein biosynthesis	Ribosome SSU bacterial	SSU ribosomal protein S15p (S13e)		fig|1664.9.peg.1220	1
seq3	FALSE	RNA Metabolism	RNA processing and modification	Ribonucleases in Bacillus	Ribonuclease J2 (endoribonuclease in RNA processing)		fig|1664.9.peg.1221	1
seq3	FALSE	Protein Metabolism;Virulence, Disease and Defense	Invasion and intracellular resistance;Protein biosynthesis	Mycobacterium virulence operon involved in protein synthesis (SSU ribosomal proteins);Translation elongation factors bacterial;Universal GTPases	Translation elongation factor Tu		fig|1664.9.peg.1223	2
seq3	TRUE				Cell division trigger factor (EC 5.2.1.8)	KEGG_ENZYME:5.2.1.8	fig|1664.9.peg.1224	0
seq3	FALSE	Protein Metabolism	Protein degradation	Proteasome bacterial;Proteolysis in bacteria, ATP-dependent	ATP-dependent Clp protease ATP-binding subunit ClpX		fig|1664.9.peg.1225	1
seq3	FALSE	Protein Metabolism	Protein biosynthesis	Universal GTPases	GTP-binding protein EngB		fig|1664.9.peg.1226	1
seq3	TRUE				FIG00743467: hypothetical protein		fig|1664.9.peg.1227	0
seq3	TRUE				hypothetical protein		fig|1664.9.peg.1228	0
seq3	TRUE				ABC-type amino acid transport system, permease and periplasmic component		fig|1664.9.peg.1229	0
seq3	TRUE				Glutamine transport ATP-binding protein GlnQ (TC 3.A.1.3.2)		fig|1664.9.peg.1230	0
seq3	FALSE	DNA Metabolism	DNA repair	DNA repair, UvrABC system	Excinuclease ABC subunit C		fig|1664.9.peg.1231	1
seq3	FALSE	Carbohydrates	Monosaccharides	Fructose utilization	PTS system, fructose-specific IIA component (EC 2.7.1.69) / PTS system, fructose-specific IIB component (EC 2.7.1.69) / PTS system, fructose-specific IIC component (EC 2.7.1.69)	KEGG_ENZYME:2.7.1.69,KEGG_ENZYME:2.7.1.69,KEGG_ENZYME:2.7.1.69	fig|1664.9.peg.1236	1
seq3	FALSE	Carbohydrates	Monosaccharides	Fructose utilization	1-phosphofructokinase (EC 2.7.1.56)	KEGG_ENZYME:2.7.1.56	fig|1664.9.peg.1237	1
seq3	FALSE	Carbohydrates	Monosaccharides	Fructose utilization	Transcriptional repressor of the fructose operon, DeoR family		fig|1664.9.peg.1238	1
seq3	FALSE	Carbohydrates	Di- and oligosaccharides	Beta-Glucoside Metabolism	Outer surface protein of unknown function, cellobiose operon		fig|1664.9.peg.1239	1
seq1	TRUE				regulatory protein RecX		fig|1664.9.peg.124	0
seq3	FALSE	Protein Metabolism	Protein biosynthesis	Universal GTPases	GTP-binding protein Obg		fig|1664.9.peg.1240	1
seq3	TRUE				Acyltransferase		fig|1664.9.peg.1241	0
seq3	FALSE	RNA Metabolism	RNA processing and modification	tRNA processing	Ribonuclease Z (EC 3.1.26.11)	KEGG_ENZYME:3.1.26.11	fig|1664.9.peg.1242	1
seq3	TRUE				Short-chain dehydrogenase/reductase SDR		fig|1664.9.peg.1243	0
seq3	TRUE				FIG00744981: hypothetical protein		fig|1664.9.peg.1244	0
seq3	FALSE	Protein Metabolism	Protein degradation;Protein folding	Protein chaperones;Proteolysis in bacteria, ATP-dependent	ClpB protein		fig|1664.9.peg.1245	1
seq3	FALSE	Protein Metabolism	Protein biosynthesis	Ribosome LSU bacterial	LSU ribosomal protein L32p @ LSU ribosomal protein L32p, zinc-independent		fig|1664.9.peg.1246	1
seq3	TRUE				FIG00743002: hypothetical protein		fig|1664.9.peg.1247	0
seq3	TRUE				Putative amino acid permease		fig|1664.9.peg.1248	0
seq3	TRUE				FIG00746529: hypothetical protein		fig|1664.9.peg.1249	0
seq3	FALSE	Carbohydrates	Central carbohydrate metabolism	Glycolysis and Gluconeogenesis	6-phosphofructokinase (EC 2.7.1.11)	KEGG_ENZYME:2.7.1.11	fig|1664.9.peg.1252	1
seq3	FALSE	Carbohydrates	Central carbohydrate metabolism;Organic acids	Glycerate metabolism;Glycolysis and Gluconeogenesis;Pyruvate metabolism I: anaplerotic reactions, PEP	Pyruvate kinase (EC 2.7.1.40)	KEGG_ENZYME:2.7.1.40	fig|1664.9.peg.1253	1
seq3	TRUE				S1 RNA binding domain		fig|1664.9.peg.1255	0
seq3	TRUE				RibT protein, riboflavin biosynthesis acetyltransferase (GNAT) family		fig|1664.9.peg.1258	0
seq3	TRUE				Segregation and condensation protein B		fig|1664.9.peg.1260	0
seq3	FALSE	RNA Metabolism	RNA processing and modification	RNA pseudouridine syntheses	Ribosomal large subunit pseudouridine synthase B (EC 4.2.1.70)	KEGG_ENZYME:4.2.1.70	fig|1664.9.peg.1261	1
seq3	TRUE				FIG00627979: hypothetical protein		fig|1664.9.peg.1266	0
seq3	FALSE	Nucleosides and Nucleotides	Pyrimidines	pyrimidine conversions	Cytidylate kinase (EC 2.7.4.25)	KEGG_ENZYME:2.7.4.25	fig|1664.9.peg.1267	1
seq3	FALSE	Protein Metabolism	Protein biosynthesis	Ribosome SSU bacterial	SSU ribosomal protein S1p		fig|1664.9.peg.1268	1
seq3	FALSE	Protein Metabolism	Protein biosynthesis	Universal GTPases	GTP-binding protein EngA		fig|1664.9.peg.1269	1
seq3	FALSE	DNA Metabolism	DNA Metabolism - no subcategory	DNA structural proteins, bacterial	DNA-binding protein HBsu		fig|1664.9.peg.1270	1
seq3	TRUE				TPR-repeat-containing protein, putative component of Menaquinone-cytochrome C reductase		fig|1664.9.peg.1271	0
seq3	FALSE	RNA Metabolism	RNA processing and modification	tRNA nucleotidyltransferase	tRNA nucleotidyltransferase (EC 2.7.7.21) (EC 2.7.7.25)	KEGG_ENZYME:2.7.7.21,KEGG_ENZYME:2.7.7.25	fig|1664.9.peg.1281	1
seq3	TRUE				FIG00744866: hypothetical protein		fig|1664.9.peg.1282	0
seq3	TRUE				COG0488: ATPase components of ABC transporters with duplicated ATPase domains		fig|1664.9.peg.1283	0
seq3	FALSE	Cofactors, Vitamins, Prosthetic Groups, Pigments;Nucleosides and Nucleotides	Folate and pterines;Pyrimidines	Folate Biosynthesis;pyrimidine conversions	Thymidylate synthase (EC 2.1.1.45)	KEGG_ENZYME:2.1.1.45	fig|1664.9.peg.1284	2
seq3	FALSE	Cofactors, Vitamins, Prosthetic Groups, Pigments	Folate and pterines	5-FCL-like protein;Folate Biosynthesis	Dihydrofolate reductase (EC 1.5.1.3)	KEGG_ENZYME:1.5.1.3	fig|1664.9.peg.1285	1
seq3	TRUE				Hypothetical protein DUF194, DegV family		fig|1664.9.peg.1286	0
seq3	TRUE				YfaA		fig|1664.9.peg.1288	0
seq1	TRUE				GNAT family acetyltransferase YjcF		fig|1664.9.peg.129	0
seq3	FALSE	Protein Metabolism	Protein biosynthesis	Universal GTPases	50S ribosomal subunit maturation GTPase RbgA (B. subtilis YlqF)		fig|1664.9.peg.1291	1
seq3	TRUE				Oxidoreductase		fig|1664.9.peg.1294	0
seq3	FALSE	DNA Metabolism	DNA replication	DNA topoisomerases, Type I, ATP-independent	DNA topoisomerase I (EC 5.99.1.2)	KEGG_ENZYME:5.99.1.2	fig|1664.9.peg.1296	1
seq3	FALSE	RNA Metabolism	RNA processing and modification	tRNA modification Bacteria	tRNA:m(5)U-54 MTase gid		fig|1664.9.peg.1297	1
seq3	FALSE	Protein Metabolism	Protein degradation	Proteasome bacterial;Proteolysis in bacteria, ATP-dependent	ATP-dependent protease HslV (EC 3.4.25.-)	KEGG_ENZYME:3.4.25.-	fig|1664.9.peg.1299	1
seq1	TRUE				UPF0118 membrane protein YrrI		fig|1664.9.peg.130	0
seq3	FALSE	Protein Metabolism	Protein degradation	Proteasome bacterial;Proteolysis in bacteria, ATP-dependent	ATP-dependent hsl protease ATP-binding subunit HslU		fig|1664.9.peg.1300	1
seq3	TRUE				LacX protein, plasmid		fig|1664.9.peg.1301	0
seq3	FALSE	Carbohydrates	Fermentation;Organic acids	Acetoin, butanediol metabolism;Alpha-acetolactate operon	Acetolactate synthase, catabolic (EC 2.2.1.6)	KEGG_ENZYME:2.2.1.6	fig|1664.9.peg.1302	1
seq3	FALSE	Carbohydrates	Fermentation;Organic acids	Acetoin, butanediol metabolism;Alpha-acetolactate operon	Alpha-acetolactate decarboxylase (EC 4.1.1.5)	KEGG_ENZYME:4.1.1.5	fig|1664.9.peg.1303	1
seq3	TRUE				Hydroxymethylpyrimidine kinase (EC 2.7.1.49) @ Hydroxymethylpyrimidine phosphate kinase ThiD (EC 2.7.4.7)	KEGG_ENZYME:2.7.1.49,KEGG_ENZYME:2.7.4.7	fig|1664.9.peg.1304	0
seq3	FALSE	Miscellaneous	Miscellaneous - no subcategory	Broadly distributed proteins not in subsystems	YbbL ABC transporter ATP-binding protein		fig|1664.9.peg.1305	1
seq3	FALSE	DNA Metabolism;Virulence, Disease and Defense	DNA replication;Resistance to antibiotics and toxic compounds	DNA topoisomerases, Type II, ATP-dependent;Resistance to fluoroquinolones	Topoisomerase IV subunit B (EC 5.99.1.-)	KEGG_ENZYME:5.99.1.-	fig|1664.9.peg.1308	2
seq3	FALSE	DNA Metabolism;Virulence, Disease and Defense	DNA replication;Resistance to antibiotics and toxic compounds	DNA topoisomerases, Type II, ATP-dependent;Resistance to fluoroquinolones	Topoisomerase IV subunit A (EC 5.99.1.-)	KEGG_ENZYME:5.99.1.-	fig|1664.9.peg.1309	2
seq3	FALSE	Carbohydrates	Fermentation	Butanol Biosynthesis;Fermentations: Mixed acid	Pyruvate formate-lyase (EC 2.3.1.54)	KEGG_ENZYME:2.3.1.54	fig|1664.9.peg.1310	1
seq3	FALSE	Carbohydrates	Fermentation	Fermentations: Mixed acid	Pyruvate formate-lyase activating enzyme (EC 1.97.1.4)	KEGG_ENZYME:1.97.1.4	fig|1664.9.peg.1311	1
seq3	TRUE				Transcriptional regulators, LysR family		fig|1664.9.peg.1312	0
seq3	FALSE	Phosphorus Metabolism	Phosphorus Metabolism - no subcategory	Phosphate metabolism	Manganese-dependent inorganic pyrophosphatase (EC 3.6.1.1)	KEGG_ENZYME:3.6.1.1	fig|1664.9.peg.1313	1
seq3	TRUE				Hydrolase, alpha/beta fold family		fig|1664.9.peg.1318	0
seq3	TRUE				Bifunctional protein: zinc-containing alcohol dehydrogenase;quinone oxidoreductase ( NADPH:quinone reductase) (EC 1.1.1.-);Similar to arginate lyase	KEGG_ENZYME:1.1.1.-	fig|1664.9.peg.1319	0
seq1	FALSE	Protein Metabolism	Protein biosynthesis	Translation termination factors bacterial	Peptide chain release factor 3		fig|1664.9.peg.132	1
seq3	TRUE				Hypothetical protein DUF194, DegV family		fig|1664.9.peg.1321	0
seq3	TRUE				DegV family protein		fig|1664.9.peg.1324	0
seq3	TRUE				Fibronectin/fibrinogen-binding protein		fig|1664.9.peg.1325	0
seq30	TRUE				FIG00745657: hypothetical protein		fig|1664.9.peg.1326	0
seq30	TRUE				FIG00743012: hypothetical protein		fig|1664.9.peg.1327	0
seq30	FALSE	Stress Response	Oxidative stress	Glutathione: Biosynthesis and gamma-glutamyl cycle	Glutathione biosynthesis bifunctional protein gshF (EC 6.3.2.2)(EC 6.3.2.3)	KEGG_ENZYME:6.3.2.2,KEGG_ENZYME:6.3.2.3	fig|1664.9.peg.1328	1
seq30	TRUE				Uncharacterized ATPase (AAA family) associated with cysteine desulfurase		fig|1664.9.peg.1329	0
seq1	TRUE				FIG00743681: hypothetical protein		fig|1664.9.peg.133	0
seq30	TRUE				Universal stress protein family		fig|1664.9.peg.1331	0
seq30	TRUE				Hydrolase, haloacid dehalogenase-like family		fig|1664.9.peg.1334	0
seq30	TRUE				FIG00773212: hypothetical protein		fig|1664.9.peg.1335	0
seq30	TRUE				Nitroreductase family protein		fig|1664.9.peg.1336	0
seq31	FALSE	Amino Acids and Derivatives	Lysine, threonine, methionine, and cysteine	Methionine Biosynthesis;Methionine Degradation	S-adenosylmethionine synthetase (EC 2.5.1.6)	KEGG_ENZYME:2.5.1.6	fig|1664.9.peg.1338	1
seq31	FALSE	Carbohydrates	Central carbohydrate metabolism	Pentose phosphate pathway	6-phosphogluconolactonase (EC 3.1.1.31)	KEGG_ENZYME:3.1.1.31	fig|1664.9.peg.1340	1
seq31	TRUE				Phosphotransferase system sorbitol-specific component IIA		fig|1664.9.peg.1341	0
seq32_circ	TRUE				hypothetical protein		fig|1664.9.peg.1344	0
seq32_circ	TRUE				FIG00630288: hypothetical protein		fig|1664.9.peg.1347	0
seq32_circ	TRUE				hypothetical protein		fig|1664.9.peg.1348	0
seq32_circ	TRUE				Plasmid replication initiation protein		fig|1664.9.peg.1349	0
seq1	TRUE				FIG00743758: hypothetical protein		fig|1664.9.peg.136	0
seq36_circ	TRUE				hypothetical protein		fig|1664.9.peg.1362	0
seq38	TRUE				hypothetical protein		fig|1664.9.peg.1364	0
seq4	FALSE	Protein Metabolism	Protein biosynthesis	tRNA aminoacylation, Lys	Lysyl-tRNA synthetase (class II) (EC 6.1.1.6)	KEGG_ENZYME:6.1.1.6	fig|1664.9.peg.1368	1
seq4	FALSE	RNA Metabolism	RNA processing and modification	tRNA modification Bacteria	tRNA dihydrouridine synthase B (EC 1.-.-.-)	KEGG_ENZYME:1.-.-.-	fig|1664.9.peg.1369	1
seq1	FALSE	Protein Metabolism	Protein degradation	Proteolysis in bacteria, ATP-dependent	ATP-dependent Clp protease ATP-binding subunit ClpA		fig|1664.9.peg.137	1
seq4	FALSE	Virulence, Disease and Defense	Adhesion	Streptococcus pyogenes recombinatorial zone	Chaperonin (heat shock protein 33)		fig|1664.9.peg.1370	1
seq4	FALSE	Cofactors, Vitamins, Prosthetic Groups, Pigments	Folate and pterines	Folate biosynthesis cluster	Cell division protein FtsH (EC 3.4.24.-)	KEGG_ENZYME:3.4.24.-	fig|1664.9.peg.1371	1
seq4	FALSE	Cofactors, Vitamins, Prosthetic Groups, Pigments;Nucleosides and Nucleotides	Folate and pterines;Purines	Folate biosynthesis cluster;Purine conversions	Hypoxanthine-guanine phosphoribosyltransferase (EC 2.4.2.8)	KEGG_ENZYME:2.4.2.8	fig|1664.9.peg.1372	2
seq4	FALSE	Dormancy and Sporulation	Dormancy and Sporulation - no subcategory	Sporulation Cluster	RNA binding protein, contains ribosomal protein S1 domain		fig|1664.9.peg.1374	1
seq4	FALSE	Dormancy and Sporulation;Stress Response	Dormancy and Sporulation - no subcategory;Heat shock	Heat shock dnaK gene cluster extended;Sporulation Cluster	Ribosome-associated heat shock protein implicated in the recycling of the 50S subunit (S4 paralog)		fig|1664.9.peg.1376	2
seq4	FALSE	DNA Metabolism;Dormancy and Sporulation;RNA Metabolism	DNA replication;Dormancy and Sporulation - no subcategory;Transcription	DNA-replication;Sporulation Cluster;Transcription factors bacterial	Transcription-repair coupling factor		fig|1664.9.peg.1378	3
seq4	FALSE	Dormancy and Sporulation;Protein Metabolism	Dormancy and Sporulation - no subcategory;Protein biosynthesis	Sporulation-associated proteins with broader functions;Translation termination factors bacterial	Peptidyl-tRNA hydrolase (EC 3.1.1.29)	KEGG_ENZYME:3.1.1.29	fig|1664.9.peg.1379	2
seq1	TRUE				FIG00742907: hypothetical protein		fig|1664.9.peg.138	0
seq4	FALSE	Carbohydrates	Fermentation	Fermentations: Lactate;Fermentations: Mixed acid	L-lactate dehydrogenase (EC 1.1.1.27)	KEGG_ENZYME:1.1.1.27	fig|1664.9.peg.1380	1
seq4	TRUE				ErfK/YbiS/YcfS/YnhG family protein, putative		fig|1664.9.peg.1382	0
seq4	TRUE				FIG00742398: hypothetical protein		fig|1664.9.peg.1383	0
seq4	FALSE	Amino Acids and Derivatives;Carbohydrates	Alanine, serine, and glycine;Central carbohydrate metabolism	Alanine biosynthesis;Pyruvate Alanine Serine Interconversions	Alanine racemase (EC 5.1.1.1)	KEGG_ENZYME:5.1.1.1	fig|1664.9.peg.1387	2
seq4	FALSE	Fatty Acids, Lipids, and Isoprenoids	Fatty acids	Fatty Acid Biosynthesis FASII	Holo-[acyl-carrier protein] synthase (EC 2.7.8.7)	KEGG_ENZYME:2.7.8.7	fig|1664.9.peg.1388	1
seq4	TRUE				DEAD-box ATP-dependent RNA helicase CshA (EC 3.6.4.13)	KEGG_ENZYME:3.6.4.13	fig|1664.9.peg.1389	0
seq1	TRUE				Phosphocarrier protein of PTS system		fig|1664.9.peg.139	0
seq4	FALSE	Cell Wall and Capsule	Cell Wall and Capsule - no subcategory	Peptidoglycan Biosynthesis;Peptidoglycan biosynthesis--gjo	UDP-N-acetylmuramoylalanyl-D-glutamyl-2,6-diaminopimelate--D-alanyl-D-alanine ligase (EC 6.3.2.10)	KEGG_ENZYME:6.3.2.10	fig|1664.9.peg.1390	1
seq4	TRUE				Heat shock protein HtpX (EC 3.4.24.-)	KEGG_ENZYME:3.4.24.-	fig|1664.9.peg.1392	0
seq4	TRUE				LemA protein		fig|1664.9.peg.1393	0
seq1	TRUE				membrane protein		fig|1664.9.peg.14	0
seq1	FALSE	Carbohydrates	Monosaccharides	Fructose utilization	Phosphoenolpyruvate-protein phosphotransferase of PTS system (EC 2.7.3.9)	KEGG_ENZYME:2.7.3.9	fig|1664.9.peg.140	1
seq4	FALSE	Protein Metabolism	Protein biosynthesis	Ribosome LSU bacterial	LSU ribosomal protein L31p @ LSU ribosomal protein L31p, zinc-independent		fig|1664.9.peg.1401	1
seq4	FALSE	Cell Wall and Capsule	Cell Wall and Capsule - no subcategory	Peptidoglycan Biosynthesis;UDP-N-acetylmuramate from Fructose-6-phosphate Biosynthesis	UDP-N-acetylglucosamine 1-carboxyvinyltransferase (EC 2.5.1.7)	KEGG_ENZYME:2.5.1.7	fig|1664.9.peg.1402	1
seq4	FALSE	Nucleosides and Nucleotides	Pyrimidines	pyrimidine conversions	CTP synthase (EC 6.3.4.2)	KEGG_ENZYME:6.3.4.2	fig|1664.9.peg.1403	1
seq4	FALSE	RNA Metabolism	Transcription	RNA polymerase bacterial	DNA-directed RNA polymerase delta subunit (EC 2.7.7.6)	KEGG_ENZYME:2.7.7.6	fig|1664.9.peg.1405	1
seq4	TRUE				FIG00743387: hypothetical protein		fig|1664.9.peg.1406	0
seq4	TRUE				Deoxyguanosinetriphosphate triphosphohydrolase (EC 3.1.5.1)	KEGG_ENZYME:3.1.5.1	fig|1664.9.peg.1408	0
seq4	TRUE				Promiscuous sugar phosphatase YidA, haloacid dehalogenase-like phosphatase family		fig|1664.9.peg.1409	0
seq1	TRUE				Negative transcriptional regulator-copper transport operon		fig|1664.9.peg.141	0
seq4	FALSE	Potassium metabolism	Potassium metabolism - no subcategory	Potassium homeostasis	Large-conductance mechanosensitive channel		fig|1664.9.peg.1412	1
seq4	FALSE	Cell Wall and Capsule	Capsular and extracellular polysacchrides	Sialic Acid Metabolism	N-acetylneuraminate lyase (EC 4.1.3.3)	KEGG_ENZYME:4.1.3.3	fig|1664.9.peg.1414	1
seq1	FALSE	Membrane Transport;Virulence, Disease and Defense	Cation transporters;Resistance to antibiotics and toxic compounds	Copper homeostasis;Copper Transport System	Lead, cadmium, zinc and mercury transporting ATPase (EC 3.6.3.3) (EC 3.6.3.5);Copper-translocating P-type ATPase (EC 3.6.3.4)	KEGG_ENZYME:3.6.3.3,KEGG_ENZYME:3.6.3.5,KEGG_ENZYME:3.6.3.4	fig|1664.9.peg.142	2
seq4	FALSE	Carbohydrates;Nucleosides and Nucleotides	Central carbohydrate metabolism;Purines	De Novo Purine Biosynthesis;Pentose phosphate pathway	Ribose-phosphate pyrophosphokinase (EC 2.7.6.1)	KEGG_ENZYME:2.7.6.1	fig|1664.9.peg.1420	2
seq4	FALSE	Cell Wall and Capsule	Capsular and extracellular polysacchrides;Cell Wall and Capsule - no subcategory	Peptidoglycan Biosynthesis;Sialic Acid Metabolism;UDP-N-acetylmuramate from Fructose-6-phosphate Biosynthesis	N-acetylglucosamine-1-phosphate uridyltransferase (EC 2.7.7.23) / Glucosamine-1-phosphate N-acetyltransferase (EC 2.3.1.157)	KEGG_ENZYME:2.7.7.23,KEGG_ENZYME:2.3.1.157	fig|1664.9.peg.1421	1
seq4	FALSE	Nucleosides and Nucleotides	Purines	De Novo Purine Biosynthesis	PurR: transcription regulator associated with purine metabolism		fig|1664.9.peg.1424	1
seq4	FALSE	Fatty Acids, Lipids, and Isoprenoids	Isoprenoids	Isoprenoid Biosynthesis	4-diphosphocytidyl-2-C-methyl-D-erythritol kinase (EC 2.7.1.148)	KEGG_ENZYME:2.7.1.148	fig|1664.9.peg.1425	1
seq4	TRUE				Transcriptional regulator, MarR family		fig|1664.9.peg.1426	0
seq4	TRUE				Veg protein		fig|1664.9.peg.1427	0
seq4	FALSE	Protein Metabolism;RNA Metabolism	Protein biosynthesis;RNA processing and modification	Ribosome biogenesis bacterial;RNA methylation	SSU rRNA (adenine(1518)-N(6)/adenine(1519)-N(6))-dimethyltransferase (EC 2.1.1.182)	KEGG_ENZYME:2.1.1.182	fig|1664.9.peg.1428	2
seq4	FALSE	Protein Metabolism	Protein biosynthesis	Ribosome biogenesis bacterial	Ribonuclease M5 (EC 3.1.26.8)	KEGG_ENZYME:3.1.26.8	fig|1664.9.peg.1429	1
seq1	FALSE	Nucleosides and Nucleotides	Nucleosides and Nucleotides - no subcategory	Ribonucleotide reduction	Ribonucleotide reductase of class III (anaerobic), large subunit (EC 1.17.4.2)	KEGG_ENZYME:1.17.4.2	fig|1664.9.peg.143	1
seq4	FALSE	Protein Metabolism	Protein biosynthesis	tRNA aminoacylation, Met	Methionyl-tRNA synthetase (EC 6.1.1.10)	KEGG_ENZYME:6.1.1.10	fig|1664.9.peg.1431	1
seq4	TRUE				hypothetical protein		fig|1664.9.peg.1435	0
seq4	TRUE				hypothetical protein		fig|1664.9.peg.1436	0
seq4	FALSE	Cofactors, Vitamins, Prosthetic Groups, Pigments	Folate and pterines	5-FCL-like protein;Folate Biosynthesis	Dihydrofolate reductase (EC 1.5.1.3)	KEGG_ENZYME:1.5.1.3	fig|1664.9.peg.1437	1
seq4	FALSE	Protein Metabolism	Protein biosynthesis	Ribosome LSU bacterial	LSU ribosomal protein L7/L12 (P1/P2)		fig|1664.9.peg.1439	1
seq4	FALSE	Protein Metabolism	Protein biosynthesis	Ribosome LSU bacterial	LSU ribosomal protein L10p (P0)		fig|1664.9.peg.1440	1
seq4	FALSE	Carbohydrates	Central carbohydrate metabolism;Fermentation	Fermentations: Lactate;Fermentations: Mixed acid;Pyruvate metabolism II: acetyl-CoA, acetogenesis from pyruvate	Acetate kinase (EC 2.7.2.1)	KEGG_ENZYME:2.7.2.1	fig|1664.9.peg.1441	1
seq4	FALSE	Nucleosides and Nucleotides	Purines	Purine conversions	Adenine deaminase (EC 3.5.4.2)	KEGG_ENZYME:3.5.4.2	fig|1664.9.peg.1443	1
seq4	FALSE	Protein Metabolism	Protein biosynthesis	Ribosome LSU bacterial	LSU ribosomal protein L1p (L10Ae)		fig|1664.9.peg.1444	1
seq4	FALSE	Protein Metabolism	Protein biosynthesis	Ribosome LSU bacterial	LSU ribosomal protein L11p (L12e)		fig|1664.9.peg.1445	1
seq4	FALSE	RNA Metabolism	Transcription	Transcription factors bacterial	Transcription antitermination protein NusG		fig|1664.9.peg.1447	1
seq4	FALSE	Protein Metabolism	Protein biosynthesis	Ribosome LSU bacterial	LSU ribosomal protein L33p @ LSU ribosomal protein L33p, zinc-dependent		fig|1664.9.peg.1449	1
seq4	FALSE	RNA Metabolism	RNA processing and modification	RNA methylation	23S rRNA (guanosine-2&#39;-O-) -methyltransferase rlmB (EC 2.1.1.-)	KEGG_ENZYME:2.1.1.-	fig|1664.9.peg.1452	1
seq4	FALSE	Miscellaneous;Protein Metabolism	Plant-Prokaryote DOE project;Protein biosynthesis	Conserved gene cluster possibly involved in RNA metabolism;tRNA aminoacylation, Cys	Cysteinyl-tRNA synthetase (EC 6.1.1.16)	KEGG_ENZYME:6.1.1.16	fig|1664.9.peg.1454	2
seq4	FALSE	Protein Metabolism	Protein degradation	Proteolysis in bacteria, ATP-dependent	Membrane-associated protein containing RNA-binding TRAM domain and ribonuclease PIN-domain, YacL B.subtilis ortholog		fig|1664.9.peg.1455	1
seq4	FALSE	DNA Metabolism;Protein Metabolism	DNA repair;Protein degradation	DNA repair, bacterial;Proteolysis in bacteria, ATP-dependent	DNA repair protein RadA		fig|1664.9.peg.1456	2
seq4	FALSE	Nucleosides and Nucleotides	Detoxification	Housecleaning nucleoside triphosphate pyrophosphatases;Nudix proteins (nucleoside triphosphate hydrolases)	Deoxyuridine 5&#39;-triphosphate nucleotidohydrolase (EC 3.6.1.23)	KEGG_ENZYME:3.6.1.23	fig|1664.9.peg.1457	1
seq4	FALSE	Carbohydrates	Central carbohydrate metabolism;Monosaccharides	D-ribose utilization;Pentose phosphate pathway	Ribose 5-phosphate isomerase A (EC 5.3.1.6)	KEGG_ENZYME:5.3.1.6	fig|1664.9.peg.1458	1
seq4	FALSE	Protein Metabolism	Protein degradation	Protein degradation	Aminopeptidase C (EC 3.4.22.40)	KEGG_ENZYME:3.4.22.40	fig|1664.9.peg.1459	1
seq4	FALSE	Protein Metabolism	Protein degradation	Protein degradation	Aminopeptidase C (EC 3.4.22.40)	KEGG_ENZYME:3.4.22.40	fig|1664.9.peg.1461	1
seq4	FALSE	Stress Response	Osmotic stress	Choline and Betaine Uptake and Betaine Biosynthesis	Glycine betaine ABC transport system, glycine betaine-binding protein OpuAC		fig|1664.9.peg.1469	1
seq4	FALSE	Stress Response	Osmotic stress	Choline and Betaine Uptake and Betaine Biosynthesis	Glycine betaine ABC transport system, ATP-binding protein OpuAA (EC 3.6.3.32)	KEGG_ENZYME:3.6.3.32	fig|1664.9.peg.1471	1
seq4	TRUE				Manganese transport protein MntH		fig|1664.9.peg.1474	0
seq4	TRUE				Phenolic acid decarboxylase (EC 4.1.1.-)	KEGG_ENZYME:4.1.1.-	fig|1664.9.peg.1476	0
seq4	TRUE				Cation transport ATPase		fig|1664.9.peg.1479	0
seq1	TRUE				Response regulator receiver:Transcriptional regulatory protein, C-terminal		fig|1664.9.peg.148	0
seq4	TRUE				conserved hypothetical protein		fig|1664.9.peg.1480	0
seq4	FALSE	Virulence, Disease and Defense	Resistance to antibiotics and toxic compounds	Beta-lactamase	Beta-lactamase (EC 3.5.2.6)	KEGG_ENZYME:3.5.2.6	fig|1664.9.peg.1481	1
seq4	FALSE	Carbohydrates;Sulfur Metabolism	Di- and oligosaccharides;Sulfur Metabolism - no subcategory	Galactosylceramide and Sulfatide metabolism;Lactose and Galactose Uptake and Utilization	Beta-galactosidase small subunit (EC 3.2.1.23)	KEGG_ENZYME:3.2.1.23	fig|1664.9.peg.1484	2
seq4	FALSE	Carbohydrates;Sulfur Metabolism	Di- and oligosaccharides;Sulfur Metabolism - no subcategory	Galactosylceramide and Sulfatide metabolism;Lactose and Galactose Uptake and Utilization	Beta-galactosidase large subunit (EC 3.2.1.23)	KEGG_ENZYME:3.2.1.23	fig|1664.9.peg.1485	2
seq4	TRUE				Oxygen-insensitive NADPH nitroreductase (EC 1.-.-.-)	KEGG_ENZYME:1.-.-.-	fig|1664.9.peg.1486	0
seq4	TRUE				ThiJ/PfpI family protein		fig|1664.9.peg.1488	0
seq4	TRUE				hypothetical protein		fig|1664.9.peg.1489	0
seq4	TRUE				Transcriptional regulator, XRE family		fig|1664.9.peg.1490	0
seq4	FALSE	Protein Metabolism	Protein biosynthesis	Ribosome SSU bacterial	SSU ribosomal protein S9p (S16e)		fig|1664.9.peg.1495	1
seq4	FALSE	Protein Metabolism	Protein biosynthesis	Ribosome LSU bacterial	LSU ribosomal protein L13p (L13Ae)		fig|1664.9.peg.1496	1
seq4	FALSE	RNA Metabolism	RNA processing and modification	RNA pseudouridine syntheses;tRNA modification Bacteria;tRNA processing	tRNA pseudouridine synthase A (EC 4.2.1.70)	KEGG_ENZYME:4.2.1.70	fig|1664.9.peg.1497	1
seq1	TRUE				hypothetical protein		fig|1664.9.peg.15	0
seq5	FALSE	Respiration	Respiration - no subcategory	Quinone oxidoreductase family	Quinone oxidoreductase (EC 1.6.5.5)	KEGG_ENZYME:1.6.5.5	fig|1664.9.peg.1506	1
seq5	TRUE				similar to glutathione reductase		fig|1664.9.peg.1510	0
seq5	FALSE	Stress Response	Osmotic stress	Choline and Betaine Uptake and Betaine Biosynthesis	L-proline glycine betaine ABC transport system permease protein ProV (TC 3.A.1.12.1)		fig|1664.9.peg.1511	1
seq5	FALSE	Stress Response	Osmotic stress	Choline and Betaine Uptake and Betaine Biosynthesis	L-proline glycine betaine binding ABC transporter protein ProX (TC 3.A.1.12.1) / Osmotic adaptation		fig|1664.9.peg.1512	1
seq5	TRUE				Maltose O-acetyltransferase (EC 2.3.1.79)	KEGG_ENZYME:2.3.1.79	fig|1664.9.peg.1514	0
seq5	FALSE	Carbohydrates	Monosaccharides	L-Arabinose utilization	Transcriptional repressor of arabinoside utilization operon, GntR family		fig|1664.9.peg.1518	1
seq1	FALSE	Virulence, Disease and Defense	Resistance to antibiotics and toxic compounds	Beta-lactamase	Metal-dependent hydrolases of the beta-lactamase superfamily I;PhnP protein		fig|1664.9.peg.152	1
seq5	FALSE	Miscellaneous	Miscellaneous - no subcategory	Phosphoglycerate mutase protein family	Phosphoglycerate mutase family 5		fig|1664.9.peg.1523	1
seq1	TRUE				Arsenate reductase family protein		fig|1664.9.peg.153	0
seq5	TRUE				LPXTG-motif cell wall anchor domain protein		fig|1664.9.peg.1538	0
seq1	FALSE	DNA Metabolism	DNA uptake, competence	Gram Positive Competence	Negative regulator of genetic competence MecA		fig|1664.9.peg.154	1
seq5	TRUE				Bifunctional protein: zinc-containing alcohol dehydrogenase;quinone oxidoreductase ( NADPH:quinone reductase) (EC 1.1.1.-);Similar to arginate lyase	KEGG_ENZYME:1.1.1.-	fig|1664.9.peg.1543	0
seq5	TRUE				Bifunctional protein: zinc-containing alcohol dehydrogenase;quinone oxidoreductase ( NADPH:quinone reductase) (EC 1.1.1.-);Similar to arginate lyase	KEGG_ENZYME:1.1.1.-	fig|1664.9.peg.1547	0
seq5	FALSE	Iron acquisition and metabolism	Iron acquisition and metabolism - no subcategory	Encapsulating protein for DyP-type peroxidase and ferritin-like protein oligomers	Predicted dye-decolorizing peroxidase (DyP), encapsulated subgroup		fig|1664.9.peg.1548	1
seq5	FALSE	Carbohydrates	Central carbohydrate metabolism	Pyruvate metabolism II: acetyl-CoA, acetogenesis from pyruvate	Pyruvate oxidase (EC 1.2.3.3)	KEGG_ENZYME:1.2.3.3	fig|1664.9.peg.1549	1
seq5	TRUE				Predicted tyrosine transporter, NhaC family		fig|1664.9.peg.1551	0
seq5	TRUE				hypothetical protein		fig|1664.9.peg.1553	0
seq5	TRUE				FIG00743435: hypothetical protein		fig|1664.9.peg.1554	0
seq5	TRUE				Rrf2 family transcriptional regulator Bsu YwgB		fig|1664.9.peg.1555	0
seq1	TRUE				hypothetical protein		fig|1664.9.peg.156	0
seq5	TRUE				cell surface protein precursor;cell surface protein precursor;cell surface protein precursor		fig|1664.9.peg.1560;fig|1664.9.peg.1560;fig|1664.9.peg.1560	0
seq5	TRUE				polysaccharide deacetylase, putative		fig|1664.9.peg.1566	0
seq5	TRUE				extracellular protein		fig|1664.9.peg.1567	0
seq5	FALSE	Nucleosides and Nucleotides	Purines	Purine conversions	Deoxyadenosine kinase (EC 2.7.1.76) / Deoxyguanosine kinase (EC 2.7.1.113)	KEGG_ENZYME:2.7.1.76,KEGG_ENZYME:2.7.1.113	fig|1664.9.peg.1572	1
seq5	TRUE				hypothetical protein		fig|1664.9.peg.1574	0
seq5	FALSE	Amino Acids and Derivatives;Protein Metabolism	Alanine, serine, and glycine;Protein biosynthesis	Glycine and Serine Utilization;tRNA aminoacylation, Ser	Seryl-tRNA synthetase (EC 6.1.1.11)	KEGG_ENZYME:6.1.1.11	fig|1664.9.peg.1575	2
seq5	TRUE				ABC transporter, ATP-binding protein		fig|1664.9.peg.1576	0
seq5	TRUE				FIG00906055: hypothetical protein		fig|1664.9.peg.1578	0
seq5	FALSE	Carbohydrates;Sulfur Metabolism	Di- and oligosaccharides;Sulfur Metabolism - no subcategory	Galactosylceramide and Sulfatide metabolism;Lactose and Galactose Uptake and Utilization	Alpha-galactosidase (EC 3.2.1.22)	KEGG_ENZYME:3.2.1.22	fig|1664.9.peg.1583	2
seq5	FALSE	Carbohydrates	Di- and oligosaccharides	Sucrose utilization	Sucrose operon repressor ScrR, LacI family		fig|1664.9.peg.1584	1
seq5	FALSE	Carbohydrates	Di- and oligosaccharides	Sucrose utilization	Sucrose-6-phosphate hydrolase (EC 3.2.1.B3)		fig|1664.9.peg.1585	1
seq5	FALSE	Carbohydrates*	Di- and oligosaccharides	Sucrose utilization	PTS system, sucrose-specific IIB component (EC 2.7.1.69) / PTS system, sucrose-specific IIC component (EC 2.7.1.69) / PTS system, sucrose-specific IIA component (EC 2.7.1.69)	KEGG_ENZYME:2.7.1.69,KEGG_ENZYME:2.7.1.69,KEGG_ENZYME:2.7.1.69	fig|1664.9.peg.1586	1
seq5	FALSE	Carbohydrates*			Glucan 1,6-alpha-glucosidase (EC 3.2.1.70)	KEGG_ENZYME:3.2.1.70	fig|1664.9.peg.1587	1
seq5	FALSE	Carbohydrates	Di- and oligosaccharides;Monosaccharides	Fructose utilization;Sucrose utilization	Fructokinase (EC 2.7.1.4)	KEGG_ENZYME:2.7.1.4	fig|1664.9.peg.1588	1
seq1	FALSE	Cofactors, Vitamins, Prosthetic Groups, Pigments	NAD and NADP	NAD and NADP cofactor biosynthesis global	NAD kinase (EC 2.7.1.23)	KEGG_ENZYME:2.7.1.23	fig|1664.9.peg.159	1
seq5	TRUE				FIG00627365: hypothetical protein		fig|1664.9.peg.1591	0
seq6	TRUE				GNAT family acetyltransferase YjcF		fig|1664.9.peg.1598	0
seq6	FALSE	Nucleosides and Nucleotides	Purines	Purine conversions	GMP reductase (EC 1.7.1.7)	KEGG_ENZYME:1.7.1.7	fig|1664.9.peg.1599	1
seq1	TRUE				hypothetical protein		fig|1664.9.peg.16	0
seq6	FALSE	Membrane Transport	Cation transporters	Magnesium transport	Magnesium and cobalt transport protein CorA		fig|1664.9.peg.1600	1
seq6	FALSE	RNA Metabolism	RNA processing and modification	RNA methylation	Ribosomal RNA large subunit methyltransferase A (EC 2.1.1.51)	KEGG_ENZYME:2.1.1.51	fig|1664.9.peg.1601	1
seq6	FALSE	RNA Metabolism	RNA processing and modification	RNA methylation	tRNA (cytidine(34)-2&#39;-O)-methyltransferase (EC 2.1.1.207)	KEGG_ENZYME:2.1.1.207	fig|1664.9.peg.1602	1
seq6	TRUE				FIG00742078: hypothetical protein		fig|1664.9.peg.1603	0
seq6	FALSE	Cell Division and Cell Cycle	Cell Division and Cell Cycle - no subcategory	Bacterial Cytoskeleton	Cell division protein FtsK		fig|1664.9.peg.1604	1
seq6	TRUE				FIG001621: Zinc protease		fig|1664.9.peg.1605	0
seq6	TRUE				FIG009210: peptidase, M16 family		fig|1664.9.peg.1606	0
seq6	TRUE				Transcriptional regulator in cluster with unspecified monosaccharide ABC transport system		fig|1664.9.peg.1608	0
seq6	FALSE	DNA Metabolism	DNA repair;DNA replication	DNA repair system including RecA, MutS and a hypothetical protein;DNA repair, bacterial;DNA repair, bacterial RecFOR pathway;DNA-replication	RecA protein		fig|1664.9.peg.1610	1
seq6	TRUE				FIG002344: Hydrolase (HAD superfamily)		fig|1664.9.peg.1611	0
seq6	TRUE				FIG000605: protein co-occurring with transport systems (COG1739)		fig|1664.9.peg.1613	0
seq6	FALSE	Protein Metabolism	Protein biosynthesis	Ribosome activity modulation	Ribosomal subunit interface protein		fig|1664.9.peg.1616	1
seq6	TRUE				Protein export cytoplasm protein SecA ATPase RNA helicase (TC 3.A.5.1.1)		fig|1664.9.peg.1617	0
seq6	FALSE	Protein Metabolism	Protein biosynthesis	Programmed frameshift;Translation termination factors bacterial	Peptide chain release factor 2		fig|1664.9.peg.1618	1
seq6	TRUE				Cell division transporter, ATP-binding protein FtsE (TC 3.A.5.1.1)		fig|1664.9.peg.1619	0
seq1	TRUE				Cytoplasmic copper homeostasis protein cutC		fig|1664.9.peg.162	0
seq6	TRUE				Cell division protein FtsX		fig|1664.9.peg.1620	0
seq6	FALSE	Miscellaneous	Miscellaneous - no subcategory	Bacillus subtilis scratch - gjo	Cell division topological determinant MinJ		fig|1664.9.peg.1621	1
seq6	FALSE	Phosphorus Metabolism	Phosphorus Metabolism - no subcategory	High affinity phosphate transporter and control of PHO regulon;Phosphate metabolism	Alkaline phosphatase synthesis transcriptional regulatory protein PhoP		fig|1664.9.peg.1622	1
seq6	FALSE	Phosphorus Metabolism	Phosphorus Metabolism - no subcategory	High affinity phosphate transporter and control of PHO regulon;Phosphate metabolism	Phosphate ABC transporter, periplasmic phosphate-binding protein PstS (TC 3.A.1.7.1)		fig|1664.9.peg.1624	1
seq6	FALSE	Phosphorus Metabolism	Phosphorus Metabolism - no subcategory	High affinity phosphate transporter and control of PHO regulon;Phosphate metabolism	Phosphate transport system permease protein PstC (TC 3.A.1.7.1)		fig|1664.9.peg.1625	1
seq6	FALSE	Phosphorus Metabolism	Phosphorus Metabolism - no subcategory	High affinity phosphate transporter and control of PHO regulon;Phosphate metabolism	Phosphate transport system permease protein PstA (TC 3.A.1.7.1)		fig|1664.9.peg.1626	1
seq6	FALSE	Phosphorus Metabolism	Phosphorus Metabolism - no subcategory	High affinity phosphate transporter and control of PHO regulon;Phosphate metabolism	Phosphate transport ATP-binding protein PstB (TC 3.A.1.7.1)		fig|1664.9.peg.1627	1
seq6	FALSE	Phosphorus Metabolism	Phosphorus Metabolism - no subcategory	High affinity phosphate transporter and control of PHO regulon;Phosphate metabolism	Phosphate transport ATP-binding protein PstB (TC 3.A.1.7.1)		fig|1664.9.peg.1628	1
seq6	FALSE	Phosphorus Metabolism	Phosphorus Metabolism - no subcategory	High affinity phosphate transporter and control of PHO regulon;Phosphate metabolism	Phosphate transport system regulatory protein PhoU		fig|1664.9.peg.1629	1
seq1	TRUE				SAM-dependent methyltransferase, MraW methylase family (EC 2.1.1.-)	KEGG_ENZYME:2.1.1.-	fig|1664.9.peg.163	0
seq6	TRUE				Hypothetical protein, homolog of fig|393130.3.peg.2627		fig|1664.9.peg.1633	0
seq6	FALSE	Regulation and Cell signaling	Regulation and Cell signaling - no subcategory	HPr catabolite repression system	HPr kinase/phosphorylase (EC 2.7.1.-) (EC 2.7.4.-)	KEGG_ENZYME:2.7.1.-,KEGG_ENZYME:2.7.4.-	fig|1664.9.peg.1637	1
seq6	FALSE	Carbohydrates;Fatty Acids, Lipids, and Isoprenoids	Phospholipids;Sugar alcohols	Glycerol and Glycerol-3-phosphate Uptake and Utilization;Glycerolipid and Glycerophospholipid Metabolism in Bacteria	Glycerol-3-phosphate dehydrogenase [NAD(P)+] (EC 1.1.1.94)	KEGG_ENZYME:1.1.1.94	fig|1664.9.peg.1639	2
seq6	FALSE	Nucleosides and Nucleotides;Sulfur Metabolism	Pyrimidines;Sulfur Metabolism - no subcategory	pyrimidine conversions;Thioredoxin-disulfide reductase	Thioredoxin reductase (EC 1.8.1.9)	KEGG_ENZYME:1.8.1.9	fig|1664.9.peg.1641	2
seq6	FALSE	Carbohydrates;Cell Division and Cell Cycle;Cell Wall and Capsule	Capsular and extracellular polysacchrides;Cell Wall and Capsule - no subcategory;Checkpoint control;Monosaccharides	Bacterial checkpoint-control-related cluster;Mannose Metabolism;Sialic Acid Metabolism;UDP-N-acetylmuramate from Fructose-6-phosphate Biosynthesis	Phosphoglucosamine mutase (EC 5.4.2.10) / Phosphomannomutase (EC 5.4.2.8)	KEGG_ENZYME:5.4.2.10,KEGG_ENZYME:5.4.2.8	fig|1664.9.peg.1642	3
seq6	FALSE	Nucleosides and Nucleotides	Detoxification	Housecleaning nucleoside triphosphate pyrophosphatases	Nucleotidase YfbR, HD superfamily		fig|1664.9.peg.1643	1
seq6	FALSE	DNA Metabolism	DNA repair	DNA repair, UvrABC system	Excinuclease ABC subunit B		fig|1664.9.peg.1644	1
seq6	FALSE	DNA Metabolism	DNA repair	DNA repair, UvrABC system	Excinuclease ABC subunit A		fig|1664.9.peg.1645	1
seq6	TRUE				Hypothetical ATP-binding protein UPF0042, contains P-loop		fig|1664.9.peg.1647	0
seq6	TRUE				FIG002813: LPPG:FO 2-phospho-L-lactate transferase like, CofD-like		fig|1664.9.peg.1648	0
seq6	TRUE				FIG001886: Cytoplasmic hypothetical protein		fig|1664.9.peg.1649	0
seq1	FALSE	Cell Wall and Capsule	Cell Wall and Capsule - no subcategory	Murein Hydrolases	Membrane-bound lytic murein transglycosylase D precursor (EC 3.2.1.-)	KEGG_ENZYME:3.2.1.-	fig|1664.9.peg.165	1
seq6	FALSE	Stress Response	Oxidative stress	Oxidative stress	Organic hydroperoxide resistance transcriptional regulator		fig|1664.9.peg.1650	1
seq6	TRUE				Protein-disulfide isomerase		fig|1664.9.peg.1651	0
seq6	FALSE	Protein Metabolism;Regulation and Cell signaling	Protein degradation;Regulation and Cell signaling - no subcategory	cAMP signaling in bacteria;Proteasome bacterial;Proteolysis in bacteria, ATP-dependent	ATP-dependent Clp protease proteolytic subunit (EC 3.4.21.92)	KEGG_ENZYME:3.4.21.92	fig|1664.9.peg.1652	2
seq6	FALSE	Nucleosides and Nucleotides;RNA Metabolism	Purines;RNA processing and modification	Purine conversions;Queuosine-Archaeosine Biosynthesis	Inosine-uridine preferring nucleoside hydrolase (EC 3.2.2.1)	KEGG_ENZYME:3.2.2.1	fig|1664.9.peg.1654	2
seq6	TRUE				oxidoreductase (putative)		fig|1664.9.peg.1656	0
seq1	FALSE	Protein Metabolism	Protein biosynthesis	tRNA aminoacylation, Leu	Leucyl-tRNA synthetase (EC 6.1.1.4)	KEGG_ENZYME:6.1.1.4	fig|1664.9.peg.166	1
seq6	FALSE	Carbohydrates;Cofactors, Vitamins, Prosthetic Groups, Pigments;Fatty Acids, Lipids, and Isoprenoids	Fermentation;Folate and pterines;Phospholipids	5-FCL-like protein;Butanol Biosynthesis;Fermentations: Mixed acid;Glycerolipid and Glycerophospholipid Metabolism in Bacteria	Alcohol dehydrogenase (EC 1.1.1.1)	KEGG_ENZYME:1.1.1.1	fig|1664.9.peg.1666	3
seq6	FALSE	Membrane Transport;Regulation and Cell signaling	ABC transporters;Regulation and Cell signaling - no subcategory	ABC transporter oligopeptide (TC 3.A.1.5.1);Sex pheromones in Enterococcus faecalis and other Firmicutes	Oligopeptide ABC transporter, periplasmic oligopeptide-binding protein OppA (TC 3.A.1.5.1)		fig|1664.9.peg.1674	2
seq6	FALSE	Stress Response	Oxidative stress	Oxidative stress	Organic hydroperoxide resistance protein		fig|1664.9.peg.1675	1
seq6	TRUE				bacteriocin immunity protein		fig|1664.9.peg.1682	0
seq7	TRUE				Dipeptidase		fig|1664.9.peg.1685	0
seq7	TRUE				hypothetical protein		fig|1664.9.peg.1687	0
seq7	TRUE				DNA helicase		fig|1664.9.peg.1689	0
seq7	FALSE	Protein Metabolism	Protein biosynthesis	tRNA aminoacylation, Trp	Tryptophanyl-tRNA synthetase (EC 6.1.1.2)	KEGG_ENZYME:6.1.1.2	fig|1664.9.peg.1690	1
seq7	TRUE				L-O-lysylphosphatidylglycerol synthase (EC 2.3.2.3)	KEGG_ENZYME:2.3.2.3	fig|1664.9.peg.1695	0
seq7	FALSE	RNA Metabolism	RNA processing and modification	RNA methylation	Ribosomal RNA small subunit methyltransferase C (EC 2.1.1.52)	KEGG_ENZYME:2.1.1.52	fig|1664.9.peg.1696	1
seq7	TRUE				hypothetical protein		fig|1664.9.peg.1697	0
seq7	FALSE	DNA Metabolism	DNA replication;DNA uptake, competence	DNA processing cluster;DNA-replication	DNA polymerase III subunits gamma and tau (EC 2.7.7.7)	KEGG_ENZYME:2.7.7.7	fig|1664.9.peg.1699	1
seq1	TRUE				membrane protein, putative		fig|1664.9.peg.17	0
seq7	FALSE	DNA Metabolism	DNA uptake, competence	DNA processing cluster	FIG000557: hypothetical protein co-occurring with RecR		fig|1664.9.peg.1700	1
seq7	FALSE	DNA Metabolism	DNA repair;DNA replication;DNA uptake, competence	DNA processing cluster;DNA repair, bacterial RecFOR pathway;DNA-replication	Recombination protein RecR		fig|1664.9.peg.1701	1
seq7	FALSE	Nucleosides and Nucleotides	Pyrimidines	pyrimidine conversions	Thymidylate kinase (EC 2.7.4.9)	KEGG_ENZYME:2.7.4.9	fig|1664.9.peg.1703	1
seq7	TRUE				protein from nitrogen regulatory protein P-II (GLNB) family, ortholog YAAQ B. subtilis		fig|1664.9.peg.1704	0
seq7	FALSE	Stress Response	Heat shock	Heat shock dnaK gene cluster extended	DNA replication intiation control protein YabA		fig|1664.9.peg.1706	1
seq7	FALSE	RNA Metabolism;Stress Response	Heat shock;RNA processing and modification	16S rRNA modification within P site of ribosome;Heat shock dnaK gene cluster extended	rRNA small subunit methyltransferase I		fig|1664.9.peg.1707	2
seq7	FALSE	Cell Division and Cell Cycle	Cell Division and Cell Cycle - no subcategory	Macromolecular synthesis operon;YgjD and YeaZ	TsaD/Kae1/Qri7 protein, required for threonylcarbamoyladenosine t(6)A37 formation in tRNA		fig|1664.9.peg.1709	1
seq1	FALSE	RNA Metabolism	RNA processing and modification	RNA pseudouridine syntheses	Ribosomal small subunit pseudouridine synthase A (EC 4.2.1.70)	KEGG_ENZYME:4.2.1.70	fig|1664.9.peg.171	1
seq7	FALSE	Cell Division and Cell Cycle;Cell Wall and Capsule;Protein Metabolism	Cell Division and Cell Cycle - no subcategory;Cell Wall and Capsule - no subcategory;Protein biosynthesis	Ribosome biogenesis bacterial;YgjD and YeaZ;YjeE	TsaB protein, required for threonylcarbamoyladenosine (t(6)A) formation in tRNA		fig|1664.9.peg.1711	3
seq7	FALSE	Amino Acids and Derivatives	ammonia assimilation;Glutamine, glutamate, aspartate, asparagine	Glutamine, Glutamate, Aspartate and Asparagine Biosynthesis	L-asparaginase (EC 3.5.1.1)	KEGG_ENZYME:3.5.1.1	fig|1664.9.peg.1713	1
seq7	FALSE	Carbohydrates	Di- and oligosaccharides	Beta-Glucoside Metabolism	PTS system, cellobiose-specific IIB component (EC 2.7.1.69)	KEGG_ENZYME:2.7.1.69	fig|1664.9.peg.1715	1
seq7	TRUE				ABC transporter ATP-binding protein uup		fig|1664.9.peg.1717	0
seq7	FALSE	Stress Response	Oxidative stress	Oxidative stress	Redox-sensitive transcriptional regulator (AT-rich DNA-binding protein)		fig|1664.9.peg.1718	1
seq7	FALSE	Protein Metabolism	Protein folding	GroEL GroES	Heat shock protein 60 family co-chaperone GroES		fig|1664.9.peg.1720	1
seq7	FALSE	Protein Metabolism	Protein folding	GroEL GroES	Heat shock protein 60 family chaperone GroEL		fig|1664.9.peg.1721	1
seq7	TRUE				Amino acid permease		fig|1664.9.peg.1722	0
seq7	TRUE				FIG006542: Phosphoesterase		fig|1664.9.peg.1723	0
seq7	FALSE	DNA Metabolism	DNA repair	DNA repair system including RecA, MutS and a hypothetical protein;DNA repair, bacterial MutL-MutS system	DNA mismatch repair protein MutS		fig|1664.9.peg.1724	1
seq7	FALSE	DNA Metabolism	DNA repair	DNA repair, bacterial MutL-MutS system	DNA mismatch repair protein MutL		fig|1664.9.peg.1725	1
seq7	FALSE	Cell Division and Cell Cycle	Cell Division and Cell Cycle - no subcategory	Bacterial Cytoskeleton	Septum formation protein Maf		fig|1664.9.peg.1726	1
seq7	TRUE				Lysine decarboxylase family		fig|1664.9.peg.1727	0
seq7	FALSE	DNA Metabolism	DNA recombination;DNA replication	DNA-replication;RuvABC plus a hypothetical	Holliday junction DNA helicase RuvB		fig|1664.9.peg.1729	1
seq7	FALSE	RNA Metabolism	RNA processing and modification	Queuosine-Archaeosine Biosynthesis;tRNA modification Bacteria	S-adenosylmethionine:tRNA ribosyltransferase-isomerase (EC 5.-.-.-)	KEGG_ENZYME:5.-.-.-	fig|1664.9.peg.1730	1
seq7	TRUE				Histone acetyltransferase HPA2 and related acetyltransferases		fig|1664.9.peg.1731	0
seq7	FALSE	Amino Acids and Derivatives	Arginine;urea cycle, polyamines	Arginine and Ornithine Degradation;Arginine Deiminase Pathway	Arginine deiminase (EC 3.5.3.6)	KEGG_ENZYME:3.5.3.6	fig|1664.9.peg.1732	1
seq7	FALSE	Amino Acids and Derivatives	Arginine;urea cycle, polyamines	Arginine and Ornithine Degradation;Arginine Deiminase Pathway	Ornithine carbamoyltransferase (EC 2.1.3.3)	KEGG_ENZYME:2.1.3.3	fig|1664.9.peg.1733	1
seq7	FALSE	Amino Acids and Derivatives	Arginine;urea cycle, polyamines	Arginine and Ornithine Degradation;Arginine Deiminase Pathway;Polyamine Metabolism	Carbamate kinase (EC 2.7.2.2)	KEGG_ENZYME:2.7.2.2	fig|1664.9.peg.1734	1
seq7	FALSE	RNA Metabolism	RNA processing and modification	Queuosine-Archaeosine Biosynthesis;tRNA modification Bacteria	tRNA-guanine transglycosylase (EC 2.4.2.29)	KEGG_ENZYME:2.4.2.29	fig|1664.9.peg.1739	1
seq7	TRUE				Preprotein translocase subunit YajC (TC 3.A.5.1.1)		fig|1664.9.peg.1740	0
seq7	TRUE				Mn-dependent transcriptional regulator MntR		fig|1664.9.peg.1742	0
seq7	FALSE	Carbohydrates	Central carbohydrate metabolism	Pentose phosphate pathway	Glucose-6-phosphate 1-dehydrogenase (EC 1.1.1.49)	KEGG_ENZYME:1.1.1.49	fig|1664.9.peg.1743	1
seq7	TRUE				FIG009439: Cytosolic protein containing multiple CBS domains		fig|1664.9.peg.1745	0
seq7	FALSE	RNA Metabolism	RNA processing and modification	RNA processing and degradation, bacterial	FIG146085: 3&#39;-to-5&#39;oligoribonuclease A, Bacillus type		fig|1664.9.peg.1746	1
seq7	TRUE				DEAD-box ATP-dependent RNA helicase CshB (EC 3.6.4.13)	KEGG_ENZYME:3.6.4.13	fig|1664.9.peg.1747	0
seq7	FALSE	Protein Metabolism	Protein biosynthesis	tRNA aminoacylation, Ala	Alanyl-tRNA synthetase (EC 6.1.1.7)	KEGG_ENZYME:6.1.1.7	fig|1664.9.peg.1749	1
seq1	TRUE				Predicted hydrolase		fig|1664.9.peg.175	0
seq7	TRUE				FIG01055109: hypothetical protein		fig|1664.9.peg.1750	0
seq7	TRUE				Putative Holliday junction resolvase YqgF		fig|1664.9.peg.1751	0
seq7	FALSE	RNA Metabolism	RNA processing and modification	Ribonuclease H;Ribonucleases in Bacillus	Ribonuclease HIII (EC 3.1.26.4)	KEGG_ENZYME:3.1.26.4	fig|1664.9.peg.1753	1
seq7	FALSE	DNA Metabolism	DNA repair	DNA repair, bacterial MutL-MutS system	Recombination inhibitory protein MutS2		fig|1664.9.peg.1755	1
seq7	TRUE				Thioredoxin		fig|1664.9.peg.1756	0
seq7	FALSE	Cell Wall and Capsule	Gram-Positive cell wall components	D-Alanyl Lipoteichoic Acid Biosynthesis;Teichoic and lipoteichoic acids biosynthesis	D-alanine--poly(phosphoribitol) ligase subunit 1 (EC 6.1.1.13)	KEGG_ENZYME:6.1.1.13	fig|1664.9.peg.1758	1
seq1	FALSE	Fatty Acids, Lipids, and Isoprenoids	Triacylglycerols	Triacylglycerol metabolism	Lysophospholipase (EC 3.1.1.5);Monoglyceride lipase (EC 3.1.1.23);putative	KEGG_ENZYME:3.1.1.5,KEGG_ENZYME:3.1.1.23	fig|1664.9.peg.176	1
seq7	FALSE	Cell Wall and Capsule	Gram-Positive cell wall components	D-Alanyl Lipoteichoic Acid Biosynthesis;Teichoic and lipoteichoic acids biosynthesis	Poly(glycerophosphate chain) D-alanine transfer protein DltD		fig|1664.9.peg.1761	1
seq8	TRUE				hypothetical protein		fig|1664.9.peg.1763	0
seq8	FALSE	Cofactors, Vitamins, Prosthetic Groups, Pigments	Coenzyme A	Coenzyme A Biosynthesis	2-dehydropantoate 2-reductase (EC 1.1.1.169)	KEGG_ENZYME:1.1.1.169	fig|1664.9.peg.1764	1
seq8	TRUE				Universal stress protein family		fig|1664.9.peg.1765	0
seq8	TRUE				hypothetical protein		fig|1664.9.peg.1767	0
seq8	TRUE				Cyclopropane-fatty-acyl-phospholipid synthase (EC 2.1.1.79)	KEGG_ENZYME:2.1.1.79	fig|1664.9.peg.1768	0
seq8	FALSE	Cell Wall and Capsule	Cell Wall and Capsule - no subcategory	Peptidoglycan Biosynthesis;Peptidoglycan biosynthesis--gjo	D-alanine--D-alanine ligase (EC 6.3.2.4)	KEGG_ENZYME:6.3.2.4	fig|1664.9.peg.1772	1
seq8	TRUE				small heat shock protein		fig|1664.9.peg.1773	0
seq8	TRUE				Neutral endopeptidase O (EC 3.4.24.-)	KEGG_ENZYME:3.4.24.-	fig|1664.9.peg.1776	0
seq8	TRUE				Maltose O-acetyltransferase (EC 2.3.1.79)	KEGG_ENZYME:2.3.1.79	fig|1664.9.peg.1777	0
seq1	TRUE				ABC transporter, ATP-binding protein		fig|1664.9.peg.178	0
seq8	TRUE				Extracellular protein		fig|1664.9.peg.1783	0
seq8	FALSE	Nucleosides and Nucleotides	Purines	Purine conversions	Adenylosuccinate synthetase (EC 6.3.4.4)	KEGG_ENZYME:6.3.4.4	fig|1664.9.peg.1786	1
seq8	FALSE	Cell Wall and Capsule	Gram-Positive cell wall components	Sortase	Sortase A, LPXTG specific		fig|1664.9.peg.1789	1
seq1	FALSE	Protein Metabolism	Protein biosynthesis	tRNA aminoacylation, Arg	Arginyl-tRNA synthetase (EC 6.1.1.19)	KEGG_ENZYME:6.1.1.19	fig|1664.9.peg.179	1
seq8	TRUE				Two-component response regulator SA14-24		fig|1664.9.peg.1791	0
seq8	TRUE				Two-component sensor kinase SA14-24		fig|1664.9.peg.1792	0
seq8	TRUE				FIG011501: YycH protein		fig|1664.9.peg.1793	0
seq8	TRUE				Distant homolog of hypothetical protein SA_21		fig|1664.9.peg.1794	0
seq8	TRUE				Serine protease, DegP/HtrA, do-like (EC 3.4.21.-)	KEGG_ENZYME:3.4.21.-	fig|1664.9.peg.1796	0
seq8	FALSE	Protein Metabolism;RNA Metabolism	Protein biosynthesis;RNA processing and modification	Ribosome biogenesis bacterial;RNA methylation;tRNA modification Bacteria	LSU m3Psi1915 methyltransferase RlmH		fig|1664.9.peg.1797	2
seq1	FALSE	Cell Wall and Capsule	Gram-Positive cell wall components	Teichoic and lipoteichoic acids biosynthesis	CDP-glycerol:poly(glycerophosphate) glycerophosphotransferase (EC 2.7.8.12)	KEGG_ENZYME:2.7.8.12	fig|1664.9.peg.18	1
seq1	TRUE				Putative hydrolase of the alpha/beta superfamily		fig|1664.9.peg.180	0
seq8	FALSE	Nucleosides and Nucleotides	Purines	Purine conversions	Adenine deaminase (EC 3.5.4.2)	KEGG_ENZYME:3.5.4.2	fig|1664.9.peg.1803	1
seq8	FALSE	Amino Acids and Derivatives	Arginine;urea cycle, polyamines	Arginine and Ornithine Degradation;Arginine Deiminase Pathway;Polyamine Metabolism	Arginine/ornithine antiporter ArcD		fig|1664.9.peg.1809	1
seq8	FALSE	Protein Metabolism	Protein processing and modification	Signal peptidase	Signal peptidase I (EC 3.4.21.89)	KEGG_ENZYME:3.4.21.89	fig|1664.9.peg.1810	1
seq8	TRUE				D-aspartate ligase (EC 6.3.1.12)	KEGG_ENZYME:6.3.1.12	fig|1664.9.peg.1812	0
seq8	FALSE	Amino Acids and Derivatives	ammonia assimilation;Glutamine, glutamate, aspartate, asparagine	Glutamine, Glutamate, Aspartate and Asparagine Biosynthesis	Aspartate racemase (EC 5.1.1.13)	KEGG_ENZYME:5.1.1.13	fig|1664.9.peg.1813	1
seq8	FALSE	Carbohydrates;Miscellaneous	Central carbohydrate metabolism;Miscellaneous - no subcategory	Glycolysis and Gluconeogenesis;Phosphoglycerate mutase protein family	Phosphoglycerate mutase (EC 5.4.2.1)	KEGG_ENZYME:5.4.2.1	fig|1664.9.peg.1814	2
seq8	FALSE	Virulence, Disease and Defense	Resistance to antibiotics and toxic compounds	Beta-lactamase	Beta-lactamase class C and other penicillin binding proteins		fig|1664.9.peg.1815	1
seq8	FALSE	Sulfur Metabolism	Sulfur Metabolism - no subcategory	Thioredoxin-disulfide reductase	Thiol peroxidase, Tpx-type (EC 1.11.1.15)	KEGG_ENZYME:1.11.1.15	fig|1664.9.peg.1818	1
seq8	TRUE				similar to Cell wall-associated hydrolase (invasion-associated proteins)		fig|1664.9.peg.1820	0
seq8	TRUE				hypothetical protein		fig|1664.9.peg.1822	0
seq8	TRUE				hypothetical protein		fig|1664.9.peg.1825	0
seq8	TRUE				cell surface protein precursor		fig|1664.9.peg.1832	0
seq8	FALSE	Protein Metabolism;Stress Response	Protein biosynthesis;Stress Response - no subcategory	Hfl operon;Universal GTPases	GTP-binding protein HflX		fig|1664.9.peg.1834	2
seq8	TRUE				1,3-propanediol dehydrogenase (EC 1.1.1.202)	KEGG_ENZYME:1.1.1.202	fig|1664.9.peg.1835	0
seq8	TRUE				ABC transporter, ATP-binding protein		fig|1664.9.peg.1839	0
seq1	TRUE				Probable transport protein		fig|1664.9.peg.184	0
seq8	TRUE				ABC-type antimicrobial peptide transport system, permease component		fig|1664.9.peg.1840	0
seq8	TRUE				Hexuronate utilization operon transcriptional repressor ExuR		fig|1664.9.peg.1842	0
seq9	TRUE				Cytochrome P450		fig|1664.9.peg.1844	0
seq9	FALSE	Carbohydrates	Central carbohydrate metabolism	Pyruvate metabolism II: acetyl-CoA, acetogenesis from pyruvate	Pyruvate oxidase (EC 1.2.3.3)	KEGG_ENZYME:1.2.3.3	fig|1664.9.peg.1848	1
seq1	TRUE				Voltage-gated chloride channel family protein		fig|1664.9.peg.185	0
seq9	TRUE				4-carboxymuconolactone decarboxylase (EC 4.1.1.44)	KEGG_ENZYME:4.1.1.44	fig|1664.9.peg.1850	0
seq9	TRUE				FIG00749372: hypothetical protein		fig|1664.9.peg.1853	0
seq9	TRUE				hypothetical protein		fig|1664.9.peg.1854	0
seq9	TRUE				unknown		fig|1664.9.peg.1856	0
seq9	FALSE	Carbohydrates	Di- and oligosaccharides	Beta-Glucoside Metabolism	Cellobiose phosphotransferase system YdjC-like protein		fig|1664.9.peg.1857	1
seq9	FALSE	Carbohydrates;Cell Wall and Capsule	Aminosugars;Capsular and extracellular polysacchrides	Chitin and N-acetylglucosamine utilization;Sialic Acid Metabolism	PTS system, N-acetylglucosamine-specific IIA component / PTS system, N-acetylglucosamine-specific IIB component (EC 2.7.1.69) / PTS system, N-acetylglucosamine-specific IIC component	KEGG_ENZYME:2.7.1.69	fig|1664.9.peg.1858	2
seq9	FALSE	Carbohydrates	Di- and oligosaccharides	Trehalose Uptake and Utilization	Trehalose-6-phosphate hydrolase (EC 3.2.1.93)	KEGG_ENZYME:3.2.1.93	fig|1664.9.peg.1859	1
seq9	FALSE	Carbohydrates	Di- and oligosaccharides	Trehalose Uptake and Utilization	PTS system, trehalose-specific IIB component (EC 2.7.1.69) / PTS system, trehalose-specific IIC component (EC 2.7.1.69) / PTS system, trehalose-specific IIA component (EC 2.7.1.69)	KEGG_ENZYME:2.7.1.69,KEGG_ENZYME:2.7.1.69,KEGG_ENZYME:2.7.1.69	fig|1664.9.peg.1860	1
seq9	FALSE	Cell Wall and Capsule	Gram-Positive cell wall components	Polyglycerolphosphate lipoteichoic acid biosynthesis	Glycosyltransferase LafB, responsible for the formation of Gal-Glc-DAG		fig|1664.9.peg.1867	1
seq9	FALSE	Cell Wall and Capsule	Gram-Positive cell wall components	Polyglycerolphosphate lipoteichoic acid biosynthesis	Lipoteichoic acid synthase LtaS Type IIb		fig|1664.9.peg.1868	1
seq9	FALSE	Amino Acids and Derivatives;Nucleosides and Nucleotides	Amino Acids and Derivatives - no subcategory;Pyrimidines	Creatine and Creatinine Degradation;pyrimidine conversions	Cytosine deaminase (EC 3.5.4.1)	KEGG_ENZYME:3.5.4.1	fig|1664.9.peg.1872	2
seq9	TRUE				DNA-binding response regulator, OmpR family		fig|1664.9.peg.1874	0
seq9	FALSE	RNA Metabolism	RNA processing and modification	Queuosine-Archaeosine Biosynthesis	Hydrolase (HAD superfamily) in cluster with DUF1447		fig|1664.9.peg.1876	1
seq1	FALSE	RNA Metabolism	RNA processing and modification	RNA processing and degradation, bacterial	3&#39;-to-5&#39;exoribonuclease RNase R		fig|1664.9.peg.188	1
seq9	FALSE	Carbohydrates	Organic acids	Citrate Metabolism, Transport, and Regulation	Citrate lyase beta chain (EC 4.1.3.6)	KEGG_ENZYME:4.1.3.6	fig|1664.9.peg.1883	1
seq9	TRUE				hypothetical protein		fig|1664.9.peg.1892	0
seq9	FALSE	Protein Metabolism;Stress Response	Heat shock;Protein folding	GroEL GroES;Heat shock dnaK gene cluster extended;Protein chaperones	Chaperone protein DnaJ		fig|1664.9.peg.1893	2
seq9	FALSE	Protein Metabolism;Stress Response	Heat shock;Protein folding	GroEL GroES;Heat shock dnaK gene cluster extended;Protein chaperones	Chaperone protein DnaK		fig|1664.9.peg.1894	2
seq9	FALSE	Protein Metabolism;Stress Response	Heat shock;Protein folding	GroEL GroES;Heat shock dnaK gene cluster extended;Protein chaperones	Heat shock protein GrpE		fig|1664.9.peg.1895	2
seq9	FALSE	Protein Metabolism;Stress Response	Heat shock;Protein folding	GroEL GroES;Heat shock dnaK gene cluster extended	Heat-inducible transcription repressor HrcA		fig|1664.9.peg.1896	2
seq9	FALSE	Cofactors, Vitamins, Prosthetic Groups, Pigments	Riboflavin, FMN, FAD	riboflavin to FAD;Riboflavin, FMN and FAD metabolism;Riboflavin, FMN and FAD metabolism in plants	Riboflavin kinase (EC 2.7.1.26) / FMN adenylyltransferase (EC 2.7.7.2)	KEGG_ENZYME:2.7.1.26,KEGG_ENZYME:2.7.7.2	fig|1664.9.peg.1899	1
seq9	FALSE	Cofactors, Vitamins, Prosthetic Groups, Pigments;RNA Metabolism	Riboflavin, FMN, FAD;RNA processing and modification	Riboflavin, FMN and FAD metabolism in plants;RNA pseudouridine syntheses;tRNA modification Bacteria;tRNA processing	tRNA pseudouridine synthase B (EC 4.2.1.70)	KEGG_ENZYME:4.2.1.70	fig|1664.9.peg.1900	2
seq9	FALSE	Protein Metabolism	Protein biosynthesis	Translation initiation factors bacterial	Ribosome-binding factor A		fig|1664.9.peg.1906	1
seq9	FALSE	Protein Metabolism	Protein biosynthesis	Translation initiation factors bacterial;Universal GTPases	Translation initiation factor 2		fig|1664.9.peg.1907	1
seq9	FALSE	RNA Metabolism	Transcription	Transcription factors bacterial	ribosomal protein L7Ae family protein		fig|1664.9.peg.1908	1
seq9	FALSE	RNA Metabolism	Transcription	Transcription factors bacterial	COG2740: Predicted nucleic-acid-binding protein implicated in transcription termination		fig|1664.9.peg.1909	1
seq9	FALSE	RNA Metabolism	Transcription	Transcription factors bacterial	Transcription termination protein NusA		fig|1664.9.peg.1910	1
seq9	FALSE	RNA Metabolism	Transcription	Transcription factors bacterial	FIG000325: clustered with transcription termination protein NusA		fig|1664.9.peg.1911	1
seq1	TRUE				Transcriptional regulator, MarR family		fig|1664.9.peg.192	0
seq1	FALSE	DNA Metabolism	DNA repair;DNA replication	DNA Repair Base Excision;DNA-replication	DNA polymerase I (EC 2.7.7.7)	KEGG_ENZYME:2.7.7.7	fig|1664.9.peg.193	1
seq1	FALSE	DNA Metabolism	DNA repair	DNA Repair Base Excision	Formamidopyrimidine-DNA glycosylase (EC 3.2.2.23)	KEGG_ENZYME:3.2.2.23	fig|1664.9.peg.194	1
seq1	FALSE	Nucleosides and Nucleotides	Nucleosides and Nucleotides - no subcategory	Ribonucleotide reduction	Ribonucleotide reductase transcriptional regulator NrdR		fig|1664.9.peg.196	1
seq1	FALSE	DNA Metabolism	DNA replication	DNA-replication	Helicase loader DnaI		fig|1664.9.peg.198	1
seq1	FALSE	Protein Metabolism	Protein biosynthesis	tRNA aminoacylation, Thr	Threonyl-tRNA synthetase (EC 6.1.1.3)	KEGG_ENZYME:6.1.1.3	fig|1664.9.peg.199	1
seq1	FALSE	Cell Wall and Capsule	Capsular and extracellular polysacchrides	Rhamnose containing glycans	Glycerol-3-phosphate cytidylyltransferase (EC 2.7.7.39)	KEGG_ENZYME:2.7.7.39	fig|1664.9.peg.20	1
seq1	FALSE	Carbohydrates	Central carbohydrate metabolism	Pyruvate metabolism II: acetyl-CoA, acetogenesis from pyruvate	Lactate 2-monooxygenase (EC 1.13.12.4)	KEGG_ENZYME:1.13.12.4	fig|1664.9.peg.200	1
seq1	FALSE	Protein Metabolism;Virulence, Disease and Defense	Invasion and intracellular resistance;Protein biosynthesis	Mycobacterium virulence operon involved in protein synthesis (LSU ribosomal proteins);Translation initiation factors bacterial	Translation initiation factor 3		fig|1664.9.peg.201	2
seq1	FALSE	Protein Metabolism;Virulence, Disease and Defense	Invasion and intracellular resistance;Protein biosynthesis	Mycobacterium virulence operon involved in protein synthesis (LSU ribosomal proteins);Ribosome LSU bacterial	LSU ribosomal protein L35p		fig|1664.9.peg.202	2
seq1	FALSE	Protein Metabolism;Virulence, Disease and Defense	Invasion and intracellular resistance;Protein biosynthesis	Mycobacterium virulence operon involved in protein synthesis (LSU ribosomal proteins);Ribosome LSU bacterial	LSU ribosomal protein L20p		fig|1664.9.peg.203	2
seq1	TRUE				Bifunctional protein: zinc-containing alcohol dehydrogenase;quinone oxidoreductase ( NADPH:quinone reductase) (EC 1.1.1.-);Similar to arginate lyase	KEGG_ENZYME:1.1.1.-	fig|1664.9.peg.204	0
seq1	TRUE				FIG001553: Hydrolase, HAD subfamily IIIA		fig|1664.9.peg.205	0
seq1	FALSE	Protein Metabolism	Protein biosynthesis	Universal GTPases	GTP-binding protein YqeH, required for biogenesis of 30S ribosome subunit		fig|1664.9.peg.206	1
seq1	TRUE				FIG004454: RNA binding protein		fig|1664.9.peg.207	0
seq1	FALSE	Cofactors, Vitamins, Prosthetic Groups, Pigments	NAD and NADP	NAD and NADP cofactor biosynthesis global	Nicotinate-nucleotide adenylyltransferase (EC 2.7.7.18)	KEGG_ENZYME:2.7.7.18	fig|1664.9.peg.208	1
seq1	TRUE				Hydrolase (HAD superfamily), YqeK		fig|1664.9.peg.209	0
seq1	FALSE	Cell Wall and Capsule	Gram-Positive cell wall components	Teichoic and lipoteichoic acids biosynthesis	Poly(glycerol-phosphate) alpha-glucosyltransferase (EC 2.4.1.52)	KEGG_ENZYME:2.4.1.52	fig|1664.9.peg.21	1
seq1	TRUE				FIG145533: Methyltransferase (EC 2.1.1.-)	KEGG_ENZYME:2.1.1.-	fig|1664.9.peg.211	0
seq1	TRUE				COG1399 protein in cluster with ribosomal protein L32p, Firmicutes subfamily		fig|1664.9.peg.213	0
seq1	FALSE	Carbohydrates	Central carbohydrate metabolism;Monosaccharides	D-gluconate and ketogluconates metabolism;Pentose phosphate pathway	6-phosphogluconate dehydrogenase, decarboxylating (EC 1.1.1.44)	KEGG_ENZYME:1.1.1.44	fig|1664.9.peg.214	1
seq1	FALSE	Virulence, Disease and Defense	Resistance to antibiotics and toxic compounds	Cobalt-zinc-cadmium resistance	DNA-binding heavy metal response regulator		fig|1664.9.peg.215	1
seq1	TRUE				Two-component system histidine kinase		fig|1664.9.peg.216	0
seq1	TRUE				Inner membrane protein translocase component YidC, OxaA protein		fig|1664.9.peg.217	0
seq1	FALSE	Carbohydrates	Central carbohydrate metabolism	Pyruvate metabolism II: acetyl-CoA, acetogenesis from pyruvate	Acylphosphate phosphohydrolase (EC 3.6.1.7), putative	KEGG_ENZYME:3.6.1.7	fig|1664.9.peg.218	1
seq1	FALSE	RNA Metabolism	RNA processing and modification	RNA methylation	FIG011178: rRNA methylase		fig|1664.9.peg.219	1
seq1	TRUE				Glycosyltransferase		fig|1664.9.peg.22	0
seq1	TRUE				Transcriptional regulator, HxlR family		fig|1664.9.peg.221	0
seq1	FALSE	Protein Metabolism	Protein biosynthesis	tRNA aminoacylation, Phe	Phenylalanyl-tRNA synthetase alpha chain (EC 6.1.1.20)	KEGG_ENZYME:6.1.1.20	fig|1664.9.peg.222	1
seq1	FALSE	Protein Metabolism	Protein biosynthesis	tRNA aminoacylation, Phe	Phenylalanyl-tRNA synthetase beta chain (EC 6.1.1.20)	KEGG_ENZYME:6.1.1.20	fig|1664.9.peg.223	1
seq1	FALSE	RNA Metabolism	RNA processing and modification	tRNA modification Bacteria	FIG004453: protein YceG like		fig|1664.9.peg.224	1
seq1	FALSE	Nucleosides and Nucleotides	Pyrimidines	pyrimidine conversions	Uridine kinase (EC 2.7.1.48) [C1]	KEGG_ENZYME:2.7.1.48	fig|1664.9.peg.225	1
seq1	FALSE	RNA Metabolism	Transcription	Transcription factors bacterial	Transcription elongation factor GreA		fig|1664.9.peg.226	1
seq1	TRUE				Sensor histidine kinase LiaS		fig|1664.9.peg.229	0
seq1	FALSE	Cell Wall and Capsule	Gram-Positive cell wall components	Teichoic and lipoteichoic acids biosynthesis	N-acetylmannosaminyltransferase (EC 2.4.1.187)	KEGG_ENZYME:2.4.1.187	fig|1664.9.peg.23	1
seq1	TRUE				Two component transcriptional regulator VraR		fig|1664.9.peg.230	0
seq1	TRUE				ABC transporter permease protein		fig|1664.9.peg.232	0
seq1	TRUE				ABC transporter ATP-binding protein		fig|1664.9.peg.233	0
seq1	TRUE				hypothetical protein		fig|1664.9.peg.234	0
seq1	FALSE	Carbohydrates;Cofactors, Vitamins, Prosthetic Groups, Pigments;Fatty Acids, Lipids, and Isoprenoids	Fermentation;Folate and pterines;Phospholipids	5-FCL-like protein;Butanol Biosynthesis;Fermentations: Mixed acid;Glycerolipid and Glycerophospholipid Metabolism in Bacteria	Alcohol dehydrogenase (EC 1.1.1.1)	KEGG_ENZYME:1.1.1.1	fig|1664.9.peg.235	3
seq1	FALSE	Amino Acids and Derivatives	Arginine;urea cycle, polyamines	Polyamine Metabolism	Putrescine transport ATP-binding protein PotA (TC 3.A.1.11.1)		fig|1664.9.peg.236	1
seq1	FALSE	Amino Acids and Derivatives	Arginine;urea cycle, polyamines	Polyamine Metabolism	ABC transporter, periplasmic spermidine putrescine-binding protein PotD (TC 3.A.1.11.1)		fig|1664.9.peg.239	1
seq1	FALSE	Cofactors, Vitamins, Prosthetic Groups, Pigments	NAD and NADP	NAD and NADP cofactor biosynthesis global	Nicotinate phosphoribosyltransferase (EC 2.4.2.11)	KEGG_ENZYME:2.4.2.11	fig|1664.9.peg.24	1
seq1	FALSE	Cell Division and Cell Cycle	Checkpoint control	Bacterial checkpoint-control-related cluster	Diadenylate cyclase spyDAC;Bacterial checkpoint controller DisA with nucleotide-binding domain		fig|1664.9.peg.240	1
seq1	FALSE	Cell Division and Cell Cycle	Checkpoint control	Bacterial checkpoint-control-related cluster	Uncharacterized secreted protein associated with spyDAC		fig|1664.9.peg.241	1
seq1	FALSE	Cell Division and Cell Cycle;Cell Wall and Capsule	Capsular and extracellular polysacchrides;Cell Wall and Capsule - no subcategory;Checkpoint control	Bacterial checkpoint-control-related cluster;Sialic Acid Metabolism;UDP-N-acetylmuramate from Fructose-6-phosphate Biosynthesis	Phosphoglucosamine mutase (EC 5.4.2.10)	KEGG_ENZYME:5.4.2.10	fig|1664.9.peg.242	2
seq1	FALSE	Cell Wall and Capsule	Capsular and extracellular polysacchrides;Cell Wall and Capsule - no subcategory	Sialic Acid Metabolism;UDP-N-acetylmuramate from Fructose-6-phosphate Biosynthesis	Glucosamine--fructose-6-phosphate aminotransferase [isomerizing] (EC 2.6.1.16)	KEGG_ENZYME:2.6.1.16	fig|1664.9.peg.244	1
seq1	TRUE				Hypothetical protein ywlG		fig|1664.9.peg.245	0
seq1	TRUE				probable enzyme with TIM-barrel fold		fig|1664.9.peg.249	0
seq1	FALSE	Cofactors, Vitamins, Prosthetic Groups, Pigments	NAD and NADP	NAD and NADP cofactor biosynthesis global	NAD synthetase (EC 6.3.1.5)	KEGG_ENZYME:6.3.1.5	fig|1664.9.peg.25	1
seq1	TRUE				Acetyltransferase (GNAT family) SAS0976;Acetyltransferase (GNAT family) SAS0976		fig|1664.9.peg.250;fig|1664.9.peg.250	0
seq1	TRUE				hydrolase, haloacid dehalogenase-like family		fig|1664.9.peg.254	0
seq1	FALSE	Carbohydrates	Central carbohydrate metabolism;Fermentation	Fermentations: Lactate;Fermentations: Mixed acid;Pyruvate metabolism II: acetyl-CoA, acetogenesis from pyruvate	Phosphate acetyltransferase (EC 2.3.1.8)	KEGG_ENZYME:2.3.1.8	fig|1664.9.peg.256	1
seq1	FALSE	Cell Wall and Capsule	Cell Wall and Capsule - no subcategory	YjeE	TsaE protein, required for threonylcarbamoyladenosine t(6)A37 formation in tRNA		fig|1664.9.peg.257	1
seq1	TRUE				Calcium-transporting ATPase (EC 3.6.3.8)	KEGG_ENZYME:3.6.3.8	fig|1664.9.peg.26	0
seq1	TRUE				Exonuclease		fig|1664.9.peg.260	0
seq1	FALSE	DNA Metabolism	DNA repair	DNA repair, bacterial	Exodeoxyribonuclease III (EC 3.1.11.2)	KEGG_ENZYME:3.1.11.2	fig|1664.9.peg.261	1
seq1	FALSE	Cell Wall and Capsule	Cell Wall and Capsule - no subcategory	Peptidoglycan Biosynthesis;UDP-N-acetylmuramate from Fructose-6-phosphate Biosynthesis	UDP-N-acetylenolpyruvoylglucosamine reductase (EC 1.1.1.158)	KEGG_ENZYME:1.1.1.158	fig|1664.9.peg.262	1
seq1	FALSE	RNA Metabolism	RNA processing and modification	16S rRNA modification within P site of ribosome	Penicillin-binding protein 2B		fig|1664.9.peg.265	1
seq1	FALSE	Protein Metabolism	Protein biosynthesis	Ribosome LSU bacterial	LSU ribosomal protein L33p @ LSU ribosomal protein L33p, zinc-dependent		fig|1664.9.peg.266	1
seq1	TRUE				FIG00743265: hypothetical protein		fig|1664.9.peg.27	0
seq1	FALSE	Carbohydrates	Central carbohydrate metabolism	Glycolysis and Gluconeogenesis	Glucokinase (EC 2.7.1.2)	KEGG_ENZYME:2.7.1.2	fig|1664.9.peg.270	1
seq1	TRUE				Rhodanese-like domain protein		fig|1664.9.peg.271	0
seq1	TRUE				FIG00743062: hypothetical protein		fig|1664.9.peg.272	0
seq1	FALSE	RNA Metabolism	RNA processing and modification	tRNA modification Bacteria;tRNA processing	tRNA dimethylallyltransferase (EC 2.5.1.75)	KEGG_ENZYME:2.5.1.75	fig|1664.9.peg.273	1
seq1	TRUE				Aluminum resistance protein		fig|1664.9.peg.274	0
seq1	FALSE	Amino Acids and Derivatives;Cell Wall and Capsule	ammonia assimilation;Cell Wall and Capsule - no subcategory;Glutamine, glutamate, aspartate, asparagine	Glutamine synthetases;Glutamine, Glutamate, Aspartate and Asparagine Biosynthesis;Peptidoglycan Biosynthesis	Glutamine synthetase type I (EC 6.3.1.2)	KEGG_ENZYME:6.3.1.2	fig|1664.9.peg.278	2
seq1	FALSE	RNA Metabolism	Transcription	Transcription factors bacterial	Transcription accessory protein (S1 RNA-binding domain)		fig|1664.9.peg.28	1
seq1	TRUE				NADPH-dependent FMN reductase domain protein		fig|1664.9.peg.282	0
seq1	FALSE	Protein Metabolism;RNA Metabolism	Protein biosynthesis;RNA processing and modification	Ribosome biogenesis bacterial;RNA pseudouridine syntheses	Similar to ribosomal large subunit pseudouridine synthase D, Bacillus subtilis YjbO type		fig|1664.9.peg.283	2
seq1	TRUE				Putative membrane protein YeiH		fig|1664.9.peg.287	0
seq1	TRUE				hypothetical protein		fig|1664.9.peg.288	0
seq1	TRUE				hypothetical protein		fig|1664.9.peg.291	0
seq1	FALSE	Cofactors, Vitamins, Prosthetic Groups, Pigments;DNA Metabolism	DNA recombination;Riboflavin, FMN, FAD	Riboflavin, FMN and FAD metabolism in plants;RuvABC plus a hypothetical	FIG000859: hypothetical protein YebC		fig|1664.9.peg.293	2
seq1	TRUE				Adenine-specific methyltransferase (EC 2.1.1.72)	KEGG_ENZYME:2.1.1.72	fig|1664.9.peg.301	0
seq1	FALSE	Carbohydrates	Central carbohydrate metabolism;Fermentation	Fermentations: Lactate;Fermentations: Mixed acid;Pyruvate metabolism II: acetyl-CoA, acetogenesis from pyruvate	Acetate kinase (EC 2.7.2.1)	KEGG_ENZYME:2.7.2.1	fig|1664.9.peg.302	1
seq1	TRUE				hypothetical protein		fig|1664.9.peg.309	0
seq1	FALSE	Protein Metabolism;Stress Response	Heat shock;Protein biosynthesis	Heat shock dnaK gene cluster extended;Translation elongation factors bacterial;Universal GTPases	Translation elongation factor LepA		fig|1664.9.peg.310	2
seq1	TRUE				FIG00630189: hypothetical protein		fig|1664.9.peg.312	0
seq1	TRUE				PlcB, ORFX, ORFP, ORFB, ORFA, ldh gene		fig|1664.9.peg.317	0
seq1	FALSE	Carbohydrates;Cell Wall and Capsule	Capsular and extracellular polysacchrides;Di- and oligosaccharides	Lactose and Galactose Uptake and Utilization;Rhamnose containing glycans	UDP-glucose 4-epimerase (EC 5.1.3.2)	KEGG_ENZYME:5.1.3.2	fig|1664.9.peg.319	2
seq1	FALSE	DNA Metabolism	DNA repair;DNA replication	DNA Repair Base Excision;DNA repair, bacterial RecFOR pathway;DNA-replication	Single-stranded-DNA-specific exonuclease RecJ (EC 3.1.-.-)	KEGG_ENZYME:3.1.-.-	fig|1664.9.peg.320	1
seq1	FALSE	Nucleosides and Nucleotides;Regulation and Cell signaling	Purines;Regulation and Cell signaling - no subcategory	cAMP signaling in bacteria;Purine conversions	Adenine phosphoribosyltransferase (EC 2.4.2.7)	KEGG_ENZYME:2.4.2.7	fig|1664.9.peg.321	2
seq1	TRUE				FIG00742757: hypothetical protein		fig|1664.9.peg.323	0
seq1	TRUE				FIG00742188: hypothetical protein		fig|1664.9.peg.324	0
seq1	TRUE				ABC transporter, ATP-binding and permease protein		fig|1664.9.peg.326	0
seq1	TRUE				Hydrolases of the alpha/beta superfamily		fig|1664.9.peg.327	0
seq1	FALSE	Fatty Acids, Lipids, and Isoprenoids	Phospholipids	Glycerolipid and Glycerophospholipid Metabolism in Bacteria	1-acyl-sn-glycerol-3-phosphate acyltransferase (EC 2.3.1.51)	KEGG_ENZYME:2.3.1.51	fig|1664.9.peg.328	1
seq1	FALSE	RNA Metabolism	RNA processing and modification	RNA methylation	tRNA (adenine37-N(6))-methyltransferase TrmN6 (EC 2.1.1.223)	KEGG_ENZYME:2.1.1.223	fig|1664.9.peg.329	1
seq1	FALSE	Stress Response	Cold shock	Cold shock, CspA family of proteins	Cold shock protein CspA		fig|1664.9.peg.33	1
seq1	FALSE	Protein Metabolism	Protein biosynthesis	Ribosome SSU bacterial	SSU ribosomal protein S2p (SAe)		fig|1664.9.peg.331	1
seq1	FALSE	Protein Metabolism	Protein biosynthesis	Translation elongation factors bacterial	Translation elongation factor Ts		fig|1664.9.peg.332	1
seq1	TRUE				Uridine monophosphate kinase (EC 2.7.4.22)	KEGG_ENZYME:2.7.4.22	fig|1664.9.peg.333	0
seq1	FALSE	Protein Metabolism	Protein biosynthesis	Translation termination factors bacterial	Ribosome recycling factor		fig|1664.9.peg.334	1
seq1	TRUE				phage infection protein		fig|1664.9.peg.335	0
seq1	FALSE	Fatty Acids, Lipids, and Isoprenoids	Isoprenoids	Isoprenoid Biosynthesis;Isoprenoinds for Quinones;Polyprenyl Diphosphate Biosynthesis	Undecaprenyl diphosphate synthase (EC 2.5.1.31)	KEGG_ENZYME:2.5.1.31	fig|1664.9.peg.336	1
seq1	TRUE				Membrane-associated zinc metalloprotease		fig|1664.9.peg.338	0
seq1	FALSE	Protein Metabolism	Protein biosynthesis	tRNA aminoacylation, Pro	Prolyl-tRNA synthetase (EC 6.1.1.15), bacterial type	KEGG_ENZYME:6.1.1.15	fig|1664.9.peg.339	1
seq1	FALSE	DNA Metabolism	DNA replication	DNA-replication	DNA polymerase III alpha subunit (EC 2.7.7.7)	KEGG_ENZYME:2.7.7.7	fig|1664.9.peg.340	1
seq1	TRUE				FIG00628803: hypothetical protein		fig|1664.9.peg.341	0
seq1	FALSE	DNA Metabolism	DNA Metabolism - no subcategory	Restriction-Modification System;Type I Restriction-Modification	Type I restriction-modification system, restriction subunit R (EC 3.1.21.3)	KEGG_ENZYME:3.1.21.3	fig|1664.9.peg.343	1
seq1	FALSE	DNA Metabolism	DNA Metabolism - no subcategory	Restriction-Modification System;Type I Restriction-Modification	Type I restriction-modification system, DNA-methyltransferase subunit M (EC 2.1.1.72)	KEGG_ENZYME:2.1.1.72	fig|1664.9.peg.344	1
seq1	TRUE				oxidoreductase, Gfo/Idh/MocA family		fig|1664.9.peg.35	0
seq10	FALSE	Respiration	Electron donating reactions	Respiratory dehydrogenases 1	Pyridine nucleotide-disulfide oxidoreductase;NADH dehydrogenase (EC 1.6.99.3)	KEGG_ENZYME:1.6.99.3	fig|1664.9.peg.353	1
seq10	TRUE				hypothetical protein		fig|1664.9.peg.367	0
seq1	FALSE	Nucleosides and Nucleotides	Purines	Purine conversions;Xanthine Metabolism in Bacteria	Xanthine phosphoribosyltransferase (EC 2.4.2.22)	KEGG_ENZYME:2.4.2.22	fig|1664.9.peg.37	1
seq10	TRUE				ATP-dependent protease ATP-binding subunit clpL		fig|1664.9.peg.374	0
seq10	TRUE				Transcriptional regulator, ArsR family		fig|1664.9.peg.379	0
seq1	FALSE	Nucleosides and Nucleotides	Purines	De Novo Purine Biosynthesis	Phosphoribosylaminoimidazole carboxylase ATPase subunit (EC 4.1.1.21)	KEGG_ENZYME:4.1.1.21	fig|1664.9.peg.38	1
seq1	FALSE	Nucleosides and Nucleotides	Purines	De Novo Purine Biosynthesis;Purine conversions	Adenylosuccinate lyase (EC 4.3.2.2)	KEGG_ENZYME:4.3.2.2	fig|1664.9.peg.39	1
seq10	FALSE	Carbohydrates;Miscellaneous	Central carbohydrate metabolism;Miscellaneous - no subcategory	Glycolysis and Gluconeogenesis;Phosphoglycerate mutase protein family	Phosphoglycerate mutase (EC 5.4.2.1)	KEGG_ENZYME:5.4.2.1	fig|1664.9.peg.391	2
seq10	FALSE	Carbohydrates	Monosaccharides	Deoxyribose and Deoxynucleoside Catabolism;D-ribose utilization	Ribokinase (EC 2.7.1.15)	KEGG_ENZYME:2.7.1.15	fig|1664.9.peg.396	1
seq10	FALSE	Carbohydrates	Monosaccharides	D-ribose utilization	Ribose ABC transport system, high affinity permease RbsD (TC 3.A.1.2.1)		fig|1664.9.peg.397	1
seq10	TRUE				hypothetical protein		fig|1664.9.peg.399	0
seq1	FALSE	Amino Acids and Derivatives	Proline and 4-hydroxyproline	Proline Synthesis	Pyrroline-5-carboxylate reductase (EC 1.5.1.2)	KEGG_ENZYME:1.5.1.2	fig|1664.9.peg.4	1
seq10	FALSE	Carbohydrates	Central carbohydrate metabolism;Fermentation	Fermentations: Lactate;Fermentations: Mixed acid;Pyruvate metabolism II: acetyl-CoA, acetogenesis from pyruvate	Acetate kinase (EC 2.7.2.1)	KEGG_ENZYME:2.7.2.1	fig|1664.9.peg.400	1
seq10	TRUE				Transcriptional regulator, MarR family		fig|1664.9.peg.401	0
seq10	TRUE				dipeptidase		fig|1664.9.peg.402	0
seq10	TRUE				hypothetical protein		fig|1664.9.peg.403	0
seq10	TRUE				hypothetical protein		fig|1664.9.peg.404	0
seq11	FALSE	Miscellaneous	Miscellaneous - no subcategory	Phosphoglycerate mutase protein family	Phosphoglycerate mutase family		fig|1664.9.peg.405	1
seq11	TRUE				hypothetical protein		fig|1664.9.peg.406	0
seq11	TRUE				Proline iminopeptidase (EC 3.4.11.5)	KEGG_ENZYME:3.4.11.5	fig|1664.9.peg.407	0
seq11	TRUE				DNA helicase		fig|1664.9.peg.411	0
seq11	FALSE	Cofactors, Vitamins, Prosthetic Groups, Pigments	Coenzyme A	Coenzyme A Biosynthesis	Pantothenate kinase (EC 2.7.1.33)	KEGG_ENZYME:2.7.1.33	fig|1664.9.peg.412	1
seq11	FALSE	Nucleosides and Nucleotides	Purines	Purine conversions	GMP synthase [glutamine-hydrolyzing] (EC 6.3.5.2)	KEGG_ENZYME:6.3.5.2	fig|1664.9.peg.413	1
seq11	FALSE	Nucleosides and Nucleotides	Detoxification	Nudix proteins (nucleoside triphosphate hydrolases)	Mutator mutT protein (7,8-dihydro-8-oxoguanine-triphosphatase) (EC 3.6.1.-)	KEGG_ENZYME:3.6.1.-	fig|1664.9.peg.417	1
seq11	TRUE				YheO-like PAS domain		fig|1664.9.peg.428	0
seq11	TRUE				Nucleoside-diphosphate-sugar epimerases		fig|1664.9.peg.429	0
seq1	FALSE	DNA Metabolism	DNA repair	DNA repair, bacterial UvrD and related helicases	ATP-dependent DNA helicase UvrD/PcrA		fig|1664.9.peg.43	1
seq11	TRUE				general stress protein A		fig|1664.9.peg.431	0
seq11	TRUE				hypothetical protein		fig|1664.9.peg.432	0
seq11	TRUE				Protein tyrosine/serine phosphatase		fig|1664.9.peg.433	0
seq11	TRUE				FIG00553873: hypothetical protein		fig|1664.9.peg.434	0
seq11	TRUE				hypothetical protein		fig|1664.9.peg.436	0
seq11	TRUE				alkaline shock protein 23		fig|1664.9.peg.438	0
seq11	TRUE				alkaline shock protein		fig|1664.9.peg.439	0
seq1	FALSE	DNA Metabolism	DNA repair	DNA Repair Base Excision	DNA ligase (EC 6.5.1.2)	KEGG_ENZYME:6.5.1.2	fig|1664.9.peg.44	1
seq11	FALSE	Stress Response	Oxidative stress	Oxidative stress;Protection from Reactive Oxygen Species	Catalase (EC 1.11.1.6)	KEGG_ENZYME:1.11.1.6	fig|1664.9.peg.440	1
seq11	TRUE				Dipeptidase (EC 3.4.-.-)	KEGG_ENZYME:3.4.-.-	fig|1664.9.peg.446	0
seq1	FALSE	Regulation and Cell signaling	Regulation and Cell signaling - no subcategory	Sex pheromones in Enterococcus faecalis and other Firmicutes	Putative pheromone cAM373 precursor lipoprotein CamS		fig|1664.9.peg.45	1
seq11	FALSE	Regulation and Cell signaling	Regulation and Cell signaling - no subcategory	Cell envelope-associated LytR-CpsA-Psr transcriptional attenuators	Cell envelope-associated transcriptional attenuator LytR-CpsA-Psr, subfamily F2 (as in PMID19099556)		fig|1664.9.peg.453	1
seq11	TRUE				hypothetical protein		fig|1664.9.peg.458	0
seq12	FALSE	Protein Metabolism	Protein biosynthesis	Ribosome SSU bacterial	SSU ribosomal protein S4p (S9e)		fig|1664.9.peg.461	1
seq12	FALSE	Cell Division and Cell Cycle	Cell Division and Cell Cycle - no subcategory	Control of cell elongation - division cycle in Bacilli	Septation ring formation regulator EzrA		fig|1664.9.peg.462	1
seq12	FALSE	Amino Acids and Derivatives;Miscellaneous;RNA Metabolism	Alanine, serine, and glycine;Plant-Prokaryote DOE project;RNA processing and modification	Alanine biosynthesis;Iron-sulfur cluster assembly;mnm5U34 biosynthesis bacteria;tRNA modification Bacteria	Cysteine desulfurase (EC 2.8.1.7)	KEGG_ENZYME:2.8.1.7	fig|1664.9.peg.463	3
seq12	FALSE	Cofactors, Vitamins, Prosthetic Groups, Pigments;RNA Metabolism	Cofactors, Vitamins, Prosthetic Groups, Pigments - no subcategory;RNA processing and modification	Thiamin biosynthesis;tRNA modification Bacteria	tRNA S(4)U 4-thiouridine synthase (former ThiI)		fig|1664.9.peg.464	2
seq12	FALSE	Protein Metabolism	Protein biosynthesis	tRNA aminoacylation, Val	Valyl-tRNA synthetase (EC 6.1.1.9)	KEGG_ENZYME:6.1.1.9	fig|1664.9.peg.466	1
seq12	FALSE	Cofactors, Vitamins, Prosthetic Groups, Pigments;Virulence, Disease and Defense	Bacteriocins, ribosomally synthesized antibacterial peptides;Folate and pterines;Resistance to antibiotics and toxic compounds	Colicin V and Bacteriocin Production Cluster;Copper homeostasis;Folate Biosynthesis	Dihydrofolate synthase (EC 6.3.2.12) @ Folylpolyglutamate synthase (EC 6.3.2.17)	KEGG_ENZYME:6.3.2.12,KEGG_ENZYME:6.3.2.17	fig|1664.9.peg.467	2
seq12	TRUE				Hydrolase, haloacid dehalogenase-like family		fig|1664.9.peg.468	0
seq1	FALSE	Protein Metabolism	Protein biosynthesis	tRNA aminoacylation, Asp and Asn;tRNA aminoacylation, Glu and Gln	Aspartyl-tRNA(Asn) amidotransferase subunit C (EC 6.3.5.6) @ Glutamyl-tRNA(Gln) amidotransferase subunit C (EC 6.3.5.7)	KEGG_ENZYME:6.3.5.6,KEGG_ENZYME:6.3.5.7	fig|1664.9.peg.47	1
seq12	FALSE	Cell Division and Cell Cycle	Cell Division and Cell Cycle - no subcategory	Bacterial Cytoskeleton	Rod shape-determining protein MreB		fig|1664.9.peg.470	1
seq12	FALSE	Cell Division and Cell Cycle	Cell Division and Cell Cycle - no subcategory	Bacterial Cytoskeleton	Rod shape-determining protein MreC		fig|1664.9.peg.471	1
seq12	FALSE	Cell Division and Cell Cycle	Cell Division and Cell Cycle - no subcategory	Bacterial Cytoskeleton	Septum site-determining protein MinD		fig|1664.9.peg.474	1
seq12	TRUE				Amino acid ABC transporter, permease protein		fig|1664.9.peg.475	0
seq12	TRUE				amino acid ABC transporter, ATP-binding protein		fig|1664.9.peg.476	0
seq12	FALSE	Cell Wall and Capsule	Cell Wall and Capsule - no subcategory	Murein Hydrolases;Recycling of Peptidoglycan Amino Acids	N-acetylmuramoyl-L-alanine amidase (EC 3.5.1.28)	KEGG_ENZYME:3.5.1.28	fig|1664.9.peg.479	1
seq1	FALSE	Protein Metabolism	Protein biosynthesis	tRNA aminoacylation, Asp and Asn;tRNA aminoacylation, Glu and Gln	Aspartyl-tRNA(Asn) amidotransferase subunit A (EC 6.3.5.6) @ Glutamyl-tRNA(Gln) amidotransferase subunit A (EC 6.3.5.7)	KEGG_ENZYME:6.3.5.6,KEGG_ENZYME:6.3.5.7	fig|1664.9.peg.48	1
seq12	FALSE	Protein Metabolism	Protein biosynthesis	tRNA aminoacylation, His	Histidyl-tRNA synthetase (EC 6.1.1.21)	KEGG_ENZYME:6.1.1.21	fig|1664.9.peg.480	1
seq12	FALSE	Protein Metabolism	Protein biosynthesis	tRNA aminoacylation, Asp and Asn	Aspartyl-tRNA synthetase (EC 6.1.1.12)	KEGG_ENZYME:6.1.1.12	fig|1664.9.peg.481	1
seq12	FALSE	Protein Metabolism	Protein processing and modification	Peptide methionine sulfoxide reductase	Peptide methionine sulfoxide reductase MsrB (EC 1.8.4.12)	KEGG_ENZYME:1.8.4.12	fig|1664.9.peg.482	1
seq12	FALSE	Protein Metabolism	Protein processing and modification	Peptide methionine sulfoxide reductase	Peptide methionine sulfoxide reductase MsrA (EC 1.8.4.11)	KEGG_ENZYME:1.8.4.11	fig|1664.9.peg.483	1
seq12	FALSE	DNA Metabolism	DNA repair	DNA repair, bacterial	Endonuclease IV (EC 3.1.21.2)	KEGG_ENZYME:3.1.21.2	fig|1664.9.peg.485	1
seq12	TRUE				ATP/GTP-binding protein, SA1392 homolog		fig|1664.9.peg.488	0
seq12	FALSE	Cell Division and Cell Cycle;Protein Metabolism	Cell Division and Cell Cycle - no subcategory;Protein biosynthesis	Macromolecular synthesis operon;Ribosome SSU bacterial	SSU ribosomal protein S21p		fig|1664.9.peg.489	2
seq1	FALSE	Protein Metabolism	Protein biosynthesis	tRNA aminoacylation, Asp and Asn;tRNA aminoacylation, Glu and Gln	Aspartyl-tRNA(Asn) amidotransferase subunit B (EC 6.3.5.6) @ Glutamyl-tRNA(Gln) amidotransferase subunit B (EC 6.3.5.7)	KEGG_ENZYME:6.3.5.6,KEGG_ENZYME:6.3.5.7	fig|1664.9.peg.49	1
seq12	FALSE	Cell Division and Cell Cycle	Cell Division and Cell Cycle - no subcategory	Macromolecular synthesis operon	Transamidase GatB domain protein		fig|1664.9.peg.490	1
seq12	FALSE	Phosphorus Metabolism	Phosphorus Metabolism - no subcategory	Phosphate metabolism	Phosphate starvation-inducible protein PhoH, predicted ATPase		fig|1664.9.peg.491	1
seq12	TRUE				Metal-dependent hydrolase YbeY, involved in rRNA and/or ribosome maturation and assembly		fig|1664.9.peg.492	0
seq12	FALSE	Protein Metabolism	Protein biosynthesis	Universal GTPases	GTP-binding protein Era		fig|1664.9.peg.494	1
seq12	FALSE	Protein Metabolism	Protein biosynthesis	Glycyl-tRNA synthetase;tRNA aminoacylation, Gly	Glycyl-tRNA synthetase alpha chain (EC 6.1.1.14)	KEGG_ENZYME:6.1.1.14	fig|1664.9.peg.496	1
seq12	FALSE	Protein Metabolism	Protein biosynthesis	Glycyl-tRNA synthetase;tRNA aminoacylation, Gly	Glycyl-tRNA synthetase beta chain (EC 6.1.1.14)	KEGG_ENZYME:6.1.1.14	fig|1664.9.peg.497	1
seq12	TRUE				probable uroporphyrin-III c-methyltransferase (EC 2.1.1.107)	KEGG_ENZYME:2.1.1.107	fig|1664.9.peg.498	0
seq12	FALSE	Cell Division and Cell Cycle;DNA Metabolism	Cell Division and Cell Cycle - no subcategory;DNA replication	DNA-replication;Macromolecular synthesis operon	DNA primase (EC 2.7.7.-)	KEGG_ENZYME:2.7.7.-	fig|1664.9.peg.499	2
seq1	TRUE				Transcription regulator [contains diacylglycerol kinase catalytic domain]		fig|1664.9.peg.50	0
seq12	FALSE	Cell Division and Cell Cycle;RNA Metabolism	Cell Division and Cell Cycle - no subcategory;Transcription	Macromolecular synthesis operon;Transcription initiation, bacterial sigma factors	RNA polymerase sigma factor RpoD		fig|1664.9.peg.500	2
seq12	FALSE	RNA Metabolism	RNA processing and modification	tRNA modification Bacteria	Putative tRNA-m1A22 methylase		fig|1664.9.peg.502	1
seq12	TRUE				FIG146262: hypothetical protein		fig|1664.9.peg.503	0
seq12	TRUE				Tripeptide aminopeptidase (EC 3.4.11.4)	KEGG_ENZYME:3.4.11.4	fig|1664.9.peg.504	0
seq12	FALSE	Amino Acids and Derivatives	Aromatic amino acids and derivatives	Common Pathway For Synthesis of Aromatic Compounds (DAHP synthase to chorismate)	2-keto-3-deoxy-D-arabino-heptulosonate-7-phosphate synthase I beta (EC 2.5.1.54)	KEGG_ENZYME:2.5.1.54	fig|1664.9.peg.509	1
seq1	TRUE				RNA methyltransferase, TrmA family		fig|1664.9.peg.51	0
seq13	TRUE				Universal stress protein family		fig|1664.9.peg.514	0
seq13	FALSE	Cell Wall and Capsule	Cell Wall and Capsule - no subcategory	Peptidoglycan Biosynthesis;Peptidoglycan biosynthesis--gjo	UDP-N-acetylmuramate--alanine ligase (EC 6.3.2.8)	KEGG_ENZYME:6.3.2.8	fig|1664.9.peg.519	1
seq13	FALSE	Amino Acids and Derivatives	ammonia assimilation;Glutamine, glutamate, aspartate, asparagine	Glutamate and Aspartate uptake in Bacteria;Glutamine, Glutamate, Aspartate and Asparagine Biosynthesis	Asparagine synthetase [glutamine-hydrolyzing] (EC 6.3.5.4)	KEGG_ENZYME:6.3.5.4	fig|1664.9.peg.520	1
seq13	FALSE	Protein Metabolism	Protein biosynthesis	tRNA aminoacylation, Phe	Phenylalanyl-tRNA synthetase beta chain (EC 6.1.1.20)	KEGG_ENZYME:6.1.1.20	fig|1664.9.peg.521	1
seq13	TRUE				FIG009688: Thioredoxin		fig|1664.9.peg.522	0
seq13	FALSE	RNA Metabolism	RNA processing and modification	RNA methylation;tRNA modification Bacteria	tRNA (guanine46-N7-)-methyltransferase (EC 2.1.1.33)	KEGG_ENZYME:2.1.1.33	fig|1664.9.peg.524	1
seq13	TRUE				Histidine triad (HIT) nucleotide-binding protein, similarity with At5g48545 and yeast YDL125C (HNT1)		fig|1664.9.peg.528	0
seq13	TRUE				hypothetical protein		fig|1664.9.peg.529	0
seq13	FALSE	Membrane Transport;Protein Metabolism	Protein folding;Protein translocation across cytoplasmic membrane	EcsAB transporter affecting expression and secretion of secretory preproteins;Peptidyl-prolyl cis-trans isomerase	Foldase protein PrsA precursor (EC 5.2.1.8) @ Foldase clustered with pyrimidine conversion	KEGG_ENZYME:5.2.1.8	fig|1664.9.peg.530	2
seq13	FALSE	RNA Metabolism	RNA processing and modification	Ribonucleases in Bacillus	3&#39;->5&#39;exoribonuclease Bsu YhaM		fig|1664.9.peg.531	1
seq13	TRUE				DNA double-strand break repair Rad50 ATPase		fig|1664.9.peg.532	0
seq13	FALSE	DNA Metabolism	DNA repair	DNA repair, bacterial	DNA repair exonuclease family protein YhaO		fig|1664.9.peg.533	1
seq13	TRUE				Hypothetical protein SAV1845		fig|1664.9.peg.534	0
seq13	FALSE	Cell Wall and Capsule	Cell Wall and Capsule - no subcategory	Peptidoglycan Biosynthesis	Multimodular transpeptidase-transglycosylase (EC 2.4.1.129) (EC 3.4.-.-)	KEGG_ENZYME:2.4.1.129,KEGG_ENZYME:3.4.-.-	fig|1664.9.peg.535	1
seq13	FALSE	Protein Metabolism;RNA Metabolism	Protein biosynthesis;RNA processing and modification	Ribosome biogenesis bacterial;RNA pseudouridine syntheses	Similar to ribosomal large subunit pseudouridine synthase D, Bacillus subtilis YhcT type		fig|1664.9.peg.536	2
seq13	FALSE	Stress Response	Osmotic stress	Choline and Betaine Uptake and Betaine Biosynthesis	Osmotically activated L-carnitine/choline ABC transporter, substrate-binding protein OpuCC		fig|1664.9.peg.538	1
seq1	TRUE				Putative stomatin/prohibitin-family membrane protease subunit YbbK		fig|1664.9.peg.54	0
seq13	FALSE	Stress Response	Osmotic stress	Choline and Betaine Uptake and Betaine Biosynthesis	Osmotically activated L-carnitine/choline ABC transporter, ATP-binding protein OpuCA		fig|1664.9.peg.540	1
seq13	FALSE	Amino Acids and Derivatives	Arginine;urea cycle, polyamines	Arginine and Ornithine Degradation;Arginine Deiminase Pathway	Arginine pathway regulatory protein ArgR, repressor of arg regulon		fig|1664.9.peg.541	1
seq13	FALSE	Carbohydrates	Central carbohydrate metabolism	Glycolysis and Gluconeogenesis	Enolase (EC 4.2.1.11)	KEGG_ENZYME:4.2.1.11	fig|1664.9.peg.550	1
seq13	FALSE	Carbohydrates	Central carbohydrate metabolism	Glycolysis and Gluconeogenesis	Triosephosphate isomerase (EC 5.3.1.1)	KEGG_ENZYME:5.3.1.1	fig|1664.9.peg.551	1
seq13	FALSE	Carbohydrates	Central carbohydrate metabolism	Glycolysis and Gluconeogenesis	Phosphoglycerate kinase (EC 2.7.2.3)	KEGG_ENZYME:2.7.2.3	fig|1664.9.peg.552	1
seq13	FALSE	Carbohydrates	Central carbohydrate metabolism	Glycolysis and Gluconeogenesis	NAD-dependent glyceraldehyde-3-phosphate dehydrogenase (EC 1.2.1.12)	KEGG_ENZYME:1.2.1.12	fig|1664.9.peg.553	1
seq13	TRUE				Central glycolytic genes regulator		fig|1664.9.peg.554	0
seq13	TRUE				NADH peroxidase Npx (EC 1.11.1.1)	KEGG_ENZYME:1.11.1.1	fig|1664.9.peg.560	0
seq13	FALSE	Amino Acids and Derivatives	Alanine, serine, and glycine;Lysine, threonine, methionine, and cysteine	Glycine and Serine Utilization;Threonine degradation	Threonine dehydratase, catabolic (EC 4.3.1.19)	KEGG_ENZYME:4.3.1.19	fig|1664.9.peg.563	1
seq14	TRUE				Protein tyrosine/serine phosphatase		fig|1664.9.peg.578	0
seq14	FALSE	Nucleosides and Nucleotides	Purines	Purine conversions	Inosine-5&#39;-monophosphate dehydrogenase (EC 1.1.1.205) / CBS domain	KEGG_ENZYME:1.1.1.205	fig|1664.9.peg.579	1
seq1	TRUE				FIG00743870: hypothetical protein		fig|1664.9.peg.58	0
seq14	TRUE				DNA-binding response regulator, OmpR family		fig|1664.9.peg.580	0
seq14	FALSE	Potassium metabolism	Potassium metabolism - no subcategory	Potassium homeostasis	Osmosensitive K+ channel histidine kinase KdpD (EC 2.7.3.-)	KEGG_ENZYME:2.7.3.-	fig|1664.9.peg.581	1
seq14	FALSE	Cell Wall and Capsule;Protein Metabolism	Cell Wall and Capsule - no subcategory;Protein degradation	Metallocarboxypeptidases (EC 3.4.17.-);Murein Hydrolases;Peptidoglycan Biosynthesis	D-alanyl-D-alanine carboxypeptidase (EC 3.4.16.4)	KEGG_ENZYME:3.4.16.4	fig|1664.9.peg.582	2
seq14	FALSE	Cell Wall and Capsule	Cell Wall and Capsule - no subcategory	Peptidoglycan biosynthesis--gjo	UDP-N-acetylmuramoylalanyl-D-glutamate--L-lysine ligase (EC 6.3.2.7)	KEGG_ENZYME:6.3.2.7	fig|1664.9.peg.583	1
seq14	TRUE				extracellular protein, gamma-D-glutamate-meso-diaminopimelate muropeptidase (putative)		fig|1664.9.peg.584	0
seq14	TRUE				Zinc ABC transporter, periplasmic-binding protein ZnuA		fig|1664.9.peg.585	0
seq14	TRUE				Zinc ABC transporter, ATP-binding protein ZnuC		fig|1664.9.peg.586	0
seq14	TRUE				Oligoendopeptidase F (EC 3.4.24.-)	KEGG_ENZYME:3.4.24.-	fig|1664.9.peg.588	0
seq14	FALSE	Regulation and Cell signaling	Regulation and Cell signaling - no subcategory	Cell envelope-associated LytR-CpsA-Psr transcriptional attenuators	Cell envelope-associated transcriptional attenuator LytR-CpsA-Psr, subfamily F2 (as in PMID19099556)		fig|1664.9.peg.589	1
seq1	TRUE				oxidoreductase, Gfo/Idh/MocA family		fig|1664.9.peg.59	0
seq14;seq21	TRUE				nucleoside transport protein;nucleoside transport protein		fig|1664.9.peg.590;fig|1664.9.peg.1007	0
seq14	TRUE				Transcriptional regulator, GntR family		fig|1664.9.peg.591	0
seq14	FALSE	Carbohydrates	Central carbohydrate metabolism;Fermentation	Fermentations: Lactate;Pentose phosphate pathway	Xylulose-5-phosphate phosphoketolase (EC 4.1.2.9) @ Fructose-6-phosphate phosphoketolase (EC 4.1.2.22)	KEGG_ENZYME:4.1.2.9,KEGG_ENZYME:4.1.2.22	fig|1664.9.peg.592	1
seq14	FALSE	Protein Metabolism	Protein biosynthesis	tRNA aminoacylation, Glu and Gln	Glutamyl-tRNA synthetase (EC 6.1.1.17) @ Glutamyl-tRNA(Gln) synthetase (EC 6.1.1.24)	KEGG_ENZYME:6.1.1.17,KEGG_ENZYME:6.1.1.24	fig|1664.9.peg.593	1
seq14	FALSE	Carbohydrates	Fermentation	Acetoin, butanediol metabolism	2,3-butanediol dehydrogenase, S-alcohol forming, (R)-acetoin-specific (EC 1.1.1.4) / Acetoin (diacetyl) reductase (EC 1.1.1.5)	KEGG_ENZYME:1.1.1.4,KEGG_ENZYME:1.1.1.5	fig|1664.9.peg.595	1
seq1	FALSE	Carbohydrates;Cell Wall and Capsule	Aminosugars;Capsular and extracellular polysacchrides	Chitin and N-acetylglucosamine utilization;Sialic Acid Metabolism	N-acetylglucosamine-6-phosphate deacetylase (EC 3.5.1.25)	KEGG_ENZYME:3.5.1.25	fig|1664.9.peg.6	2
seq1	TRUE				ATP-dependent RNA helicase YfmL		fig|1664.9.peg.60	0
seq14	FALSE	Carbohydrates	Central carbohydrate metabolism;Monosaccharides	D-gluconate and ketogluconates metabolism;Pentose phosphate pathway	6-phosphogluconate dehydrogenase, decarboxylating (EC 1.1.1.44)	KEGG_ENZYME:1.1.1.44	fig|1664.9.peg.600	1
seq14	FALSE	Carbohydrates	Monosaccharides	D-gluconate and ketogluconates metabolism	Gluconokinase (EC 2.7.1.12)	KEGG_ENZYME:2.7.1.12	fig|1664.9.peg.601	1
seq14	TRUE				Acetyltransferase		fig|1664.9.peg.603	0
seq14	TRUE				COG0488: ATPase components of ABC transporters with duplicated ATPase domains		fig|1664.9.peg.606	0
seq14	TRUE				L-aspartate-beta-decarboxylase		fig|1664.9.peg.607	0
seq15	TRUE				ABC transporter ATP-binding protein uup		fig|1664.9.peg.608	0
seq15	FALSE	RNA Metabolism	RNA processing and modification	mnm5U34 biosynthesis bacteria;tRNA modification Bacteria	tRNA uridine 5-carboxymethylaminomethyl modification enzyme GidA		fig|1664.9.peg.609	1
seq15	FALSE	Protein Metabolism;RNA Metabolism	Protein biosynthesis;RNA processing and modification	mnm5U34 biosynthesis bacteria;tRNA modification Bacteria;Universal GTPases	GTPase and tRNA-U34 5-formylation enzyme TrmE		fig|1664.9.peg.610	2
seq15	FALSE	Virulence, Disease and Defense	Invasion and intracellular resistance	Mycobacterium virulence operon involved in an unknown function with a Jag Protein and YidC and YidD	RNA-binding protein Jag		fig|1664.9.peg.611	1
seq15	TRUE				Oligoendopeptidase F (EC 3.4.24.-)	KEGG_ENZYME:3.4.24.-	fig|1664.9.peg.612	0
seq15	FALSE	RNA Metabolism	RNA processing and modification	tRNA processing	Ribonuclease P protein component (EC 3.1.26.5)	KEGG_ENZYME:3.1.26.5	fig|1664.9.peg.615	1
seq15	FALSE	DNA Metabolism	DNA replication	DNA-replication	Chromosomal replication initiator protein DnaA		fig|1664.9.peg.617	1
seq15	FALSE	DNA Metabolism	DNA replication	DNA-replication	DNA polymerase III beta subunit (EC 2.7.7.7);DNA polymerase III beta subunit (EC 2.7.7.7);DNA polymerase III beta subunit (EC 2.7.7.7)	KEGG_ENZYME:2.7.7.7;KEGG_ENZYME:2.7.7.7;KEGG_ENZYME:2.7.7.7	fig|1664.9.peg.618;fig|1664.9.peg.618;fig|1664.9.peg.618	1
seq15	TRUE				FIG002958: hypothetical protein		fig|1664.9.peg.619	0
seq15	FALSE	DNA Metabolism	DNA repair	DNA repair, bacterial RecFOR pathway	DNA recombination and repair protein RecF		fig|1664.9.peg.620	1
seq15	FALSE	DNA Metabolism;Virulence, Disease and Defense	DNA replication;Resistance to antibiotics and toxic compounds	DNA topoisomerases, Type II, ATP-dependent;Resistance to fluoroquinolones	DNA gyrase subunit B (EC 5.99.1.3)	KEGG_ENZYME:5.99.1.3	fig|1664.9.peg.621	2
seq15	FALSE	DNA Metabolism;Virulence, Disease and Defense	DNA replication;Resistance to antibiotics and toxic compounds	DNA topoisomerases, Type II, ATP-dependent;Resistance to fluoroquinolones	DNA gyrase subunit A (EC 5.99.1.3)	KEGG_ENZYME:5.99.1.3	fig|1664.9.peg.622	2
seq15	FALSE	Protein Metabolism	Protein biosynthesis	Ribosome SSU bacterial	SSU ribosomal protein S6p		fig|1664.9.peg.623	1
seq15	FALSE	DNA Metabolism	DNA repair	DNA repair, bacterial;DNA repair, bacterial RecFOR pathway	Single-stranded DNA-binding protein		fig|1664.9.peg.624	1
seq15	FALSE	Protein Metabolism	Protein biosynthesis	Ribosome SSU bacterial	SSU ribosomal protein S18p @ SSU ribosomal protein S18p, zinc-independent		fig|1664.9.peg.625	1
seq15	TRUE				Phosphoesterase, DHH family protein		fig|1664.9.peg.626	0
seq15	FALSE	Protein Metabolism	Protein biosynthesis	Ribosome LSU bacterial	LSU ribosomal protein L9p		fig|1664.9.peg.627	1
seq15	FALSE	DNA Metabolism	DNA replication	DNA-replication	Replicative DNA helicase (EC 3.6.1.-) [SA14-24]	KEGG_ENZYME:3.6.1.-	fig|1664.9.peg.628	1
seq15	FALSE	Nucleosides and Nucleotides	Purines	Purine Utilization;Xanthine Metabolism in Bacteria	Xanthine permease		fig|1664.9.peg.629	1
seq15	FALSE	RNA Metabolism	RNA processing and modification	RNA methylation	rRNA small subunit 7-methylguanosine (m7G) methyltransferase GidB		fig|1664.9.peg.630	1
seq15	FALSE	Cell Division and Cell Cycle	Cell Division and Cell Cycle - no subcategory	Bacterial Cytoskeleton	Chromosome (plasmid) partitioning protein ParB		fig|1664.9.peg.631	1
seq15	FALSE	Cell Division and Cell Cycle	Cell Division and Cell Cycle - no subcategory	Bacterial Cytoskeleton	Chromosome (plasmid) partitioning protein ParA		fig|1664.9.peg.632	1
seq15	FALSE	Cell Division and Cell Cycle	Cell Division and Cell Cycle - no subcategory	Bacterial Cytoskeleton	Chromosome (plasmid) partitioning protein ParB		fig|1664.9.peg.633	1
seq15	TRUE				FIG00745276: hypothetical protein		fig|1664.9.peg.634	0
seq15	FALSE	Protein Metabolism	Protein biosynthesis	Universal GTPases	GTP-binding and nucleic acid-binding protein YchF		fig|1664.9.peg.635	1
seq15	TRUE				Integral membrane protein		fig|1664.9.peg.636	0
seq15	TRUE				Putative hydrolase of the alpha/beta superfamily		fig|1664.9.peg.637	0
seq15	FALSE	Carbohydrates;DNA Metabolism	Central carbohydrate metabolism;DNA repair	2-phosphoglycolate salvage;Glycolate, glyoxylate interconversions	Phosphoglycolate phosphatase (EC 3.1.3.18)	KEGG_ENZYME:3.1.3.18	fig|1664.9.peg.638	2
seq15	FALSE	Nucleosides and Nucleotides	Nucleosides and Nucleotides - no subcategory	Ribonucleotide reduction	Ribonucleotide reduction protein NrdI		fig|1664.9.peg.639	1
seq15	TRUE				conserved hypothetical protein		fig|1664.9.peg.644	0
seq15	FALSE	Membrane Transport	Cation transporters	Magnesium transport	Magnesium and cobalt efflux protein CorC		fig|1664.9.peg.646	1
seq15	TRUE				oxidoreductase of aldo/keto reductase family, subgroup 1		fig|1664.9.peg.647	0
seq15	TRUE				Putative uncharacterized protein		fig|1664.9.peg.649	0
seq15	FALSE	RNA Metabolism	RNA processing and modification	Queuosine-Archaeosine Biosynthesis	Epoxyqueuosine (oQ) reductase QueG		fig|1664.9.peg.651	1
seq15	TRUE				Protein tyrosine/serine phosphatase		fig|1664.9.peg.652	0
seq15	TRUE				Universal stress protein family		fig|1664.9.peg.654	0
seq16	TRUE				Putative ion-channel protein		fig|1664.9.peg.655	0
seq16	FALSE	Amino Acids and Derivatives	Aromatic amino acids and derivatives	Chorismate: Intermediate for synthesis of Tryptophan, PAPA antibiotics, PABA, 3-hydroxyanthranilate and more.	Phosphoribosylanthranilate isomerase (EC 5.3.1.24)	KEGG_ENZYME:5.3.1.24	fig|1664.9.peg.659	1
seq1	FALSE	Carbohydrates	Central carbohydrate metabolism	Glycolysis and Gluconeogenesis	Fructose-bisphosphate aldolase class II (EC 4.1.2.13)	KEGG_ENZYME:4.1.2.13	fig|1664.9.peg.66	1
seq16	FALSE	Nucleosides and Nucleotides;RNA Metabolism	Purines;RNA processing and modification	Purine conversions;Queuosine-Archaeosine Biosynthesis	Inosine-uridine preferring nucleoside hydrolase (EC 3.2.2.1)	KEGG_ENZYME:3.2.2.1	fig|1664.9.peg.662	2
seq16	FALSE	Protein Metabolism	Protein biosynthesis	Translation elongation factors bacterial	Translation elongation factor P		fig|1664.9.peg.663	1
seq16	TRUE				hypothetical protein		fig|1664.9.peg.664	0
seq16	TRUE				unknown		fig|1664.9.peg.665	0
seq16	TRUE				Universal stress protein family		fig|1664.9.peg.667	0
seq16	TRUE				Glucan-binding protein B		fig|1664.9.peg.672	0
seq16	TRUE				GCN5-related N-acetyltransferase		fig|1664.9.peg.674	0
seq16	TRUE				oxidoreductase of aldo/keto reductase family, subgroup 1		fig|1664.9.peg.676	0
seq16	TRUE				hypothetical protein		fig|1664.9.peg.678	0
seq16	TRUE				Predicted oxidoreductase;Myosin-crossreactive antigen ortholog		fig|1664.9.peg.679	0
seq16	TRUE				Lysyl aminopeptidase (EC 3.4.11.15)	KEGG_ENZYME:3.4.11.15	fig|1664.9.peg.686	0
seq16	TRUE				Short-chain dehydrogenase/reductase SDR		fig|1664.9.peg.687	0
seq16	FALSE	Regulation and Cell signaling	Regulation and Cell signaling - no subcategory	LysR-family proteins in Escherichia coli	Chromosome initiation inhibitor;Chromosome initiation inhibitor		fig|1664.9.peg.689;fig|1664.9.peg.689	1
seq16	TRUE				Acetylornithine deacetylase (EC 3.5.1.16)	KEGG_ENZYME:3.5.1.16	fig|1664.9.peg.690	0
seq16	TRUE				Thioredoxin		fig|1664.9.peg.693	0
seq16	TRUE				Transcriptional regulator, ArsR family		fig|1664.9.peg.694	0
seq1	FALSE	Carbohydrates	Aminosugars	Chitin and N-acetylglucosamine utilization	Predicted transcriptional regulator of N-Acetylglucosamine utilization, GntR family		fig|1664.9.peg.7	1
seq17	TRUE				hypothetical protein		fig|1664.9.peg.701	0
seq17	FALSE	Membrane Transport	Membrane Transport - no subcategory	ECF class transporters	Transmembrane component of general energizing module of ECF transporters		fig|1664.9.peg.702	1
seq17	FALSE	Membrane Transport	Membrane Transport - no subcategory	ECF class transporters	ATPase component of general energizing module of ECF transporters		fig|1664.9.peg.703	1
seq17	FALSE	Membrane Transport	Membrane Transport - no subcategory	ECF class transporters	ATPase component of general energizing module of ECF transporters		fig|1664.9.peg.704	1
seq17	FALSE	Protein Metabolism	Protein biosynthesis	Ribosome LSU bacterial	LSU ribosomal protein L17p		fig|1664.9.peg.705	1
seq17	FALSE	RNA Metabolism	Transcription	RNA polymerase bacterial	DNA-directed RNA polymerase alpha subunit (EC 2.7.7.6)	KEGG_ENZYME:2.7.7.6	fig|1664.9.peg.706	1
seq17	FALSE	Protein Metabolism	Protein biosynthesis	Ribosome SSU bacterial	SSU ribosomal protein S11p (S14e)		fig|1664.9.peg.707	1
seq17	FALSE	Protein Metabolism	Protein biosynthesis	Ribosome SSU bacterial	SSU ribosomal protein S13p (S18e)		fig|1664.9.peg.708	1
seq17	FALSE	Protein Metabolism	Protein biosynthesis	Translation initiation factors bacterial	Translation initiation factor 1		fig|1664.9.peg.709	1
seq1	FALSE	Protein Metabolism	Protein degradation	Aminopeptidases (EC 3.4.11.-)	Aminopeptidase S (Leu, Val, Phe, Tyr preference) (EC 3.4.11.24)	KEGG_ENZYME:3.4.11.24	fig|1664.9.peg.71	1
seq17	FALSE	Nucleosides and Nucleotides	Purines	Purine conversions	Adenylate kinase (EC 2.7.4.3)	KEGG_ENZYME:2.7.4.3	fig|1664.9.peg.710	1
seq17	TRUE				Preprotein translocase secY subunit (TC 3.A.5.1.1)		fig|1664.9.peg.711	0
seq17	FALSE	Protein Metabolism	Protein biosynthesis	Ribosome LSU bacterial	LSU ribosomal protein L15p (L27Ae)		fig|1664.9.peg.712	1
seq17	FALSE	Protein Metabolism	Protein biosynthesis	Ribosome LSU bacterial	LSU ribosomal protein L30p (L7e)		fig|1664.9.peg.713	1
seq17	FALSE	Protein Metabolism	Protein biosynthesis;Protein processing and modification	Ribosomal protein S5p acylation;Ribosome SSU bacterial	SSU ribosomal protein S5p (S2e)		fig|1664.9.peg.714	1
seq17	FALSE	Protein Metabolism	Protein biosynthesis	Ribosome LSU bacterial	LSU ribosomal protein L18p (L5e)		fig|1664.9.peg.715	1
seq17	FALSE	Protein Metabolism	Protein biosynthesis	Ribosome LSU bacterial	LSU ribosomal protein L6p (L9e)		fig|1664.9.peg.716	1
seq17	FALSE	Protein Metabolism	Protein biosynthesis	Ribosome SSU bacterial	SSU ribosomal protein S8p (S15Ae)		fig|1664.9.peg.717	1
seq17	FALSE	Protein Metabolism	Protein biosynthesis	Ribosome LSU bacterial	LSU ribosomal protein L5p (L11e)		fig|1664.9.peg.718	1
seq17	FALSE	Protein Metabolism	Protein biosynthesis	Ribosome LSU bacterial	LSU ribosomal protein L24p (L26e)		fig|1664.9.peg.719	1
seq1	TRUE				Transcriptional regulator, TetR family		fig|1664.9.peg.72	0
seq17	FALSE	Protein Metabolism	Protein biosynthesis	Ribosome LSU bacterial	LSU ribosomal protein L14p (L23e)		fig|1664.9.peg.720	1
seq17	FALSE	Protein Metabolism	Protein biosynthesis	Ribosome SSU bacterial	SSU ribosomal protein S17p (S11e)		fig|1664.9.peg.721	1
seq17	FALSE	Protein Metabolism	Protein biosynthesis	Ribosome LSU bacterial	LSU ribosomal protein L29p (L35e)		fig|1664.9.peg.722	1
seq17	FALSE	Protein Metabolism	Protein biosynthesis	Ribosome LSU bacterial	LSU ribosomal protein L16p (L10e)		fig|1664.9.peg.723	1
seq17	FALSE	Protein Metabolism	Protein biosynthesis	Ribosome SSU bacterial	SSU ribosomal protein S3p (S3e)		fig|1664.9.peg.724	1
seq17	FALSE	Protein Metabolism	Protein biosynthesis	Ribosome LSU bacterial	LSU ribosomal protein L22p (L17e)		fig|1664.9.peg.725	1
seq17	FALSE	Protein Metabolism	Protein biosynthesis	Ribosome SSU bacterial	SSU ribosomal protein S19p (S15e)		fig|1664.9.peg.726	1
seq17	FALSE	Protein Metabolism	Protein biosynthesis	Ribosome LSU bacterial	LSU ribosomal protein L2p (L8e)		fig|1664.9.peg.727	1
seq17	FALSE	Protein Metabolism	Protein biosynthesis	Ribosome LSU bacterial	LSU ribosomal protein L23p (L23Ae)		fig|1664.9.peg.728	1
seq17	FALSE	Protein Metabolism	Protein biosynthesis	Ribosome LSU bacterial	LSU ribosomal protein L4p (L1e)		fig|1664.9.peg.729	1
seq1	FALSE	Cell Wall and Capsule	Capsular and extracellular polysacchrides	Sialic Acid Metabolism	UDP-N-acetylglucosamine 2-epimerase (EC 5.1.3.14)	KEGG_ENZYME:5.1.3.14	fig|1664.9.peg.73	1
seq17	FALSE	Protein Metabolism	Protein biosynthesis	Ribosome LSU bacterial	LSU ribosomal protein L3p (L3e)		fig|1664.9.peg.730	1
seq17	FALSE	Protein Metabolism	Protein biosynthesis	Ribosome SSU bacterial	SSU ribosomal protein S10p (S20e)		fig|1664.9.peg.731	1
seq17	FALSE	Cofactors, Vitamins, Prosthetic Groups, Pigments;Miscellaneous	NAD and NADP;Plant-Prokaryote DOE project	NAD and NADP cofactor biosynthesis global;Niacin-Choline transport and metabolism	Nicotinamidase (EC 3.5.1.19)	KEGG_ENZYME:3.5.1.19	fig|1664.9.peg.732	2
seq17	FALSE	Protein Metabolism;Virulence, Disease and Defense	Invasion and intracellular resistance;Protein biosynthesis	Mycobacterium virulence operon involved in protein synthesis (SSU ribosomal proteins);Translation elongation factor G family;Translation elongation factors bacterial;Universal GTPases	Translation elongation factor G		fig|1664.9.peg.733	2
seq17	FALSE	Protein Metabolism;Virulence, Disease and Defense	Invasion and intracellular resistance;Protein biosynthesis	Mycobacterium virulence operon involved in protein synthesis (SSU ribosomal proteins);Ribosome SSU bacterial	SSU ribosomal protein S7p (S5e)		fig|1664.9.peg.734	2
seq17	FALSE	Protein Metabolism;Virulence, Disease and Defense	Invasion and intracellular resistance;Protein biosynthesis	Mycobacterium virulence operon involved in protein synthesis (SSU ribosomal proteins);Ribosome SSU bacterial	SSU ribosomal protein S12p (S23e)		fig|1664.9.peg.735	2
seq17	FALSE	Cofactors, Vitamins, Prosthetic Groups, Pigments	NAD and NADP	NAD and NADP cofactor biosynthesis global	Nicotinamidase/isochorismatase family protein		fig|1664.9.peg.737	1
seq17	FALSE	RNA Metabolism;Virulence, Disease and Defense	Invasion and intracellular resistance;Transcription	Mycobacterium virulence operon involved in DNA transcription;RNA polymerase bacterial	DNA-directed RNA polymerase beta&#39;subunit (EC 2.7.7.6)	KEGG_ENZYME:2.7.7.6	fig|1664.9.peg.738	2
seq17	FALSE	RNA Metabolism;Virulence, Disease and Defense	Invasion and intracellular resistance;Transcription	Mycobacterium virulence operon involved in DNA transcription;RNA polymerase bacterial	DNA-directed RNA polymerase beta subunit (EC 2.7.7.6)	KEGG_ENZYME:2.7.7.6	fig|1664.9.peg.739	2
seq1	TRUE				Bactoprenol glucosyl transferase (EC 2.4.1.-)	KEGG_ENZYME:2.4.1.-	fig|1664.9.peg.74	0
seq17	TRUE				Possible carboxymuconolactone decarboxylase family protein (EC 4.1.1.44)	KEGG_ENZYME:4.1.1.44	fig|1664.9.peg.740	0
seq17	FALSE	Carbohydrates	Central carbohydrate metabolism	Glycolysis and Gluconeogenesis	Fructose-1,6-bisphosphatase, Bacillus type (EC 3.1.3.11)	KEGG_ENZYME:3.1.3.11	fig|1664.9.peg.742	1
seq17	FALSE	Protein Metabolism	Protein degradation	Proteolysis in bacteria, ATP-dependent	ATP-dependent Clp protease, ATP-binding subunit ClpC / Negative regulator of genetic competence clcC/mecB		fig|1664.9.peg.743	1
seq17	FALSE	Protein Metabolism	Protein degradation	Proteolysis in bacteria, ATP-dependent	Transcriptional regulator CtsR		fig|1664.9.peg.744	1
seq18	FALSE	Amino Acids and Derivatives	Lysine, threonine, methionine, and cysteine	Methionine Biosynthesis;Methionine Degradation	Methionine ABC transporter permease protein		fig|1664.9.peg.746	1
seq18	FALSE	Amino Acids and Derivatives	Lysine, threonine, methionine, and cysteine	Methionine Biosynthesis;Methionine Degradation	Methionine ABC transporter ATP-binding protein		fig|1664.9.peg.747	1
seq18	FALSE	Amino Acids and Derivatives	Alanine, serine, and glycine	Glycine and Serine Utilization	Glycine cleavage system H protein		fig|1664.9.peg.748	1
seq18	TRUE				rod-shape determining protein		fig|1664.9.peg.749	0
seq18	TRUE				FIG00742815: hypothetical protein		fig|1664.9.peg.750	0
seq18	FALSE	Cell Division and Cell Cycle	Cell Division and Cell Cycle - no subcategory	Bacterial Cytoskeleton	Rod shape-determining protein MreB		fig|1664.9.peg.753	1
seq18	FALSE	Cell Wall and Capsule	Cell Wall and Capsule - no subcategory	Peptidoglycan Biosynthesis;UDP-N-acetylmuramate from Fructose-6-phosphate Biosynthesis	UDP-N-acetylglucosamine 1-carboxyvinyltransferase (EC 2.5.1.7)	KEGG_ENZYME:2.5.1.7	fig|1664.9.peg.754	1
[truncated: 168 more rows]

## Sheet: quantified proteins
C: Contig	SEED unassigned?	C: Category	C: Subcategory	C: Subsystem	T: Function	T: KEGG	T: Feature ID	Number of assigned SEED Categories
[truncated: 928 more rows]

[truncated: 3 more sheets: expressed proteins, diff. expr. proteins, Log10_IBAQs_identified_proteins]
