# Supplementary material for: Sucrose-Induced Proteomic Response and Carbohydrate Utilization of Lactobacillus sakei TMW 1.411 During Dextran Formation
Source: Front Microbiol. 2018 Nov 23;9:2796. doi: 10.3389/fmicb.2018.02796 (PMC6265474; doi:10.3389/fmicb.2018.02796)
Supplement: Table S2 — Operon and dextransucrase conservation. [file Table_2.XLSX]

## Sheet: L_sakei_Genomes
#Organism/Name	Strain	Sucrose Operon	Fructose Operon	Dextransucrase	BioSample	BioProject	Replicons	WGS	Scaffolds	Genes	Proteins	Level
Lactobacillus sakei	FAM18311	+	+	-	SAMN06473274	PRJNA377839	chromosome:NZ_CP020459.1/CP020459.1; plasmid pFAM18311_1:NZ_CP020460.1/CP020460.1; plasmid pFAM18311_2:NZ_CP020461.1/CP020461.1	-	3	2109	1935	Complete Genome
Lactobacillus sakei subsp. sakei 23K	23K	+	+	-	SAMEA3138223	PRJNA13435	chromosome:NC_007576.1/CR936503.1	-	1	1897	1771	Complete Genome
Lactobacillus sakei	WiKim0063	+	+	-	SAMN07454401	PRJNA397368	chromosome:NZ_CP022709.1/CP022709.1; plasmid pLBS01:NZ_CP022710.1/CP022710.1; plasmid pLBS02:NZ_CP022711.1/CP022711.1	-	3	2074	1956	Complete Genome
Lactobacillus sakei subsp. sakei DSM 20017 = JCM 1157	LT-13	+	+	-	SAMD00065787	PRJDB5233	chromosome:NZ_AP017929.1/AP017929.1; plasmid pLs13-a:NZ_AP017930.1/AP017930.1	-	2	1960	1823	Complete Genome
Lactobacillus sakei	LK-145	-	+	-	SAMD00065788	PRJDB5233	chromosome:NZ_AP017931.1/AP017931.1; plasmid pLs145-a:NZ_AP017932.1/AP017932.1; plasmid pLs145-b:NZ_AP017933.1/AP017933.1; plasmid pLs145-c:NZ_AP017934.1/AP017934.1	-	4	2038	1893	Complete Genome
Lactobacillus sakei	DS4	+	+	-	SAMN08286755	PRJNA428260	chromosome:NZ_CP025839.1/CP025839.1	-	1	2067	1959	Complete Genome
Lactobacillus sakei	WiKim0072	+	+	-	SAMN08135309	PRJNA421216	chromosome:CP025136.1; plasmid pLSW72_1:CP025137.1; plasmid pLSW72_2:CP025138.1	-	3	2038	1923	Complete Genome
Lactobacillus sakei	WiKim0074	+	+	-	SAMN08142168	PRJNA421390	chromosome:NZ_CP025206.1/CP025206.1; plasmid pLSW74_1:NZ_CP025207.1/CP025207.1; plasmid pLSW74_2:NZ_CP025208.1/CP025208.1	-	3	2038	1916	Complete Genome
Lactobacillus sakei	FLEC01	+	+	+	SAMEA104285099	PRJEB22336	chromosome 1:NZ_LT960777.1/LT960777.1; plasmid 2:NZ_LT960778.1/LT960778.1; plasmid 3:NZ_LT960779.1/LT960779.1; plasmid 4:NZ_LT960780.1/LT960780.1	-	4	1957	1805	Complete Genome
Lactobacillus sakei	J64	+	+	-	SAMEA104285100	PRJEB22335	chromosome 1:NZ_LT960781.1/LT960781.1; plasmid 2:NZ_LT960782.1/LT960782.1; plasmid 3:NZ_LT960783.1/LT960783.1	-	3	2155	2013	Complete Genome
Lactobacillus sakei	MFPB16A1401	+	+	-	SAMEA104285092	PRJEB22338	chromosome 1:NZ_LT960788.1/LT960788.1; plasmid 2:NZ_LT960789.1/LT960789.1	-	2	2051	1928	Complete Genome
Lactobacillus sakei	J54	+	+	-	SAMEA104285101	PRJEB22334	chromosome 1:NZ_LT960790.1/LT960790.1; plasmid 2:NZ_LT960791.1/LT960791.1; plasmid 3:NZ_LT960792.1/LT960792.1	-	3	2023	1877	Complete Genome
Lactobacillus sakei	MFPB19	+	+	+	SAMEA104285093	PRJEB22337	chromosome 1:NZ_LT960784.1/LT960784.1; plasmid 2:NZ_LT960785.1/LT960785.1; plasmid 3:NZ_LT960786.1/LT960786.1; plasmid 4:NZ_LT960787.1/LT960787.1	-	4	2094	1919	Complete Genome
Lactobacillus sakei	Probio65	+	+	-	SAMN06718010	PRJNA382621	chromosome:NZ_CP020806.1/CP020806.1; plasmid pLS01:NZ_CP020807.1/CP020807.1; plasmid pLS02:NZ_CP020808.1/CP020808.1	-	3	2095	1961	Chromosome
Lactobacillus sakei	WiKim0073	+	+	-	SAMN08142167	PRJNA421389	chromosome:NZ_CP025203.1/CP025203.1; plasmid pLSW73_1:NZ_CP025204.1/CP025204.1; plasmid pLSW73_2:NZ_CP025205.1/CP025205.1	-	3	2048	1920	Chromosome
Lactobacillus sakei	J156	+	+	+	SAMEA104285109	PRJEB22332	chromosome LSAJ156:NZ_LT907929.1/LT907929.1	OBHL01	6	1888	1758	Chromosome
Lactobacillus sakei	J160x1	+	+	-	SAMEA104285103	PRJEB22333	chromosome LSAJ160:NZ_LT907931.1/LT907931.1	OBHK01	3	1888	1786	Chromosome
Lactobacillus sakei	J18	+	+	-	SAMEA104285110	PRJEB22331	chromosome LSAJ18:NZ_LT907930.1/LT907930.1	OBHJ01	1	1786	1716	Chromosome
Lactobacillus sakei	J112	+	+	+	SAMEA104285102	PRJEB22330	chromosome LSAJ112:NZ_LT907933.1/LT907933.1	OBHN01	5	1984	1872	Chromosome
Lactobacillus sakei subsp. sakei DSM 20017 = JCM 1157	JCM 1157	+	+	-	SAMD00011898	PRJDB642	-	BALW01	37	1922	1634	Contig
Lactobacillus sakei	wikim 22	+	+	-	SAMN03024089	PRJNA260124	-	JRFY01	155	2213	1940	Contig
Lactobacillus sakei subsp. sakei DSM 20017 = JCM 1157	DSM 20017	+	+	-	SAMN02369509	PRJNA222257	-	AZDN01	42	1894	1805	Contig
Lactobacillus sakei	FBL1	+	+	-	SAMN04452063	PRJNA310405	-	LSFF01	44	2036	1923	Contig
Lactobacillus sakei	RI-394	+	+	-	SAMN05717725	PRJNA343164	-	MKDC01	44	1963	1873	Contig
Lactobacillus sakei	RI-403	+	+	-	SAMN05717726	PRJNA343164	-	MKDD01	29	2031	1925	Contig
Lactobacillus sakei	RI-410	+	+	-	SAMN05717732	PRJNA343164	-	MKDI01	73	1950	1835	Contig
Lactobacillus sakei	RI-412	+	+	-	SAMN05717733	PRJNA343164	-	MKDJ01	32	1934	1830	Contig
Lactobacillus sakei	RI-496	+	+	-	SAMN05717736	PRJNA343164	-	MKDM01	28	1985	1912	Contig
Lactobacillus sakei	RI-499	+	+	-	SAMN05717737	PRJNA343164	-	MKDN01	49	1923	1816	Contig
Lactobacillus sakei	RI-493	+	+	-	SAMN05717735	PRJNA343164	-	MKDL01	75	1997	1863	Contig
Lactobacillus sakei	RI-500	+	+	-	SAMN05717738	PRJNA343164	-	MKDO01	28	1992	1917	Contig
Lactobacillus sakei	RI-516	+	+	-	SAMN05717766	PRJNA343164	-	MKGG01	59	1943	1817	Contig
Lactobacillus sakei	CECT 9267	+	+	-	SAMEA104569779	PRJEB24715	-	OKRC01	27	2055	1955	Contig
Lactobacillus sakei	CECT 9624	+	+	-	SAMEA4648900	PRJEB26638	-	OVTU01	15	2064	1969	Contig
Lactobacillus sakei subsp. carnosus DSM 15831	DSM 15831	+	+	-	SAMN02369430	PRJNA222257	-	AZFG01	65	2014	1904	Scaffold
Lactobacillus sakei	RI-409	+	+	-	SAMN05717731	PRJNA343164	-	MKGB01	67	2026	1889	Scaffold
Lactobacillus sakei	RI-404	+	+	-	SAMN05717727	PRJNA343164	-	MKDE01	28	1980	1874	Scaffold
Lactobacillus sakei	RI-517	+	+	-	SAMN05717767	PRJNA343164	-	MKGH01	64	1972	1851	Scaffold
