# Supplementary material for: Sucrose-Induced Proteomic Response and Carbohydrate Utilization of Lactobacillus sakei TMW 1.411 During Dextran Formation
Source: Front Microbiol. 2018 Nov 23;9:2796. doi: 10.3389/fmicb.2018.02796 (PMC6265474; doi:10.3389/fmicb.2018.02796)
Supplement: Table S3 — t-Test evaluation. [file Table_3.XLSX]

## Sheet: tTest_BH_FDR_<=0.01
C: Student's T-test Significant Sucrose_Glucose	|log2 FC| > 1	N: Student's T-test Difference Sucrose_Glucose	T: Feature ID	T: Function	C: Category	C: Subcategory	C: Subsystem	T: KEGG	C: Contig	N: -Log Student's T-test p-value Sucrose_Glucose	N: Student's T-test q-value Sucrose_Glucose	N: Student's T-test Difference Sucrose_Glucose2	N: Student's T-test Test statistic Sucrose_Glucose	Absulut difference
+	-	-0.978786	fig|1664.9.peg.1437	Dihydrofolate reductase (EC 1.5.1.3)	Cofactors, Vitamins, Prosthetic Groups, Pigments	Folate and pterines	5-FCL-like protein;Folate Biosynthesis	KEGG_ENZYME:1.5.1.3	seq4	4.60934	0.00186636	-0.978786	-11.6099	0.978786
+	+	2.20025	fig|1664.9.peg.1008	Purine nucleoside phosphorylase (EC 2.4.2.1)	Carbohydrates;Nucleosides and Nucleotides	Monosaccharides;Nucleosides and Nucleotides - no subcategory;Purines;Pyrimidines	Adenosyl nucleosidases;Deoxyribose and Deoxynucleoside Catabolism;Purine conversions;pyrimidine conversions	KEGG_ENZYME:2.4.2.1	seq21	4.44387	0.00252174	2.20025	10.8669	2.20025
	-	0.135059	fig|1664.9.peg.104	Peptide deformylase (EC 3.5.1.88)	Protein Metabolism	Protein biosynthesis	Translation termination factors bacterial	KEGG_ENZYME:3.5.1.88	seq1	0.256693	0.757446	0.135059	0.627018	0.135059
	-	-0.337286	fig|1664.9.peg.106	/ Glutamine transport system permease protein GlnP (TC 3.A.1.3.2)					seq1	1.25036	0.24728	-0.337286	-2.36126	0.337286
	-	-0.301027	fig|1664.9.peg.107	Glutamate transport ATP-binding protein					seq1	1.76493	0.142298	-0.301027	-3.2631	0.301027
	-	-0.149579	fig|1664.9.peg.111	Xylose isomerase domain protein TIM barrel					seq1	0.301473	0.719992	-0.149579	-0.718448	0.149579
	-	-0.240125	fig|1664.9.peg.117	Hydroxymethylglutaryl-CoA reductase (EC 1.1.1.34)	Fatty Acids, Lipids, and Isoprenoids	Isoprenoids	Isoprenoid Biosynthesis;Mevalonate Branch of Isoprenoid Biosynthesis	KEGG_ENZYME:1.1.1.34	seq1	0.896489	0.370574	-0.240125	-1.77119	0.240125
	-	-0.158834	fig|1664.9.peg.118	Hydroxymethylglutaryl-CoA synthase (EC 2.3.3.10)	Fatty Acids, Lipids, and Isoprenoids	Isoprenoids	Isoprenoid Biosynthesis;Mevalonate Branch of Isoprenoid Biosynthesis	KEGG_ENZYME:2.3.3.10	seq1	2.16493	0.080928	-0.158834	-4.03515	0.158834
	-	-0.0466862	fig|1664.9.peg.122	RNA methyltransferase, TrmA family					seq1	0.271526	0.743171	-0.0466862	-0.657676	0.0466862
	-	0.201109	fig|1664.9.peg.124	regulatory protein RecX					seq1	0.678356	0.494965	0.201109	1.40465	0.201109
	-	0.102603	fig|1664.9.peg.129	GNAT family acetyltransferase YjcF					seq1	0.371158	0.662528	0.102603	0.854855	0.102603
	-	0.959291	fig|1664.9.peg.130	UPF0118 membrane protein YrrI					seq1	1.82802	0.141002	0.959291	3.37995	0.959291
	-	0.176656	fig|1664.9.peg.132	Peptide chain release factor 3	Protein Metabolism	Protein biosynthesis	Translation termination factors bacterial		seq1	1.55703	0.180452	0.176656	2.88895	0.176656
	-	-0.286362	fig|1664.9.peg.136	FIG00743758: hypothetical protein					seq1	1.10108	0.291065	-0.286362	-2.11125	0.286362
	-	-0.0751586	fig|1664.9.peg.137	ATP-dependent Clp protease ATP-binding subunit ClpA	Protein Metabolism	Protein degradation	Proteolysis in bacteria, ATP-dependent		seq1	0.81694	0.410829	-0.0751586	-1.63852	0.0751586
	-	-0.148507	fig|1664.9.peg.139	Phosphocarrier protein of PTS system					seq1	0.0831713	0.936767	-0.148507	-0.230027	0.148507
	-	0.230914	fig|1664.9.peg.14	membrane protein					seq1	0.306727	0.713593	0.230914	0.728964	0.230914
	-	0.305508	fig|1664.9.peg.140	Phosphoenolpyruvate-protein phosphotransferase of PTS system (EC 2.7.3.9)	Carbohydrates	Monosaccharides	Fructose utilization	KEGG_ENZYME:2.7.3.9	seq1	1.821	0.138958	0.305508	3.36687	0.305508
	-	-0.182894	fig|1664.9.peg.141	Negative transcriptional regulator-copper transport operon					seq1	0.159179	0.844184	-0.182894	-0.414183	0.182894
	-	-0.335951	fig|1664.9.peg.142	Lead, cadmium, zinc and mercury transporting ATPase (EC 3.6.3.3) (EC 3.6.3.5);Copper-translocating P-type ATPase (EC 3.6.3.4)	Membrane Transport;Virulence, Disease and Defense	Cation transporters;Resistance to antibiotics and toxic compounds	Copper homeostasis;Copper Transport System	KEGG_ENZYME:3.6.3.3,KEGG_ENZYME:3.6.3.5,KEGG_ENZYME:3.6.3.4	seq1	1.22197	0.250665	-0.335951	-2.31346	0.335951
	-	-0.237158	fig|1664.9.peg.143	Ribonucleotide reductase of class III (anaerobic), large subunit (EC 1.17.4.2)	Nucleosides and Nucleotides	Nucleosides and Nucleotides - no subcategory	Ribonucleotide reduction	KEGG_ENZYME:1.17.4.2	seq1	1.64812	0.158783	-0.237158	-3.05096	0.237158
	-	0.273926	fig|1664.9.peg.148	Response regulator receiver:Transcriptional regulatory protein, C-terminal					seq1	1.08279	0.297583	0.273926	2.0808	0.273926
	-	-0.346679	fig|1664.9.peg.152	Metal-dependent hydrolases of the beta-lactamase superfamily I;PhnP protein	Virulence, Disease and Defense	Resistance to antibiotics and toxic compounds	Beta-lactamase		seq1	1.72255	0.145019	-0.346679	-3.18552	0.346679
	-	-0.324294	fig|1664.9.peg.153	Arsenate reductase family protein					seq1	0.893842	0.371648	-0.324294	-1.76679	0.324294
	-	-0.503046	fig|1664.9.peg.154	Negative regulator of genetic competence MecA	DNA Metabolism	DNA uptake, competence	Gram Positive Competence		seq1	2.67305	0.0471724	-0.503046	-5.14625	0.503046
	-	-0.116354	fig|1664.9.peg.16	hypothetical protein					seq1	0.291189	0.731459	-0.116354	-0.697739	0.116354
	-	-0.216466	fig|1664.9.peg.162	Cytoplasmic copper homeostasis protein cutC					seq1	1.37596	0.224162	-0.216466	-2.57455	0.216466
	+	-1.02116	fig|1664.9.peg.163	SAM-dependent methyltransferase, MraW methylase family (EC 2.1.1.-)				KEGG_ENZYME:2.1.1.-	seq1	1.07115	0.292933	-1.02116	-2.06142	1.02116
	-	-0.133266	fig|1664.9.peg.165	Membrane-bound lytic murein transglycosylase D precursor (EC 3.2.1.-)	Cell Wall and Capsule	Cell Wall and Capsule - no subcategory	Murein Hydrolases	KEGG_ENZYME:3.2.1.-	seq1	0.796339	0.422046	-0.133266	-1.60402	0.133266
	-	-0.1726	fig|1664.9.peg.166	Leucyl-tRNA synthetase (EC 6.1.1.4)	Protein Metabolism	Protein biosynthesis	tRNA aminoacylation, Leu	KEGG_ENZYME:6.1.1.4	seq1	1.07133	0.293925	-0.1726	-2.06172	0.1726
	-	-0.0924368	fig|1664.9.peg.17	membrane protein, putative					seq1	0.541906	0.57365	-0.0924368	-1.16793	0.0924368
	-	0.522525	fig|1664.9.peg.171	Ribosomal small subunit pseudouridine synthase A (EC 4.2.1.70)	RNA Metabolism	RNA processing and modification	RNA pseudouridine syntheses	KEGG_ENZYME:4.2.1.70	seq1	0.556836	0.567966	0.522525	1.19428	0.522525
	-	-0.200411	fig|1664.9.peg.178	ABC transporter, ATP-binding protein					seq1	0.3425	0.68095	-0.200411	-0.799526	0.200411
	-	-0.0899768	fig|1664.9.peg.179	Arginyl-tRNA synthetase (EC 6.1.1.19)	Protein Metabolism	Protein biosynthesis	tRNA aminoacylation, Arg	KEGG_ENZYME:6.1.1.19	seq1	0.812382	0.412722	-0.0899768	-1.63089	0.0899768
	-	-0.101811	fig|1664.9.peg.18	CDP-glycerol:poly(glycerophosphate) glycerophosphotransferase (EC 2.7.8.12)	Cell Wall and Capsule	Gram-Positive cell wall components	Teichoic and lipoteichoic acids biosynthesis	KEGG_ENZYME:2.7.8.12	seq1	0.277376	0.738859	-0.101811	-0.669662	0.101811
	-	-0.075799	fig|1664.9.peg.180	Putative hydrolase of the alpha/beta superfamily					seq1	0.317946	0.70434	-0.075799	-0.751285	0.075799
	-	-0.0278964	fig|1664.9.peg.188	3&#39;-to-5&#39;exoribonuclease RNase R	RNA Metabolism	RNA processing and modification	RNA processing and degradation, bacterial		seq1	0.277329	0.737806	-0.0278964	-0.669565	0.0278964
	-	0.0321417	fig|1664.9.peg.192	Transcriptional regulator, MarR family					seq1	0.0929199	0.922869	0.0321417	0.254803	0.0321417
	-	-0.0704713	fig|1664.9.peg.193	DNA polymerase I (EC 2.7.7.7)	DNA Metabolism	DNA repair;DNA replication	DNA Repair Base Excision;DNA-replication	KEGG_ENZYME:2.7.7.7	seq1	0.601502	0.535312	-0.0704713	-1.27238	0.0704713
	-	0.239146	fig|1664.9.peg.194	Formamidopyrimidine-DNA glycosylase (EC 3.2.2.23)	DNA Metabolism	DNA repair	DNA Repair Base Excision	KEGG_ENZYME:3.2.2.23	seq1	0.609627	0.532896	0.239146	1.28648	0.239146
	-	-0.172727	fig|1664.9.peg.196	Ribonucleotide reductase transcriptional regulator NrdR	Nucleosides and Nucleotides	Nucleosides and Nucleotides - no subcategory	Ribonucleotide reduction		seq1	0.388405	0.654638	-0.172727	-0.887689	0.172727
	-	0.0316296	fig|1664.9.peg.198	Helicase loader DnaI	DNA Metabolism	DNA replication	DNA-replication		seq1	0.0434194	0.972083	0.0316296	0.124668	0.0316296
	-	0.0222273	fig|1664.9.peg.199	Threonyl-tRNA synthetase (EC 6.1.1.3)	Protein Metabolism	Protein biosynthesis	tRNA aminoacylation, Thr	KEGG_ENZYME:6.1.1.3	seq1	0.103718	0.909334	0.0222273	0.281809	0.0222273
	-	0.0921712	fig|1664.9.peg.20	Glycerol-3-phosphate cytidylyltransferase (EC 2.7.7.39)	Cell Wall and Capsule	Capsular and extracellular polysacchrides	Rhamnose containing glycans	KEGG_ENZYME:2.7.7.39	seq1	0.167892	0.844349	0.0921712	0.434128	0.0921712
	-	0.078074	fig|1664.9.peg.200	Lactate 2-monooxygenase (EC 1.13.12.4)	Carbohydrates	Central carbohydrate metabolism	Pyruvate metabolism II: acetyl-CoA, acetogenesis from pyruvate	KEGG_ENZYME:1.13.12.4	seq1	0.0611432	0.956907	0.078074	0.172556	0.078074
	-	0.441805	fig|1664.9.peg.201	Translation initiation factor 3	Protein Metabolism;Virulence, Disease and Defense	Invasion and intracellular resistance;Protein biosynthesis	Mycobacterium virulence operon involved in protein synthesis (LSU ribosomal proteins);Translation initiation factors bacterial		seq1	0.723161	0.463249	0.441805	1.48079	0.441805
	-	-0.133702	fig|1664.9.peg.202	LSU ribosomal protein L35p	Protein Metabolism;Virulence, Disease and Defense	Invasion and intracellular resistance;Protein biosynthesis	Mycobacterium virulence operon involved in protein synthesis (LSU ribosomal proteins);Ribosome LSU bacterial		seq1	0.197384	0.80991	-0.133702	-0.500166	0.133702
	-	0.215243	fig|1664.9.peg.203	LSU ribosomal protein L20p	Protein Metabolism;Virulence, Disease and Defense	Invasion and intracellular resistance;Protein biosynthesis	Mycobacterium virulence operon involved in protein synthesis (LSU ribosomal proteins);Ribosome LSU bacterial		seq1	0.733626	0.462158	0.215243	1.49849	0.215243
	-	-0.438466	fig|1664.9.peg.204	Bifunctional protein: zinc-containing alcohol dehydrogenase;quinone oxidoreductase ( NADPH:quinone reductase) (EC 1.1.1.-);Similar to arginate lyase				KEGG_ENZYME:1.1.1.-	seq1	3.07144	0.0276007	-0.438466	-6.14818	0.438466
	-	0.00118446	fig|1664.9.peg.205	FIG001553: Hydrolase, HAD subfamily IIIA					seq1	0.00297146	0.997561	0.00118446	0.00890804	0.00118446
	-	-0.147392	fig|1664.9.peg.206	GTP-binding protein YqeH, required for biogenesis of 30S ribosome subunit	Protein Metabolism	Protein biosynthesis	Universal GTPases		seq1	1.72275	0.146178	-0.147392	-3.1859	0.147392
	-	-0.0820866	fig|1664.9.peg.207	FIG004454: RNA binding protein					seq1	0.226985	0.786279	-0.0820866	-0.564388	0.0820866
	-	-0.117993	fig|1664.9.peg.209	Hydrolase (HAD superfamily), YqeK					seq1	0.7414	0.456467	-0.117993	-1.51162	0.117993
	-	0.261814	fig|1664.9.peg.21	Poly(glycerol-phosphate) alpha-glucosyltransferase (EC 2.4.1.52)	Cell Wall and Capsule	Gram-Positive cell wall components	Teichoic and lipoteichoic acids biosynthesis	KEGG_ENZYME:2.4.1.52	seq1	1.16043	0.271391	0.261814	2.21031	0.261814
	-	-0.222585	fig|1664.9.peg.211	FIG145533: Methyltransferase (EC 2.1.1.-)				KEGG_ENZYME:2.1.1.-	seq1	0.355623	0.676253	-0.222585	-0.824986	0.222585
	-	-0.0643158	fig|1664.9.peg.214	6-phosphogluconate dehydrogenase, decarboxylating (EC 1.1.1.44)	Carbohydrates	Central carbohydrate metabolism;Monosaccharides	D-gluconate and ketogluconates metabolism;Pentose phosphate pathway	KEGG_ENZYME:1.1.1.44	seq1	0.365864	0.667232	-0.0643158	-0.844709	0.0643158
	-	0.0724721	fig|1664.9.peg.215	DNA-binding heavy metal response regulator	Virulence, Disease and Defense	Resistance to antibiotics and toxic compounds	Cobalt-zinc-cadmium resistance		seq1	0.238809	0.771902	0.0724721	0.589522	0.0724721
	-	0.0516043	fig|1664.9.peg.216	Two-component system histidine kinase					seq1	0.12196	0.885396	0.0516043	0.326462	0.0516043
	-	-0.0620346	fig|1664.9.peg.217	Inner membrane protein translocase component YidC, OxaA protein					seq1	0.0927275	0.922121	-0.0620346	-0.254318	0.0620346
	-	-0.134126	fig|1664.9.peg.218	Acylphosphate phosphohydrolase (EC 3.6.1.7), putative	Carbohydrates	Central carbohydrate metabolism	Pyruvate metabolism II: acetyl-CoA, acetogenesis from pyruvate	KEGG_ENZYME:3.6.1.7	seq1	0.480422	0.611293	-0.134126	-1.05793	0.134126
	-	-0.0683904	fig|1664.9.peg.219	FIG011178: rRNA methylase	RNA Metabolism	RNA processing and modification	RNA methylation		seq1	0.182378	0.825662	-0.0683904	-0.466839	0.0683904
	-	-0.285931	fig|1664.9.peg.22	Glycosyltransferase					seq1	2.51647	0.0543849	-0.285931	-4.78583	0.285931
	-	-0.13684	fig|1664.9.peg.221	Transcriptional regulator, HxlR family					seq1	0.37887	0.659891	-0.13684	-0.869578	0.13684
	-	-0.108733	fig|1664.9.peg.222	Phenylalanyl-tRNA synthetase alpha chain (EC 6.1.1.20)	Protein Metabolism	Protein biosynthesis	tRNA aminoacylation, Phe	KEGG_ENZYME:6.1.1.20	seq1	0.41643	0.639582	-0.108733	-0.940369	0.108733
	-	0.0624828	fig|1664.9.peg.223	Phenylalanyl-tRNA synthetase beta chain (EC 6.1.1.20)	Protein Metabolism	Protein biosynthesis	tRNA aminoacylation, Phe	KEGG_ENZYME:6.1.1.20	seq1	0.213333	0.794051	0.0624828	0.535008	0.0624828
	-	-0.177164	fig|1664.9.peg.224	FIG004453: protein YceG like	RNA Metabolism	RNA processing and modification	tRNA modification Bacteria		seq1	0.354996	0.676092	-0.177164	-0.823775	0.177164
	-	0.154894	fig|1664.9.peg.225	Uridine kinase (EC 2.7.1.48) [C1]	Nucleosides and Nucleotides	Pyrimidines	pyrimidine conversions	KEGG_ENZYME:2.7.1.48	seq1	0.86221	0.382614	0.154894	1.71411	0.154894
	-	0.151826	fig|1664.9.peg.226	Transcription elongation factor GreA	RNA Metabolism	Transcription	Transcription factors bacterial		seq1	0.854157	0.387405	0.151826	1.70068	0.151826
	-	-0.180917	fig|1664.9.peg.23	N-acetylmannosaminyltransferase (EC 2.4.1.187)	Cell Wall and Capsule	Gram-Positive cell wall components	Teichoic and lipoteichoic acids biosynthesis	KEGG_ENZYME:2.4.1.187	seq1	0.657344	0.508954	-0.180917	-1.36872	0.180917
	-	0.0242076	fig|1664.9.peg.230	Two component transcriptional regulator VraR					seq1	0.0462424	0.970361	0.0242076	0.132401	0.0242076
	-	-0.256089	fig|1664.9.peg.232	ABC transporter permease protein					seq1	1.23018	0.251745	-0.256089	-2.32727	0.256089
	-	-0.117592	fig|1664.9.peg.233	ABC transporter ATP-binding protein					seq1	0.251686	0.761653	-0.117592	-0.616582	0.117592
	-	0.298087	fig|1664.9.peg.234	hypothetical protein					seq1	0.437676	0.632203	0.298087	0.979795	0.298087
	-	0.356474	fig|1664.9.peg.235	Alcohol dehydrogenase (EC 1.1.1.1)	Carbohydrates;Cofactors, Vitamins, Prosthetic Groups, Pigments;Fatty Acids, Lipids, and Isoprenoids	Fermentation;Folate and pterines;Phospholipids	5-FCL-like protein;Butanol Biosynthesis;Fermentations: Mixed acid;Glycerolipid and Glycerophospholipid Metabolism in Bacteria	KEGG_ENZYME:1.1.1.1	seq1	0.218978	0.791691	0.356474	0.547204	0.356474
	-	-0.168899	fig|1664.9.peg.236	Putrescine transport ATP-binding protein PotA (TC 3.A.1.11.1)	Amino Acids and Derivatives	Arginine;urea cycle, polyamines	Polyamine Metabolism		seq1	0.491231	0.613695	-0.168899	-1.07746	0.168899
	-	-0.168551	fig|1664.9.peg.239	ABC transporter, periplasmic spermidine putrescine-binding protein PotD (TC 3.A.1.11.1)	Amino Acids and Derivatives	Arginine;urea cycle, polyamines	Polyamine Metabolism		seq1	0.965638	0.331989	-0.168551	-1.88611	0.168551
	-	-0.190699	fig|1664.9.peg.24	Nicotinate phosphoribosyltransferase (EC 2.4.2.11)	Cofactors, Vitamins, Prosthetic Groups, Pigments	NAD and NADP	NAD and NADP cofactor biosynthesis global	KEGG_ENZYME:2.4.2.11	seq1	1.86458	0.132375	-0.190699	-3.44845	0.190699
	-	0.039113	fig|1664.9.peg.241	Uncharacterized secreted protein associated with spyDAC	Cell Division and Cell Cycle	Checkpoint control	Bacterial checkpoint-control-related cluster		seq1	0.0897144	0.92622	0.039113	0.246699	0.039113
	-	-0.00538635	fig|1664.9.peg.242	Phosphoglucosamine mutase (EC 5.4.2.10)	Cell Division and Cell Cycle;Cell Wall and Capsule	Capsular and extracellular polysacchrides;Cell Wall and Capsule - no subcategory;Checkpoint control	Bacterial checkpoint-control-related cluster;Sialic Acid Metabolism;UDP-N-acetylmuramate from Fructose-6-phosphate Biosynthesis	KEGG_ENZYME:5.4.2.10	seq1	0.0251804	0.979137	-0.00538635	-0.0736683	0.00538635
	-	0.570495	fig|1664.9.peg.244	Glucosamine--fructose-6-phosphate aminotransferase [isomerizing] (EC 2.6.1.16)	Cell Wall and Capsule	Capsular and extracellular polysacchrides;Cell Wall and Capsule - no subcategory	Sialic Acid Metabolism;UDP-N-acetylmuramate from Fructose-6-phosphate Biosynthesis	KEGG_ENZYME:2.6.1.16	seq1	3.3662	0.0156813	0.570495	6.97932	0.570495
	-	0.0505705	fig|1664.9.peg.245	Hypothetical protein ywlG					seq1	0.109234	0.901284	0.0505705	0.295437	0.0505705
	-	0.0512981	fig|1664.9.peg.249	probable enzyme with TIM-barrel fold					seq1	0.113747	0.898829	0.0512981	0.306503	0.0512981
	-	0.14557	fig|1664.9.peg.25	NAD synthetase (EC 6.3.1.5)	Cofactors, Vitamins, Prosthetic Groups, Pigments	NAD and NADP	NAD and NADP cofactor biosynthesis global	KEGG_ENZYME:6.3.1.5	seq1	0.543452	0.575397	0.14557	1.17067	0.14557
	-	0.198327	fig|1664.9.peg.250;fig|1664.9.peg.250	Acetyltransferase (GNAT family) SAS0976;Acetyltransferase (GNAT family) SAS0976					seq1	0.576269	0.558163	0.198327	1.22839	0.198327
	-	0.224249	fig|1664.9.peg.254	hydrolase, haloacid dehalogenase-like family					seq1	0.654564	0.509635	0.224249	1.36395	0.224249
	-	-0.148276	fig|1664.9.peg.256	Phosphate acetyltransferase (EC 2.3.1.8)	Carbohydrates	Central carbohydrate metabolism;Fermentation	Fermentations: Lactate;Fermentations: Mixed acid;Pyruvate metabolism II: acetyl-CoA, acetogenesis from pyruvate	KEGG_ENZYME:2.3.1.8	seq1	1.35589	0.229399	-0.148276	-2.54024	0.148276
	-	-0.0445099	fig|1664.9.peg.257	TsaE protein, required for threonylcarbamoyladenosine t(6)A37 formation in tRNA	Cell Wall and Capsule	Cell Wall and Capsule - no subcategory	YjeE		seq1	0.123306	0.887224	-0.0445099	-0.32971	0.0445099
	-	0.38903	fig|1664.9.peg.26	Calcium-transporting ATPase (EC 3.6.3.8)				KEGG_ENZYME:3.6.3.8	seq1	0.561398	0.565846	0.38903	1.2023	0.38903
	-	0.449301	fig|1664.9.peg.260	Exonuclease					seq1	3.06416	0.0270995	0.449301	6.12867	0.449301
	-	-0.346756	fig|1664.9.peg.262	UDP-N-acetylenolpyruvoylglucosamine reductase (EC 1.1.1.158)	Cell Wall and Capsule	Cell Wall and Capsule - no subcategory	Peptidoglycan Biosynthesis;UDP-N-acetylmuramate from Fructose-6-phosphate Biosynthesis	KEGG_ENZYME:1.1.1.158	seq1	1.25882	0.248512	-0.346756	-2.37552	0.346756
	-	-0.21451	fig|1664.9.peg.265	Penicillin-binding protein 2B	RNA Metabolism	RNA processing and modification	16S rRNA modification within P site of ribosome		seq1	1.03313	0.306942	-0.21451	-1.99821	0.21451
	-	-0.268071	fig|1664.9.peg.266	LSU ribosomal protein L33p @ LSU ribosomal protein L33p, zinc-dependent	Protein Metabolism	Protein biosynthesis	Ribosome LSU bacterial		seq1	0.353277	0.675367	-0.268071	-0.820451	0.268071
	-	-0.435201	fig|1664.9.peg.27	FIG00743265: hypothetical protein					seq1	1.28743	0.242265	-0.435201	-2.42387	0.435201
	-	-0.143751	fig|1664.9.peg.270	Glucokinase (EC 2.7.1.2)	Carbohydrates	Central carbohydrate metabolism	Glycolysis and Gluconeogenesis	KEGG_ENZYME:2.7.1.2	seq1	3.42794	0.0141698	-0.143751	-7.16428	0.143751
	-	-0.354818	fig|1664.9.peg.271	Rhodanese-like domain protein					seq1	2.05893	0.0958329	-0.354818	-3.82289	0.354818
	-	0.209044	fig|1664.9.peg.272	FIG00743062: hypothetical protein					seq1	0.564354	0.56714	0.209044	1.2075	0.209044
	-	0.106702	fig|1664.9.peg.274	Aluminum resistance protein					seq1	0.255217	0.758883	0.106702	0.623948	0.106702
	-	0.036705	fig|1664.9.peg.278	Glutamine synthetase type I (EC 6.3.1.2)	Amino Acids and Derivatives;Cell Wall and Capsule	ammonia assimilation;Cell Wall and Capsule - no subcategory;Glutamine, glutamate, aspartate, asparagine	Glutamine synthetases;Glutamine, Glutamate, Aspartate and Asparagine Biosynthesis;Peptidoglycan Biosynthesis	KEGG_ENZYME:6.3.1.2	seq1	0.4103	0.643955	0.036705	0.928915	0.036705
	-	-0.175843	fig|1664.9.peg.28	Transcription accessory protein (S1 RNA-binding domain)	RNA Metabolism	Transcription	Transcription factors bacterial		seq1	1.93678	0.118399	-0.175843	-3.58545	0.175843
	-	0.749326	fig|1664.9.peg.282	NADPH-dependent FMN reductase domain protein					seq1	1.72184	0.144046	0.749326	3.18423	0.749326
	-	0.457236	fig|1664.9.peg.288	hypothetical protein					seq1	0.522648	0.588054	0.457236	1.13375	0.457236
	-	-0.0241013	fig|1664.9.peg.291	hypothetical protein					seq1	0.0360091	0.973882	-0.0241013	-0.104169	0.0241013
	-	-0.1016	fig|1664.9.peg.293	FIG000859: hypothetical protein YebC	Cofactors, Vitamins, Prosthetic Groups, Pigments;DNA Metabolism	DNA recombination;Riboflavin, FMN, FAD	Riboflavin, FMN and FAD metabolism in plants;RuvABC plus a hypothetical		seq1	0.451196	0.629583	-0.1016	-1.00467	0.1016
	-	-0.26199	fig|1664.9.peg.301	Adenine-specific methyltransferase (EC 2.1.1.72)				KEGG_ENZYME:2.1.1.72	seq1	0.993948	0.323001	-0.26199	-1.93313	0.26199
	-	0.085629	fig|1664.9.peg.302	Acetate kinase (EC 2.7.2.1)	Carbohydrates	Central carbohydrate metabolism;Fermentation	Fermentations: Lactate;Fermentations: Mixed acid;Pyruvate metabolism II: acetyl-CoA, acetogenesis from pyruvate	KEGG_ENZYME:2.7.2.1	seq1	0.480828	0.611964	0.085629	1.05866	0.085629
	-	-0.0665493	fig|1664.9.peg.309	hypothetical protein					seq1	0.14604	0.858636	-0.0665493	-0.383698	0.0665493
	-	-0.0498548	fig|1664.9.peg.310	Translation elongation factor LepA	Protein Metabolism;Stress Response	Heat shock;Protein biosynthesis	Heat shock dnaK gene cluster extended;Translation elongation factors bacterial;Universal GTPases		seq1	0.11529	0.896791	-0.0498548	-0.310271	0.0498548
	-	-0.0922365	fig|1664.9.peg.312	FIG00630189: hypothetical protein					seq1	0.435547	0.632903	-0.0922365	-0.975863	0.0922365
	-	-0.047318	fig|1664.9.peg.317	PlcB, ORFX, ORFP, ORFB, ORFA, ldh gene					seq1	0.127185	0.88276	-0.047318	-0.33904	0.047318
	-	-0.211699	fig|1664.9.peg.319	UDP-glucose 4-epimerase (EC 5.1.3.2)	Carbohydrates;Cell Wall and Capsule	Capsular and extracellular polysacchrides;Di- and oligosaccharides	Lactose and Galactose Uptake and Utilization;Rhamnose containing glycans	KEGG_ENZYME:5.1.3.2	seq1	2.41679	0.0601589	-0.211699	-4.56514	0.211699
	-	-0.0661449	fig|1664.9.peg.320	Single-stranded-DNA-specific exonuclease RecJ (EC 3.1.-.-)	DNA Metabolism	DNA repair;DNA replication	DNA Repair Base Excision;DNA repair, bacterial RecFOR pathway;DNA-replication	KEGG_ENZYME:3.1.-.-	seq1	0.148893	0.855271	-0.0661449	-0.39036	0.0661449
	-	-0.235444	fig|1664.9.peg.321	Adenine phosphoribosyltransferase (EC 2.4.2.7)	Nucleosides and Nucleotides;Regulation and Cell signaling	Purines;Regulation and Cell signaling - no subcategory	cAMP signaling in bacteria;Purine conversions	KEGG_ENZYME:2.4.2.7	seq1	1.21336	0.25221	-0.235444	-2.299	0.235444
	-	-0.099031	fig|1664.9.peg.323	FIG00742757: hypothetical protein					seq1	0.24141	0.771827	-0.099031	-0.595013	0.099031
	-	-0.0571814	fig|1664.9.peg.324	FIG00742188: hypothetical protein					seq1	0.419476	0.639798	-0.0571814	-0.946048	0.0571814
	-	-0.422168	fig|1664.9.peg.326	ABC transporter, ATP-binding and permease protein					seq1	1.20318	0.255877	-0.422168	-2.28191	0.422168
	-	0.230708	fig|1664.9.peg.327	Hydrolases of the alpha/beta superfamily					seq1	0.35663	0.675824	0.230708	0.826931	0.230708
	-	0.122529	fig|1664.9.peg.328	1-acyl-sn-glycerol-3-phosphate acyltransferase (EC 2.3.1.51)	Fatty Acids, Lipids, and Isoprenoids	Phospholipids	Glycerolipid and Glycerophospholipid Metabolism in Bacteria	KEGG_ENZYME:2.3.1.51	seq1	0.206131	0.800487	0.122529	0.519346	0.122529
	+	1.66603	fig|1664.9.peg.329	tRNA (adenine37-N(6))-methyltransferase TrmN6 (EC 2.1.1.223)	RNA Metabolism	RNA processing and modification	RNA methylation	KEGG_ENZYME:2.1.1.223	seq1	1.11148	0.288836	1.66603	2.12858	1.66603
	-	0.423205	fig|1664.9.peg.33	Cold shock protein CspA	Stress Response	Cold shock	Cold shock, CspA family of proteins		seq1	1.5594	0.180761	0.423205	2.89313	0.423205
	-	-0.0553513	fig|1664.9.peg.331	SSU ribosomal protein S2p (SAe)	Protein Metabolism	Protein biosynthesis	Ribosome SSU bacterial		seq1	0.374653	0.662884	-0.0553513	-0.861535	0.0553513
	-	0.018096	fig|1664.9.peg.332	Translation elongation factor Ts	Protein Metabolism	Protein biosynthesis	Translation elongation factors bacterial		seq1	0.0629706	0.955199	0.018096	0.177407	0.018096
	-	-0.154248	fig|1664.9.peg.333	Uridine monophosphate kinase (EC 2.7.4.22)				KEGG_ENZYME:2.7.4.22	seq1	0.790777	0.425023	-0.154248	-1.59469	0.154248
	-	0.118452	fig|1664.9.peg.334	Ribosome recycling factor	Protein Metabolism	Protein biosynthesis	Translation termination factors bacterial		seq1	0.358667	0.674937	0.118452	0.830862	0.118452
	-	-0.189887	fig|1664.9.peg.335	phage infection protein					seq1	1.15476	0.269159	-0.189887	-2.20082	0.189887
	-	-0.809445	fig|1664.9.peg.336	Undecaprenyl diphosphate synthase (EC 2.5.1.31)	Fatty Acids, Lipids, and Isoprenoids	Isoprenoids	Isoprenoid Biosynthesis;Isoprenoinds for Quinones;Polyprenyl Diphosphate Biosynthesis	KEGG_ENZYME:2.5.1.31	seq1	0.402421	0.645188	-0.809445	-0.914135	0.809445
	-	-0.0843101	fig|1664.9.peg.338	Membrane-associated zinc metalloprotease					seq1	0.212906	0.793701	-0.0843101	-0.534083	0.0843101
	-	0.116496	fig|1664.9.peg.339	Prolyl-tRNA synthetase (EC 6.1.1.15), bacterial type	Protein Metabolism	Protein biosynthesis	tRNA aminoacylation, Pro	KEGG_ENZYME:6.1.1.15	seq1	2.56457	0.0539745	0.116496	4.89472	0.116496
	-	-0.0164099	fig|1664.9.peg.340	DNA polymerase III alpha subunit (EC 2.7.7.7)	DNA Metabolism	DNA replication	DNA-replication	KEGG_ENZYME:2.7.7.7	seq1	0.0457151	0.969243	-0.0164099	-0.13096	0.0164099
	-	0.168463	fig|1664.9.peg.343	Type I restriction-modification system, restriction subunit R (EC 3.1.21.3)	DNA Metabolism	DNA Metabolism - no subcategory	Restriction-Modification System;Type I Restriction-Modification	KEGG_ENZYME:3.1.21.3	seq1	0.459115	0.623074	0.168463	1.01917	0.168463
	-	-0.0807028	fig|1664.9.peg.344	Type I restriction-modification system, DNA-methyltransferase subunit M (EC 2.1.1.72)	DNA Metabolism	DNA Metabolism - no subcategory	Restriction-Modification System;Type I Restriction-Modification	KEGG_ENZYME:2.1.1.72	seq1	0.276895	0.736284	-0.0807028	-0.66868	0.0807028
	-	-0.0422087	fig|1664.9.peg.37	Xanthine phosphoribosyltransferase (EC 2.4.2.22)	Nucleosides and Nucleotides	Purines	Purine conversions;Xanthine Metabolism in Bacteria	KEGG_ENZYME:2.4.2.22	seq1	0.0934137	0.925303	-0.0422087	-0.256048	0.0422087
	-	-0.0739632	fig|1664.9.peg.38	Phosphoribosylaminoimidazole carboxylase ATPase subunit (EC 4.1.1.21)	Nucleosides and Nucleotides	Purines	De Novo Purine Biosynthesis	KEGG_ENZYME:4.1.1.21	seq1	0.267914	0.748236	-0.0739632	-0.650247	0.0739632
	-	-0.167644	fig|1664.9.peg.39	Adenylosuccinate lyase (EC 4.3.2.2)	Nucleosides and Nucleotides	Purines	De Novo Purine Biosynthesis;Purine conversions	KEGG_ENZYME:4.3.2.2	seq1	0.99327	0.322379	-0.167644	-1.932	0.167644
	-	-0.314841	fig|1664.9.peg.4	Pyrroline-5-carboxylate reductase (EC 1.5.1.2)	Amino Acids and Derivatives	Proline and 4-hydroxyproline	Proline Synthesis	KEGG_ENZYME:1.5.1.2	seq1	2.29412	0.0712004	-0.314841	-4.30227	0.314841
	-	-0.173056	fig|1664.9.peg.43	ATP-dependent DNA helicase UvrD/PcrA	DNA Metabolism	DNA repair	DNA repair, bacterial UvrD and related helicases		seq1	0.794697	0.422421	-0.173056	-1.60127	0.173056
	-	-0.126777	fig|1664.9.peg.44	DNA ligase (EC 6.5.1.2)	DNA Metabolism	DNA repair	DNA Repair Base Excision	KEGG_ENZYME:6.5.1.2	seq1	0.968127	0.33233	-0.126777	-1.89025	0.126777
	-	-0.223399	fig|1664.9.peg.45	Putative pheromone cAM373 precursor lipoprotein CamS	Regulation and Cell signaling	Regulation and Cell signaling - no subcategory	Sex pheromones in Enterococcus faecalis and other Firmicutes		seq1	1.75371	0.142144	-0.223399	-3.2425	0.223399
	-	0.00464678	fig|1664.9.peg.47	Aspartyl-tRNA(Asn) amidotransferase subunit C (EC 6.3.5.6) @ Glutamyl-tRNA(Gln) amidotransferase subunit C (EC 6.3.5.7)	Protein Metabolism	Protein biosynthesis	tRNA aminoacylation, Asp and Asn;tRNA aminoacylation, Glu and Gln	KEGG_ENZYME:6.3.5.6,KEGG_ENZYME:6.3.5.7	seq1	0.0101872	0.996505	0.00464678	0.0302929	0.00464678
	-	-0.204869	fig|1664.9.peg.48	Aspartyl-tRNA(Asn) amidotransferase subunit A (EC 6.3.5.6) @ Glutamyl-tRNA(Gln) amidotransferase subunit A (EC 6.3.5.7)	Protein Metabolism	Protein biosynthesis	tRNA aminoacylation, Asp and Asn;tRNA aminoacylation, Glu and Gln	KEGG_ENZYME:6.3.5.6,KEGG_ENZYME:6.3.5.7	seq1	0.566261	0.565947	-0.204869	-1.21085	0.204869
	-	-0.101387	fig|1664.9.peg.49	Aspartyl-tRNA(Asn) amidotransferase subunit B (EC 6.3.5.6) @ Glutamyl-tRNA(Gln) amidotransferase subunit B (EC 6.3.5.7)	Protein Metabolism	Protein biosynthesis	tRNA aminoacylation, Asp and Asn;tRNA aminoacylation, Glu and Gln	KEGG_ENZYME:6.3.5.6,KEGG_ENZYME:6.3.5.7	seq1	0.443835	0.632927	-0.101387	-0.991148	0.101387
	-	-0.281745	fig|1664.9.peg.50	Transcription regulator [contains diacylglycerol kinase catalytic domain]					seq1	0.250552	0.762506	-0.281745	-0.614212	0.281745
	-	0.00021553	fig|1664.9.peg.51	RNA methyltransferase, TrmA family					seq1	0.000803141	0.999249	0.00021553	0.00241369	0.00021553
	-	-0.143364	fig|1664.9.peg.54	Putative stomatin/prohibitin-family membrane protease subunit YbbK					seq1	0.467746	0.615661	-0.143364	-1.03491	0.143364
	-	0.592315	fig|1664.9.peg.59	oxidoreductase, Gfo/Idh/MocA family					seq1	2.52044	0.0549679	0.592315	4.79475	0.592315
	-	-0.255116	fig|1664.9.peg.6	N-acetylglucosamine-6-phosphate deacetylase (EC 3.5.1.25)	Carbohydrates;Cell Wall and Capsule	Aminosugars;Capsular and extracellular polysacchrides	Chitin and N-acetylglucosamine utilization;Sialic Acid Metabolism	KEGG_ENZYME:3.5.1.25	seq1	1.64929	0.159595	-0.255116	-3.05305	0.255116
	-	-0.00136948	fig|1664.9.peg.60	ATP-dependent RNA helicase YfmL					seq1	0.0062356	0.997793	-0.00136948	-0.0186244	0.00136948
	-	-0.148208	fig|1664.9.peg.66	Fructose-bisphosphate aldolase class II (EC 4.1.2.13)	Carbohydrates	Central carbohydrate metabolism	Glycolysis and Gluconeogenesis	KEGG_ENZYME:4.1.2.13	seq1	2.55448	0.0540681	-0.148208	-4.87174	0.148208
	-	-0.230692	fig|1664.9.peg.7	Predicted transcriptional regulator of N-Acetylglucosamine utilization, GntR family	Carbohydrates	Aminosugars	Chitin and N-acetylglucosamine utilization		seq1	0.408803	0.645005	-0.230692	-0.926112	0.230692
	-	-0.0497217	fig|1664.9.peg.71	Aminopeptidase S (Leu, Val, Phe, Tyr preference) (EC 3.4.11.24)	Protein Metabolism	Protein degradation	Aminopeptidases (EC 3.4.11.-)	KEGG_ENZYME:3.4.11.24	seq1	0.420871	0.638926	-0.0497217	-0.948645	0.0497217
	-	0.062047	fig|1664.9.peg.73	UDP-N-acetylglucosamine 2-epimerase (EC 5.1.3.14)	Cell Wall and Capsule	Capsular and extracellular polysacchrides	Sialic Acid Metabolism	KEGG_ENZYME:5.1.3.14	seq1	0.401763	0.645011	0.062047	0.9129	0.062047
	-	0.526784	fig|1664.9.peg.74	Bactoprenol glucosyl transferase (EC 2.4.1.-)				KEGG_ENZYME:2.4.1.-	seq1	2.36758	0.0630302	0.526784	4.45855	0.526784
	-	-0.222369	fig|1664.9.peg.78	Flavodoxin	Cofactors, Vitamins, Prosthetic Groups, Pigments	Riboflavin, FMN, FAD	Flavodoxin		seq1	0.486531	0.611436	-0.222369	-1.06898	0.222369
	-	-0.488194	fig|1664.9.peg.79	Methionine aminopeptidase (EC 3.4.11.18)	Protein Metabolism	Protein biosynthesis	Translation termination factors bacterial	KEGG_ENZYME:3.4.11.18	seq1	2.39345	0.0613644	-0.488194	-4.5144	0.488194
	+	2.12146	fig|1664.9.peg.8	FIG00750667: hypothetical protein					seq1	0.796569	0.423049	2.12146	1.60441	2.12146
	-	-0.198254	fig|1664.9.peg.81	Cell envelope-associated transcriptional attenuator LytR-CpsA-Psr, subfamily F2 (as in PMID19099556)	Regulation and Cell signaling	Regulation and Cell signaling - no subcategory	Cell envelope-associated LytR-CpsA-Psr transcriptional attenuators		seq1	0.813494	0.412881	-0.198254	-1.63275	0.198254
	-	-0.102993	fig|1664.9.peg.82	Tyrosine-protein kinase transmembrane modulator EpsC	Cell Wall and Capsule	Capsular and extracellular polysacchrides	Exopolysaccharide Biosynthesis		seq1	0.399001	0.646817	-0.102993	-0.907701	0.102993
	-	-0.147057	fig|1664.9.peg.83	Tyrosine-protein kinase EpsD (EC 2.7.10.2)	Cell Wall and Capsule	Capsular and extracellular polysacchrides	Exopolysaccharide Biosynthesis	KEGG_ENZYME:2.7.10.2	seq1	0.642787	0.517115	-0.147057	-1.34373	0.147057
	-	-0.166758	fig|1664.9.peg.85	Alpha-D-GlcNAc alpha-1,2-L-rhamnosyltransferase (EC 2.4.1.-)	Cell Wall and Capsule	Capsular and extracellular polysacchrides	Rhamnose containing glycans	KEGG_ENZYME:2.4.1.-	seq1	0.379268	0.66158	-0.166758	-0.870336	0.166758
	-	0.244706	fig|1664.9.peg.87	Beta-1,3-glucosyltransferase					seq1	0.288351	0.733949	0.244706	0.691997	0.244706
	-	-0.280421	fig|1664.9.peg.89	CDP-glycerol:poly(glycerophosphate) glycerophosphotransferase (EC 2.7.8.12)	Cell Wall and Capsule	Gram-Positive cell wall components	Teichoic and lipoteichoic acids biosynthesis	KEGG_ENZYME:2.7.8.12	seq1	1.24456	0.248207	-0.280421	-2.35148	0.280421
	-	0.0167069	fig|1664.9.peg.90	Glycosyltransferase (EC 2.4.1.-)				KEGG_ENZYME:2.4.1.-	seq1	0.0502016	0.964985	0.0167069	0.143178	0.0167069
	-	-0.162954	fig|1664.9.peg.91	Glucose-1-phosphate thymidylyltransferase (EC 2.7.7.24)	Cell Wall and Capsule	Capsular and extracellular polysacchrides	dTDP-rhamnose synthesis;Rhamnose containing glycans	KEGG_ENZYME:2.7.7.24	seq1	0.497	0.610695	-0.162954	-1.08784	0.162954
	-	0.198544	fig|1664.9.peg.92	dTDP-4-dehydrorhamnose 3,5-epimerase (EC 5.1.3.13)	Cell Wall and Capsule	Capsular and extracellular polysacchrides	dTDP-rhamnose synthesis;Rhamnose containing glycans	KEGG_ENZYME:5.1.3.13	seq1	0.237132	0.772619	0.198544	0.585974	0.198544
	-	-0.083993	fig|1664.9.peg.93	dTDP-glucose 4,6-dehydratase (EC 4.2.1.46)	Cell Wall and Capsule	Capsular and extracellular polysacchrides	dTDP-rhamnose synthesis;Rhamnose containing glycans	KEGG_ENZYME:4.2.1.46	seq1	0.377228	0.661246	-0.083993	-0.866448	0.083993
	-	-0.147521	fig|1664.9.peg.95	dTDP-4-dehydrorhamnose reductase (EC 1.1.1.133)	Cell Wall and Capsule	Capsular and extracellular polysacchrides	dTDP-rhamnose synthesis;Rhamnose containing glycans	KEGG_ENZYME:1.1.1.133	seq1	0.603172	0.534512	-0.147521	-1.27528	0.147521
	-	0.115144	fig|1664.9.peg.96	Glycerol-3-phosphate cytidylyltransferase (EC 2.7.7.39)	Cell Wall and Capsule	Capsular and extracellular polysacchrides	Rhamnose containing glycans	KEGG_ENZYME:2.7.7.39	seq1	0.286592	0.732344	0.115144	0.68843	0.115144
	-	0.356795	fig|1664.9.peg.99	UTP--glucose-1-phosphate uridylyltransferase (EC 2.7.7.9)				KEGG_ENZYME:2.7.7.9	seq1	0.964926	0.331418	0.356795	1.88493	0.356795
+	+	-3.77867	fig|1664.9.peg.1732	Arginine deiminase (EC 3.5.3.6)	Amino Acids and Derivatives	Arginine;urea cycle, polyamines	Arginine and Ornithine Degradation;Arginine Deiminase Pathway	KEGG_ENZYME:3.5.3.6	seq7	5.02897	0.000946906	-3.77867	-13.7111	3.77867
	-	-0.376755	fig|1664.9.peg.353	Pyridine nucleotide-disulfide oxidoreductase;NADH dehydrogenase (EC 1.6.99.3)	Respiration	Electron donating reactions	Respiratory dehydrogenases 1	KEGG_ENZYME:1.6.99.3	seq10	1.66211	0.156171	-0.376755	-3.0761	0.376755
	-	-0.268237	fig|1664.9.peg.374	ATP-dependent protease ATP-binding subunit clpL					seq10	1.00207	0.320377	-0.268237	-1.94662	0.268237
	-	-0.128632	fig|1664.9.peg.379	Transcriptional regulator, ArsR family					seq10	0.159705	0.846559	-0.128632	-0.415392	0.128632
	-	0.124975	fig|1664.9.peg.391	Phosphoglycerate mutase (EC 5.4.2.1)	Carbohydrates;Miscellaneous	Central carbohydrate metabolism;Miscellaneous - no subcategory	Glycolysis and Gluconeogenesis;Phosphoglycerate mutase protein family	KEGG_ENZYME:5.4.2.1	seq10	0.456652	0.625387	0.124975	1.01467	0.124975
	-	0.339693	fig|1664.9.peg.396	Ribokinase (EC 2.7.1.15)	Carbohydrates	Monosaccharides	Deoxyribose and Deoxynucleoside Catabolism;D-ribose utilization	KEGG_ENZYME:2.7.1.15	seq10	1.15838	0.271506	0.339693	2.20688	0.339693
	-	0.490082	fig|1664.9.peg.397	Ribose ABC transport system, high affinity permease RbsD (TC 3.A.1.2.1)	Carbohydrates	Monosaccharides	D-ribose utilization		seq10	1.68994	0.152482	0.490082	3.12631	0.490082
	-	0.893587	fig|1664.9.peg.399	hypothetical protein					seq10	1.26323	0.247224	0.893587	2.38297	0.893587
	-	0.205453	fig|1664.9.peg.400	Acetate kinase (EC 2.7.2.1)	Carbohydrates	Central carbohydrate metabolism;Fermentation	Fermentations: Lactate;Fermentations: Mixed acid;Pyruvate metabolism II: acetyl-CoA, acetogenesis from pyruvate	KEGG_ENZYME:2.7.2.1	seq10	1.00848	0.317934	0.205453	1.95726	0.205453
	-	-0.678554	fig|1664.9.peg.401	Transcriptional regulator, MarR family					seq10	1.34417	0.229128	-0.678554	-2.52024	0.678554
	-	-0.0826874	fig|1664.9.peg.403	hypothetical protein					seq10	0.395189	0.647907	-0.0826874	-0.900516	0.0826874
	-	0.261493	fig|1664.9.peg.404	hypothetical protein					seq10	0.70586	0.476947	0.261493	1.45146	0.261493
	-	0.143092	fig|1664.9.peg.405	Phosphoglycerate mutase family	Miscellaneous	Miscellaneous - no subcategory	Phosphoglycerate mutase protein family		seq11	0.481385	0.613674	0.143092	1.05967	0.143092
	-	0.0234241	fig|1664.9.peg.406	hypothetical protein					seq11	0.0499199	0.964465	0.0234241	0.142413	0.0234241
	-	0.0818286	fig|1664.9.peg.407	Proline iminopeptidase (EC 3.4.11.5)				KEGG_ENZYME:3.4.11.5	seq11	0.307664	0.714323	0.0818286	0.730836	0.0818286
	-	-0.25166	fig|1664.9.peg.411	DNA helicase					seq11	1.80412	0.138855	-0.25166	-3.33549	0.25166
	-	0.132344	fig|1664.9.peg.412	Pantothenate kinase (EC 2.7.1.33)	Cofactors, Vitamins, Prosthetic Groups, Pigments	Coenzyme A	Coenzyme A Biosynthesis	KEGG_ENZYME:2.7.1.33	seq11	0.539508	0.57181	0.132344	1.16369	0.132344
	-	-0.0437021	fig|1664.9.peg.413	GMP synthase [glutamine-hydrolyzing] (EC 6.3.5.2)	Nucleosides and Nucleotides	Purines	Purine conversions	KEGG_ENZYME:6.3.5.2	seq11	0.133915	0.871449	-0.0437021	-0.355109	0.0437021
	-	-0.186668	fig|1664.9.peg.417	Mutator mutT protein (7,8-dihydro-8-oxoguanine-triphosphatase) (EC 3.6.1.-)	Nucleosides and Nucleotides	Detoxification	Nudix proteins (nucleoside triphosphate hydrolases)	KEGG_ENZYME:3.6.1.-	seq11	0.221941	0.788576	-0.186668	-0.55358	0.186668
	-	-0.653319	fig|1664.9.peg.428	YheO-like PAS domain					seq11	1.22121	0.249957	-0.653319	-2.31219	0.653319
	-	0.119369	fig|1664.9.peg.429	Nucleoside-diphosphate-sugar epimerases					seq11	0.462582	0.621792	0.119369	1.0255	0.119369
	-	-0.0368528	fig|1664.9.peg.431	general stress protein A					seq11	0.0749698	0.948718	-0.0368528	-0.208879	0.0368528
	-	0.0730262	fig|1664.9.peg.432	hypothetical protein					seq11	0.159465	0.844759	0.0730262	0.41484	0.0730262
	-	0.373173	fig|1664.9.peg.433	Protein tyrosine/serine phosphatase					seq11	1.40268	0.222494	0.373173	2.62039	0.373173
	-	0.244697	fig|1664.9.peg.434	FIG00553873: hypothetical protein					seq11	1.17938	0.264362	0.244697	2.24202	0.244697
	-	0.18349	fig|1664.9.peg.436	hypothetical protein					seq11	0.526359	0.585569	0.18349	1.14035	0.18349
	-	-0.0526714	fig|1664.9.peg.438	alkaline shock protein 23					seq11	0.286893	0.732978	-0.0526714	-0.689039	0.0526714
	-	0.254677	fig|1664.9.peg.439	alkaline shock protein					seq11	1.19015	0.260171	0.254677	2.26006	0.254677
	-	0.091373	fig|1664.9.peg.440	Catalase (EC 1.11.1.6)	Stress Response	Oxidative stress	Oxidative stress;Protection from Reactive Oxygen Species	KEGG_ENZYME:1.11.1.6	seq11	0.334033	0.684227	0.091373	0.782983	0.091373
	-	-0.2267	fig|1664.9.peg.446	Dipeptidase (EC 3.4.-.-)				KEGG_ENZYME:3.4.-.-	seq11	1.87775	0.132657	-0.2267	-3.47325	0.2267
	-	-0.269906	fig|1664.9.peg.453	Cell envelope-associated transcriptional attenuator LytR-CpsA-Psr, subfamily F2 (as in PMID19099556)	Regulation and Cell signaling	Regulation and Cell signaling - no subcategory	Cell envelope-associated LytR-CpsA-Psr transcriptional attenuators		seq11	1.08249	0.296613	-0.269906	-2.0803	0.269906
	-	0.271029	fig|1664.9.peg.458	hypothetical protein					seq11	0.405739	0.646056	0.271029	0.920366	0.271029
	-	0.23812	fig|1664.9.peg.461	SSU ribosomal protein S4p (S9e)	Protein Metabolism	Protein biosynthesis	Ribosome SSU bacterial		seq12	0.292929	0.72968	0.23812	0.701254	0.23812
	-	0.157646	fig|1664.9.peg.462	Septation ring formation regulator EzrA	Cell Division and Cell Cycle	Cell Division and Cell Cycle - no subcategory	Control of cell elongation - division cycle in Bacilli		seq12	0.411158	0.643855	0.157646	0.930519	0.157646
	-	-0.101857	fig|1664.9.peg.463	Cysteine desulfurase (EC 2.8.1.7)	Amino Acids and Derivatives;Miscellaneous;RNA Metabolism	Alanine, serine, and glycine;Plant-Prokaryote DOE project;RNA processing and modification	Alanine biosynthesis;Iron-sulfur cluster assembly;mnm5U34 biosynthesis bacteria;tRNA modification Bacteria	KEGG_ENZYME:2.8.1.7	seq12	0.332038	0.686265	-0.101857	-0.779071	0.101857
	-	0.0410824	fig|1664.9.peg.464	tRNA S(4)U 4-thiouridine synthase (former ThiI)	Cofactors, Vitamins, Prosthetic Groups, Pigments;RNA Metabolism	Cofactors, Vitamins, Prosthetic Groups, Pigments - no subcategory;RNA processing and modification	Thiamin biosynthesis;tRNA modification Bacteria		seq12	0.225319	0.784732	0.0410824	0.560823	0.0410824
	-	-0.127382	fig|1664.9.peg.466	Valyl-tRNA synthetase (EC 6.1.1.9)	Protein Metabolism	Protein biosynthesis	tRNA aminoacylation, Val	KEGG_ENZYME:6.1.1.9	seq12	0.437728	0.633332	-0.127382	-0.97989	0.127382
	-	0.247543	fig|1664.9.peg.468	Hydrolase, haloacid dehalogenase-like family					seq12	1.21702	0.251234	0.247543	2.30514	0.247543
	-	-0.112161	fig|1664.9.peg.470	Rod shape-determining protein MreB	Cell Division and Cell Cycle	Cell Division and Cell Cycle - no subcategory	Bacterial Cytoskeleton		seq12	0.640617	0.517126	-0.112161	-1.34	0.112161
	-	-0.142967	fig|1664.9.peg.471	Rod shape-determining protein MreC	Cell Division and Cell Cycle	Cell Division and Cell Cycle - no subcategory	Bacterial Cytoskeleton		seq12	1.36938	0.224952	-0.142967	-2.5633	0.142967
	-	0.0421925	fig|1664.9.peg.474	Septum site-determining protein MinD	Cell Division and Cell Cycle	Cell Division and Cell Cycle - no subcategory	Bacterial Cytoskeleton		seq12	0.285663	0.731636	0.0421925	0.686545	0.0421925
	-	-0.195465	fig|1664.9.peg.476	amino acid ABC transporter, ATP-binding protein					seq12	1.69741	0.151122	-0.195465	-3.13983	0.195465
	-	-0.268932	fig|1664.9.peg.479	N-acetylmuramoyl-L-alanine amidase (EC 3.5.1.28)	Cell Wall and Capsule	Cell Wall and Capsule - no subcategory	Murein Hydrolases;Recycling of Peptidoglycan Amino Acids	KEGG_ENZYME:3.5.1.28	seq12	0.919238	0.359733	-0.268932	-1.80903	0.268932
	-	-0.0151443	fig|1664.9.peg.480	Histidyl-tRNA synthetase (EC 6.1.1.21)	Protein Metabolism	Protein biosynthesis	tRNA aminoacylation, His	KEGG_ENZYME:6.1.1.21	seq12	0.0661352	0.954046	-0.0151443	-0.18577	0.0151443
	-	-0.0450687	fig|1664.9.peg.481	Aspartyl-tRNA synthetase (EC 6.1.1.12)	Protein Metabolism	Protein biosynthesis	tRNA aminoacylation, Asp and Asn	KEGG_ENZYME:6.1.1.12	seq12	0.412014	0.64376	-0.0450687	-0.932121	0.0450687
	+	1.21571	fig|1664.9.peg.482	Peptide methionine sulfoxide reductase MsrB (EC 1.8.4.12)	Protein Metabolism	Protein processing and modification	Peptide methionine sulfoxide reductase	KEGG_ENZYME:1.8.4.12	seq12	1.32505	0.231715	1.21571	2.4877	1.21571
	-	0.542816	fig|1664.9.peg.483	Peptide methionine sulfoxide reductase MsrA (EC 1.8.4.11)	Protein Metabolism	Protein processing and modification	Peptide methionine sulfoxide reductase	KEGG_ENZYME:1.8.4.11	seq12	2.07443	0.0947557	0.542816	3.85356	0.542816
	-	-0.0197773	fig|1664.9.peg.485	Endonuclease IV (EC 3.1.21.2)	DNA Metabolism	DNA repair	DNA repair, bacterial	KEGG_ENZYME:3.1.21.2	seq12	0.125903	0.884221	-0.0197773	-0.335962	0.0197773
	-	-0.14424	fig|1664.9.peg.489	SSU ribosomal protein S21p	Cell Division and Cell Cycle;Protein Metabolism	Cell Division and Cell Cycle - no subcategory;Protein biosynthesis	Macromolecular synthesis operon;Ribosome SSU bacterial		seq12	0.424471	0.634825	-0.14424	-0.955339	0.14424
	-	0.0134096	fig|1664.9.peg.490	Transamidase GatB domain protein	Cell Division and Cell Cycle	Cell Division and Cell Cycle - no subcategory	Macromolecular synthesis operon		seq12	0.0349814	0.971675	0.0134096	0.101302	0.0134096
	-	0.159333	fig|1664.9.peg.491	Phosphate starvation-inducible protein PhoH, predicted ATPase	Phosphorus Metabolism	Phosphorus Metabolism - no subcategory	Phosphate metabolism		seq12	0.488591	0.614868	0.159333	1.0727	0.159333
	-	0.249707	fig|1664.9.peg.492	Metal-dependent hydrolase YbeY, involved in rRNA and/or ribosome maturation and assembly					seq12	1.47358	0.198801	0.249707	2.7429	0.249707
	-	0.0410199	fig|1664.9.peg.494	GTP-binding protein Era	Protein Metabolism	Protein biosynthesis	Universal GTPases		seq12	0.214832	0.794711	0.0410199	0.538254	0.0410199
	-	-0.0802526	fig|1664.9.peg.496	Glycyl-tRNA synthetase alpha chain (EC 6.1.1.14)	Protein Metabolism	Protein biosynthesis	Glycyl-tRNA synthetase;tRNA aminoacylation, Gly	KEGG_ENZYME:6.1.1.14	seq12	0.206274	0.801354	-0.0802526	-0.51966	0.0802526
	-	-0.0550604	fig|1664.9.peg.497	Glycyl-tRNA synthetase beta chain (EC 6.1.1.14)	Protein Metabolism	Protein biosynthesis	Glycyl-tRNA synthetase;tRNA aminoacylation, Gly	KEGG_ENZYME:6.1.1.14	seq12	0.23412	0.776859	-0.0550604	-0.579588	0.0550604
	-	0.0466409	fig|1664.9.peg.498	probable uroporphyrin-III c-methyltransferase (EC 2.1.1.107)				KEGG_ENZYME:2.1.1.107	seq12	0.14113	0.861578	0.0466409	0.372176	0.0466409
	-	-0.436037	fig|1664.9.peg.499	DNA primase (EC 2.7.7.-)	Cell Division and Cell Cycle;DNA Metabolism	Cell Division and Cell Cycle - no subcategory;DNA replication	DNA-replication;Macromolecular synthesis operon	KEGG_ENZYME:2.7.7.-	seq12	0.440633	0.635158	-0.436037	-0.98525	0.436037
	-	-0.019206	fig|1664.9.peg.500	RNA polymerase sigma factor RpoD	Cell Division and Cell Cycle;RNA Metabolism	Cell Division and Cell Cycle - no subcategory;Transcription	Macromolecular synthesis operon;Transcription initiation, bacterial sigma factors		seq12	0.0573545	0.964125	-0.019206	-0.162449	0.019206
	-	-0.678514	fig|1664.9.peg.502	Putative tRNA-m1A22 methylase	RNA Metabolism	RNA processing and modification	tRNA modification Bacteria		seq12	0.884547	0.376084	-0.678514	-1.75132	0.678514
	-	0.0974245	fig|1664.9.peg.503	FIG146262: hypothetical protein					seq12	0.210578	0.796833	0.0974245	0.529031	0.0974245
	-	-0.00183249	fig|1664.9.peg.504	Tripeptide aminopeptidase (EC 3.4.11.4)				KEGG_ENZYME:3.4.11.4	seq12	0.00508071	0.998231	-0.00183249	-0.0151948	0.00183249
	-	0.075232	fig|1664.9.peg.509	2-keto-3-deoxy-D-arabino-heptulosonate-7-phosphate synthase I beta (EC 2.5.1.54)	Amino Acids and Derivatives	Aromatic amino acids and derivatives	Common Pathway For Synthesis of Aromatic Compounds (DAHP synthase to chorismate)	KEGG_ENZYME:2.5.1.54	seq12	1.47513	0.199387	0.075232	2.7456	0.075232
	-	0.503283	fig|1664.9.peg.514	Universal stress protein family					seq13	1.03582	0.306161	0.503283	2.00268	0.503283
	-	0.14966	fig|1664.9.peg.519	UDP-N-acetylmuramate--alanine ligase (EC 6.3.2.8)	Cell Wall and Capsule	Cell Wall and Capsule - no subcategory	Peptidoglycan Biosynthesis;Peptidoglycan biosynthesis--gjo	KEGG_ENZYME:6.3.2.8	seq13	0.732711	0.461864	0.14966	1.49694	0.14966
	-	-0.13402	fig|1664.9.peg.520	Asparagine synthetase [glutamine-hydrolyzing] (EC 6.3.5.4)	Amino Acids and Derivatives	ammonia assimilation;Glutamine, glutamate, aspartate, asparagine	Glutamate and Aspartate uptake in Bacteria;Glutamine, Glutamate, Aspartate and Asparagine Biosynthesis	KEGG_ENZYME:6.3.5.4	seq13	0.343826	0.681114	-0.13402	-0.802109	0.13402
	-	-0.0356154	fig|1664.9.peg.521	Phenylalanyl-tRNA synthetase beta chain (EC 6.1.1.20)	Protein Metabolism	Protein biosynthesis	tRNA aminoacylation, Phe	KEGG_ENZYME:6.1.1.20	seq13	0.283813	0.733623	-0.0356154	-0.682785	0.0356154
	-	-0.184061	fig|1664.9.peg.522	FIG009688: Thioredoxin					seq13	0.41763	0.638987	-0.184061	-0.942607	0.184061
	-	0.224507	fig|1664.9.peg.528	Histidine triad (HIT) nucleotide-binding protein, similarity with At5g48545 and yeast YDL125C (HNT1)					seq13	0.725079	0.463701	0.224507	1.48403	0.224507
	-	-0.918997	fig|1664.9.peg.529	hypothetical protein					seq13	0.512708	0.596538	-0.918997	-1.11601	0.918997
	-	-0.122466	fig|1664.9.peg.530	Foldase protein PrsA precursor (EC 5.2.1.8) @ Foldase clustered with pyrimidine conversion	Membrane Transport;Protein Metabolism	Protein folding;Protein translocation across cytoplasmic membrane	EcsAB transporter affecting expression and secretion of secretory preproteins;Peptidyl-prolyl cis-trans isomerase	KEGG_ENZYME:5.2.1.8	seq13	0.55792	0.569108	-0.122466	-1.19619	0.122466
	-	0.230009	fig|1664.9.peg.531	3&#39;->5&#39;exoribonuclease Bsu YhaM	RNA Metabolism	RNA processing and modification	Ribonucleases in Bacillus		seq13	1.66934	0.154814	0.230009	3.08911	0.230009
	-	-0.101242	fig|1664.9.peg.532	DNA double-strand break repair Rad50 ATPase					seq13	0.271833	0.74378	-0.101242	-0.658306	0.101242
	-	-0.186302	fig|1664.9.peg.533	DNA repair exonuclease family protein YhaO	DNA Metabolism	DNA repair	DNA repair, bacterial		seq13	0.637912	0.519069	-0.186302	-1.33534	0.186302
	-	-0.273112	fig|1664.9.peg.534	Hypothetical protein SAV1845					seq13	1.80352	0.13771	-0.273112	-3.33438	0.273112
	-	0.159364	fig|1664.9.peg.535	Multimodular transpeptidase-transglycosylase (EC 2.4.1.129) (EC 3.4.-.-)	Cell Wall and Capsule	Cell Wall and Capsule - no subcategory	Peptidoglycan Biosynthesis	KEGG_ENZYME:2.4.1.129,KEGG_ENZYME:3.4.-.-	seq13	0.629432	0.524114	0.159364	1.32073	0.159364
	-	-0.28655	fig|1664.9.peg.538	Osmotically activated L-carnitine/choline ABC transporter, substrate-binding protein OpuCC	Stress Response	Osmotic stress	Choline and Betaine Uptake and Betaine Biosynthesis		seq13	0.613497	0.531967	-0.28655	-1.29319	0.28655
	-	-0.687317	fig|1664.9.peg.540	Osmotically activated L-carnitine/choline ABC transporter, ATP-binding protein OpuCA	Stress Response	Osmotic stress	Choline and Betaine Uptake and Betaine Biosynthesis		seq13	2.92395	0.0301488	-0.687317	-5.76207	0.687317
	-	0.0800467	fig|1664.9.peg.550	Enolase (EC 4.2.1.11)	Carbohydrates	Central carbohydrate metabolism	Glycolysis and Gluconeogenesis	KEGG_ENZYME:4.2.1.11	seq13	1.12654	0.283638	0.0800467	2.1537	0.0800467
	-	0.17905	fig|1664.9.peg.551	Triosephosphate isomerase (EC 5.3.1.1)	Carbohydrates	Central carbohydrate metabolism	Glycolysis and Gluconeogenesis	KEGG_ENZYME:5.3.1.1	seq13	1.07611	0.295194	0.17905	2.06968	0.17905
	-	0.201014	fig|1664.9.peg.552	Phosphoglycerate kinase (EC 2.7.2.3)	Carbohydrates	Central carbohydrate metabolism	Glycolysis and Gluconeogenesis	KEGG_ENZYME:2.7.2.3	seq13	1.15685	0.270145	0.201014	2.20432	0.201014
	-	0.188904	fig|1664.9.peg.553	NAD-dependent glyceraldehyde-3-phosphate dehydrogenase (EC 1.2.1.12)	Carbohydrates	Central carbohydrate metabolism	Glycolysis and Gluconeogenesis	KEGG_ENZYME:1.2.1.12	seq13	1.48489	0.20019	0.188904	2.76257	0.188904
	-	0.0108175	fig|1664.9.peg.554	Central glycolytic genes regulator					seq13	0.0202179	0.983667	0.0108175	0.0594642	0.0108175
	-	-0.16403	fig|1664.9.peg.560	NADH peroxidase Npx (EC 1.11.1.1)				KEGG_ENZYME:1.11.1.1	seq13	1.63314	0.159415	-0.16403	-3.02411	0.16403
	-	0.589908	fig|1664.9.peg.563	Threonine dehydratase, catabolic (EC 4.3.1.19)	Amino Acids and Derivatives	Alanine, serine, and glycine;Lysine, threonine, methionine, and cysteine	Glycine and Serine Utilization;Threonine degradation	KEGG_ENZYME:4.3.1.19	seq13	1.82085	0.137616	0.589908	3.36659	0.589908
	-	-0.304154	fig|1664.9.peg.578	Protein tyrosine/serine phosphatase					seq14	1.265	0.249952	-0.304154	-2.38595	0.304154
	-	-0.177912	fig|1664.9.peg.579	Inosine-5&#39;-monophosphate dehydrogenase (EC 1.1.1.205) / CBS domain	Nucleosides and Nucleotides	Purines	Purine conversions	KEGG_ENZYME:1.1.1.205	seq14	1.49174	0.198389	-0.177912	-2.77451	0.177912
	-	-0.0671334	fig|1664.9.peg.580	DNA-binding response regulator, OmpR family					seq14	0.2405	0.771167	-0.0671334	-0.593093	0.0671334
	-	-0.208842	fig|1664.9.peg.581	Osmosensitive K+ channel histidine kinase KdpD (EC 2.7.3.-)	Potassium metabolism	Potassium metabolism - no subcategory	Potassium homeostasis	KEGG_ENZYME:2.7.3.-	seq14	0.485557	0.611551	-0.208842	-1.06722	0.208842
	-	-0.28936	fig|1664.9.peg.582	D-alanyl-D-alanine carboxypeptidase (EC 3.4.16.4)	Cell Wall and Capsule;Protein Metabolism	Cell Wall and Capsule - no subcategory;Protein degradation	Metallocarboxypeptidases (EC 3.4.17.-);Murein Hydrolases;Peptidoglycan Biosynthesis	KEGG_ENZYME:3.4.16.4	seq14	1.2721	0.247145	-0.28936	-2.39795	0.28936
	-	-0.192807	fig|1664.9.peg.583	UDP-N-acetylmuramoylalanyl-D-glutamate--L-lysine ligase (EC 6.3.2.7)	Cell Wall and Capsule	Cell Wall and Capsule - no subcategory	Peptidoglycan biosynthesis--gjo	KEGG_ENZYME:6.3.2.7	seq14	2.55189	0.053258	-0.192807	-4.86586	0.192807
	-	-0.431532	fig|1664.9.peg.585	Zinc ABC transporter, periplasmic-binding protein ZnuA					seq14	1.51231	0.193125	-0.431532	-2.81043	0.431532
	-	-0.173473	fig|1664.9.peg.586	Zinc ABC transporter, ATP-binding protein ZnuC					seq14	1.74123	0.145006	-0.173473	-3.21963	0.173473
	-	-0.133824	fig|1664.9.peg.588	Oligoendopeptidase F (EC 3.4.24.-)				KEGG_ENZYME:3.4.24.-	seq14	0.338005	0.68131	-0.133824	-0.790757	0.133824
	-	-0.303481	fig|1664.9.peg.589	Cell envelope-associated transcriptional attenuator LytR-CpsA-Psr, subfamily F2 (as in PMID19099556)	Regulation and Cell signaling	Regulation and Cell signaling - no subcategory	Cell envelope-associated LytR-CpsA-Psr transcriptional attenuators		seq14	2.39472	0.0622229	-0.303481	-4.51714	0.303481
	-	0.113727	fig|1664.9.peg.591	Transcriptional regulator, GntR family					seq14	0.480958	0.613027	0.113727	1.0589	0.113727
	-	0.0343804	fig|1664.9.peg.592	Xylulose-5-phosphate phosphoketolase (EC 4.1.2.9) @ Fructose-6-phosphate phosphoketolase (EC 4.1.2.22)	Carbohydrates	Central carbohydrate metabolism;Fermentation	Fermentations: Lactate;Pentose phosphate pathway	KEGG_ENZYME:4.1.2.9,KEGG_ENZYME:4.1.2.22	seq14	0.1805	0.825823	0.0343804	0.462628	0.0343804
	-	-0.0317593	fig|1664.9.peg.593	Glutamyl-tRNA synthetase (EC 6.1.1.17) @ Glutamyl-tRNA(Gln) synthetase (EC 6.1.1.24)	Protein Metabolism	Protein biosynthesis	tRNA aminoacylation, Glu and Gln	KEGG_ENZYME:6.1.1.17,KEGG_ENZYME:6.1.1.24	seq14	0.215768	0.794136	-0.0317593	-0.540278	0.0317593
	-	-0.360662	fig|1664.9.peg.595	2,3-butanediol dehydrogenase, S-alcohol forming, (R)-acetoin-specific (EC 1.1.1.4) / Acetoin (diacetyl) reductase (EC 1.1.1.5)	Carbohydrates	Fermentation	Acetoin, butanediol metabolism	KEGG_ENZYME:1.1.1.4,KEGG_ENZYME:1.1.1.5	seq14	1.14089	0.275572	-0.360662	-2.17764	0.360662
	-	-0.445318	fig|1664.9.peg.600	6-phosphogluconate dehydrogenase, decarboxylating (EC 1.1.1.44)	Carbohydrates	Central carbohydrate metabolism;Monosaccharides	D-gluconate and ketogluconates metabolism;Pentose phosphate pathway	KEGG_ENZYME:1.1.1.44	seq14	1.59355	0.170778	-0.445318	-2.95356	0.445318
	-	-0.317381	fig|1664.9.peg.601	Gluconokinase (EC 2.7.1.12)	Carbohydrates	Monosaccharides	D-gluconate and ketogluconates metabolism	KEGG_ENZYME:2.7.1.12	seq14	2.23167	0.0752649	-0.317381	-4.17194	0.317381
	-	-0.519009	fig|1664.9.peg.603	Acetyltransferase					seq14	2.38458	0.061604	-0.519009	-4.4952	0.519009
	-	0.257192	fig|1664.9.peg.607	L-aspartate-beta-decarboxylase					seq14	0.990625	0.323222	0.257192	1.92761	0.257192
	-	-0.157431	fig|1664.9.peg.590;fig|1664.9.peg.1007	nucleoside transport protein;nucleoside transport protein					seq14;seq21	0.225968	0.786976	-0.157431	-0.562213	0.157431
	-	-0.229191	fig|1664.9.peg.608	ABC transporter ATP-binding protein uup					seq15	0.755356	0.449482	-0.229191	-1.53515	0.229191
	-	-0.0816507	fig|1664.9.peg.609	tRNA uridine 5-carboxymethylaminomethyl modification enzyme GidA	RNA Metabolism	RNA processing and modification	mnm5U34 biosynthesis bacteria;tRNA modification Bacteria		seq15	0.432325	0.632822	-0.0816507	-0.969905	0.0816507
	-	-0.199955	fig|1664.9.peg.610	GTPase and tRNA-U34 5-formylation enzyme TrmE	Protein Metabolism;RNA Metabolism	Protein biosynthesis;RNA processing and modification	mnm5U34 biosynthesis bacteria;tRNA modification Bacteria;Universal GTPases		seq15	1.41255	0.218849	-0.199955	-2.63736	0.199955
	-	-0.132426	fig|1664.9.peg.611	RNA-binding protein Jag	Virulence, Disease and Defense	Invasion and intracellular resistance	Mycobacterium virulence operon involved in an unknown function with a Jag Protein and YidC and YidD		seq15	0.548371	0.573985	-0.132426	-1.17936	0.132426
	-	-0.157126	fig|1664.9.peg.612	Oligoendopeptidase F (EC 3.4.24.-)				KEGG_ENZYME:3.4.24.-	seq15	0.383874	0.656886	-0.157126	-0.879095	0.157126
	-	-0.147404	fig|1664.9.peg.615	Ribonuclease P protein component (EC 3.1.26.5)	RNA Metabolism	RNA processing and modification	tRNA processing	KEGG_ENZYME:3.1.26.5	seq15	0.448134	0.630343	-0.147404	-0.999052	0.147404
	-	-0.0641017	fig|1664.9.peg.617	Chromosomal replication initiator protein DnaA	DNA Metabolism	DNA replication	DNA-replication		seq15	0.278873	0.737449	-0.0641017	-0.67272	0.0641017
	-	-0.0849266	fig|1664.9.peg.618;fig|1664.9.peg.618;fig|1664.9.peg.618	DNA polymerase III beta subunit (EC 2.7.7.7);DNA polymerase III beta subunit (EC 2.7.7.7);DNA polymerase III beta subunit (EC 2.7.7.7)	DNA Metabolism	DNA replication	DNA-replication	KEGG_ENZYME:2.7.7.7;KEGG_ENZYME:2.7.7.7;KEGG_ENZYME:2.7.7.7	seq15	0.374227	0.662392	-0.0849266	-0.860722	0.0849266
	-	0.214272	fig|1664.9.peg.619	FIG002958: hypothetical protein					seq15	0.822504	0.406803	0.214272	1.64782	0.214272
	-	0.40327	fig|1664.9.peg.620	DNA recombination and repair protein RecF	DNA Metabolism	DNA repair	DNA repair, bacterial RecFOR pathway		seq15	0.987093	0.324734	0.40327	1.92174	0.40327
	-	-0.0280194	fig|1664.9.peg.621	DNA gyrase subunit B (EC 5.99.1.3)	DNA Metabolism;Virulence, Disease and Defense	DNA replication;Resistance to antibiotics and toxic compounds	DNA topoisomerases, Type II, ATP-dependent;Resistance to fluoroquinolones	KEGG_ENZYME:5.99.1.3	seq15	0.47984	0.610874	-0.0280194	-1.05687	0.0280194
	-	-0.109412	fig|1664.9.peg.622	DNA gyrase subunit A (EC 5.99.1.3)	DNA Metabolism;Virulence, Disease and Defense	DNA replication;Resistance to antibiotics and toxic compounds	DNA topoisomerases, Type II, ATP-dependent;Resistance to fluoroquinolones	KEGG_ENZYME:5.99.1.3	seq15	0.554657	0.569544	-0.109412	-1.19044	0.109412
	-	0.162385	fig|1664.9.peg.623	SSU ribosomal protein S6p	Protein Metabolism	Protein biosynthesis	Ribosome SSU bacterial		seq15	0.308773	0.713638	0.162385	0.733048	0.162385
	-	-0.0881577	fig|1664.9.peg.624	Single-stranded DNA-binding protein	DNA Metabolism	DNA repair	DNA repair, bacterial;DNA repair, bacterial RecFOR pathway		seq15	0.180576	0.827953	-0.0881577	-0.462799	0.0881577
	-	0.00868607	fig|1664.9.peg.625	SSU ribosomal protein S18p @ SSU ribosomal protein S18p, zinc-independent	Protein Metabolism	Protein biosynthesis	Ribosome SSU bacterial		seq15	0.00812923	0.995664	0.00868607	0.0242287	0.00868607
	-	0.647068	fig|1664.9.peg.626	Phosphoesterase, DHH family protein					seq15	0.65015	0.512254	0.647068	1.35638	0.647068
	-	-0.0563149	fig|1664.9.peg.627	LSU ribosomal protein L9p	Protein Metabolism	Protein biosynthesis	Ribosome LSU bacterial		seq15	0.342934	0.68139	-0.0563149	-0.800372	0.0563149
	-	-0.206404	fig|1664.9.peg.628	Replicative DNA helicase (EC 3.6.1.-) [SA14-24]	DNA Metabolism	DNA replication	DNA-replication	KEGG_ENZYME:3.6.1.-	seq15	0.876612	0.375881	-0.206404	-1.7381	0.206404
	-	-0.0356007	fig|1664.9.peg.629	Xanthine permease	Nucleosides and Nucleotides	Purines	Purine Utilization;Xanthine Metabolism in Bacteria		seq15	0.056682	0.962134	-0.0356007	-0.160648	0.0356007
	-	0.0293813	fig|1664.9.peg.630	rRNA small subunit 7-methylguanosine (m7G) methyltransferase GidB	RNA Metabolism	RNA processing and modification	RNA methylation		seq15	0.118532	0.891266	0.0293813	0.318159	0.0293813
	-	0.03618	fig|1664.9.peg.631	Chromosome (plasmid) partitioning protein ParB	Cell Division and Cell Cycle	Cell Division and Cell Cycle - no subcategory	Bacterial Cytoskeleton		seq15	0.0906073	0.925474	0.03618	0.24896	0.03618
	-	-0.00254917	fig|1664.9.peg.632	Chromosome (plasmid) partitioning protein ParA	Cell Division and Cell Cycle	Cell Division and Cell Cycle - no subcategory	Bacterial Cytoskeleton		seq15	0.0102969	0.997371	-0.00254917	-0.0306152	0.00254917
	-	-0.126764	fig|1664.9.peg.633	Chromosome (plasmid) partitioning protein ParB	Cell Division and Cell Cycle	Cell Division and Cell Cycle - no subcategory	Bacterial Cytoskeleton		seq15	1.26452	0.248972	-0.126764	-2.38514	0.126764
	+	-1.28932	fig|1664.9.peg.634	FIG00745276: hypothetical protein					seq15	1.07997	0.297175	-1.28932	-2.0761	1.28932
	-	-0.00875378	fig|1664.9.peg.635	GTP-binding and nucleic acid-binding protein YchF	Protein Metabolism	Protein biosynthesis	Universal GTPases		seq15	0.0430872	0.970537	-0.00875378	-0.123755	0.00875378
	-	0.0110545	fig|1664.9.peg.636	Integral membrane protein					seq15	0.054031	0.961085	0.0110545	0.153526	0.0110545
	-	-0.212623	fig|1664.9.peg.637	Putative hydrolase of the alpha/beta superfamily					seq15	0.730324	0.463141	-0.212623	-1.49291	0.212623
	-	-0.281229	fig|1664.9.peg.638	Phosphoglycolate phosphatase (EC 3.1.3.18)	Carbohydrates;DNA Metabolism	Central carbohydrate metabolism;DNA repair	2-phosphoglycolate salvage;Glycolate, glyoxylate interconversions	KEGG_ENZYME:3.1.3.18	seq15	1.29449	0.242099	-0.281229	-2.43583	0.281229
	-	-0.298529	fig|1664.9.peg.639	Ribonucleotide reduction protein NrdI	Nucleosides and Nucleotides	Nucleosides and Nucleotides - no subcategory	Ribonucleotide reduction		seq15	1.47824	0.199264	-0.298529	-2.75101	0.298529
	-	0.0346103	fig|1664.9.peg.644	conserved hypothetical protein					seq15	0.0743477	0.948904	0.0346103	0.207263	0.0346103
	-	-0.0489945	fig|1664.9.peg.646	Magnesium and cobalt efflux protein CorC	Membrane Transport	Cation transporters	Magnesium transport		seq15	0.152075	0.850152	-0.0489945	-0.397762	0.0489945
	-	0.0831618	fig|1664.9.peg.647	oxidoreductase of aldo/keto reductase family, subgroup 1					seq15	0.874644	0.37642	0.0831618	1.73483	0.0831618
	-	-0.406882	fig|1664.9.peg.649	Putative uncharacterized protein					seq15	1.11824	0.286725	-0.406882	-2.13985	0.406882
	-	0.180406	fig|1664.9.peg.651	Epoxyqueuosine (oQ) reductase QueG	RNA Metabolism	RNA processing and modification	Queuosine-Archaeosine Biosynthesis		seq15	0.407918	0.64515	0.180406	0.924454	0.180406
	-	-0.157354	fig|1664.9.peg.652	Protein tyrosine/serine phosphatase					seq15	0.866186	0.38029	-0.157354	-1.72073	0.157354
	-	0.105374	fig|1664.9.peg.654	Universal stress protein family					seq15	0.389584	0.654012	0.105374	0.889923	0.105374
+	+	-2.85265	fig|1664.9.peg.1733	Ornithine carbamoyltransferase (EC 2.1.3.3)	Amino Acids and Derivatives	Arginine;urea cycle, polyamines	Arginine and Ornithine Degradation;Arginine Deiminase Pathway	KEGG_ENZYME:2.1.3.3	seq7	5.13085	0.000842521	-2.85265	-14.2728	2.85265
	-	-0.0699673	fig|1664.9.peg.655	Putative ion-channel protein					seq16	0.233835	0.776234	-0.0699673	-0.578983	0.0699673
	-	-0.238521	fig|1664.9.peg.663	Translation elongation factor P	Protein Metabolism	Protein biosynthesis	Translation elongation factors bacterial		seq16	0.563167	0.567397	-0.238521	-1.20541	0.238521
	-	-0.341266	fig|1664.9.peg.664	hypothetical protein					seq16	2.18208	0.0798679	-0.341266	-4.07007	0.341266
	-	-0.565236	fig|1664.9.peg.665	unknown					seq16	1.77507	0.141588	-0.565236	-3.28177	0.565236
	-	-0.493663	fig|1664.9.peg.674	GCN5-related N-acetyltransferase					seq16	0.43802	0.635325	-0.493663	-0.980431	0.493663
	-	-0.280025	fig|1664.9.peg.676	oxidoreductase of aldo/keto reductase family, subgroup 1					seq16	0.722902	0.462282	-0.280025	-1.48035	0.280025
	-	-0.246305	fig|1664.9.peg.679	Predicted oxidoreductase;Myosin-crossreactive antigen ortholog					seq16	1.74057	0.143964	-0.246305	-3.21842	0.246305
	-	0.00837612	fig|1664.9.peg.686	Lysyl aminopeptidase (EC 3.4.11.15)				KEGG_ENZYME:3.4.11.15	seq16	0.0359926	0.972789	0.00837612	0.104123	0.00837612
	-	-0.227237	fig|1664.9.peg.687	Short-chain dehydrogenase/reductase SDR					seq16	0.540414	0.571863	-0.227237	-1.16529	0.227237
	-	-0.317847	fig|1664.9.peg.689;fig|1664.9.peg.689	Chromosome initiation inhibitor;Chromosome initiation inhibitor	Regulation and Cell signaling	Regulation and Cell signaling - no subcategory	LysR-family proteins in Escherichia coli		seq16	0.652936	0.510261	-0.317847	-1.36116	0.317847
	-	-0.0958018	fig|1664.9.peg.690	Acetylornithine deacetylase (EC 3.5.1.16)				KEGG_ENZYME:3.5.1.16	seq16	0.493159	0.613537	-0.0958018	-1.08093	0.0958018
	-	-0.371933	fig|1664.9.peg.693	Thioredoxin					seq16	0.787575	0.424498	-0.371933	-1.58932	0.371933
	-	0.0443926	fig|1664.9.peg.702	Transmembrane component of general energizing module of ECF transporters	Membrane Transport	Membrane Transport - no subcategory	ECF class transporters		seq17	0.0722534	0.951139	0.0443926	0.201811	0.0443926
	-	0.0682859	fig|1664.9.peg.703	ATPase component of general energizing module of ECF transporters	Membrane Transport	Membrane Transport - no subcategory	ECF class transporters		seq17	0.225948	0.78587	0.0682859	0.56217	0.0682859
	-	-0.149299	fig|1664.9.peg.704	ATPase component of general energizing module of ECF transporters	Membrane Transport	Membrane Transport - no subcategory	ECF class transporters		seq17	0.487433	0.613958	-0.149299	-1.0706	0.149299
	-	-0.0453176	fig|1664.9.peg.705	LSU ribosomal protein L17p	Protein Metabolism	Protein biosynthesis	Ribosome LSU bacterial		seq17	0.194292	0.814555	-0.0453176	-0.493344	0.0453176
	-	-0.195244	fig|1664.9.peg.706	DNA-directed RNA polymerase alpha subunit (EC 2.7.7.6)	RNA Metabolism	Transcription	RNA polymerase bacterial	KEGG_ENZYME:2.7.7.6	seq17	1.02336	0.310534	-0.195244	-1.98199	0.195244
	-	-0.177035	fig|1664.9.peg.707	SSU ribosomal protein S11p (S14e)	Protein Metabolism	Protein biosynthesis	Ribosome SSU bacterial		seq17	1.25843	0.247509	-0.177035	-2.37487	0.177035
	-	-0.0680361	fig|1664.9.peg.708	SSU ribosomal protein S13p (S18e)	Protein Metabolism	Protein biosynthesis	Ribosome SSU bacterial		seq17	0.314811	0.707169	-0.0680361	-0.745065	0.0680361
	-	0.385033	fig|1664.9.peg.709	Translation initiation factor 1	Protein Metabolism	Protein biosynthesis	Translation initiation factors bacterial		seq17	0.776264	0.433223	0.385033	1.57033	0.385033
	-	0.360733	fig|1664.9.peg.710	Adenylate kinase (EC 2.7.4.3)	Nucleosides and Nucleotides	Purines	Purine conversions	KEGG_ENZYME:2.7.4.3	seq17	1.28897	0.243921	0.360733	2.42648	0.360733
	-	0.0183582	fig|1664.9.peg.711	Preprotein translocase secY subunit (TC 3.A.5.1.1)					seq17	0.0123662	0.99598	0.0183582	0.0366835	0.0183582
	-	-0.267845	fig|1664.9.peg.712	LSU ribosomal protein L15p (L27Ae)	Protein Metabolism	Protein biosynthesis	Ribosome LSU bacterial		seq17	0.49989	0.60921	-0.267845	-1.09304	0.267845
	-	0.273905	fig|1664.9.peg.713	LSU ribosomal protein L30p (L7e)	Protein Metabolism	Protein biosynthesis	Ribosome LSU bacterial		seq17	0.249326	0.763525	0.273905	0.611645	0.273905
	-	-0.187339	fig|1664.9.peg.714	SSU ribosomal protein S5p (S2e)	Protein Metabolism	Protein biosynthesis;Protein processing and modification	Ribosomal protein S5p acylation;Ribosome SSU bacterial		seq17	1.762	0.141968	-0.187339	-3.25773	0.187339
	-	-0.193573	fig|1664.9.peg.715	LSU ribosomal protein L18p (L5e)	Protein Metabolism	Protein biosynthesis	Ribosome LSU bacterial		seq17	0.975045	0.330438	-0.193573	-1.90174	0.193573
	-	-0.00131273	fig|1664.9.peg.716	LSU ribosomal protein L6p (L9e)	Protein Metabolism	Protein biosynthesis	Ribosome LSU bacterial		seq17	0.00427885	0.998968	-0.00131273	-0.0128083	0.00131273
	-	0.160887	fig|1664.9.peg.717	SSU ribosomal protein S8p (S15Ae)	Protein Metabolism	Protein biosynthesis	Ribosome SSU bacterial		seq17	1.22202	0.251793	0.160887	2.31354	0.160887
	-	0.025032	fig|1664.9.peg.718	LSU ribosomal protein L5p (L11e)	Protein Metabolism	Protein biosynthesis	Ribosome LSU bacterial		seq17	0.109514	0.90185	0.025032	0.296126	0.025032
	-	0.483265	fig|1664.9.peg.719	LSU ribosomal protein L24p (L26e)	Protein Metabolism	Protein biosynthesis	Ribosome LSU bacterial		seq17	1.01771	0.313478	0.483265	1.97259	0.483265
	-	-0.109332	fig|1664.9.peg.720	LSU ribosomal protein L14p (L23e)	Protein Metabolism	Protein biosynthesis	Ribosome LSU bacterial		seq17	0.49728	0.61159	-0.109332	-1.08835	0.109332
	-	0.0664539	fig|1664.9.peg.721	SSU ribosomal protein S17p (S11e)	Protein Metabolism	Protein biosynthesis	Ribosome SSU bacterial		seq17	0.173032	0.838994	0.0664539	0.445797	0.0664539
	-	-0.768262	fig|1664.9.peg.722	LSU ribosomal protein L29p (L35e)	Protein Metabolism	Protein biosynthesis	Ribosome LSU bacterial		seq17	1.56437	0.18	-0.768262	-2.9019	0.768262
	-	0.612935	fig|1664.9.peg.723	LSU ribosomal protein L16p (L10e)	Protein Metabolism	Protein biosynthesis	Ribosome LSU bacterial		seq17	0.405089	0.645857	0.612935	0.919147	0.612935
	-	-0.0123582	fig|1664.9.peg.724	SSU ribosomal protein S3p (S3e)	Protein Metabolism	Protein biosynthesis	Ribosome SSU bacterial		seq17	0.0356014	0.972537	-0.0123582	-0.103032	0.0123582
	-	0.156115	fig|1664.9.peg.725	LSU ribosomal protein L22p (L17e)	Protein Metabolism	Protein biosynthesis	Ribosome LSU bacterial		seq17	0.277025	0.737191	0.156115	0.668945	0.156115
	-	-0.442501	fig|1664.9.peg.726	SSU ribosomal protein S19p (S15e)	Protein Metabolism	Protein biosynthesis	Ribosome SSU bacterial		seq17	0.486849	0.612249	-0.442501	-1.06955	0.442501
	-	-0.0537043	fig|1664.9.peg.727	LSU ribosomal protein L2p (L8e)	Protein Metabolism	Protein biosynthesis	Ribosome LSU bacterial		seq17	0.142122	0.860739	-0.0537043	-0.37451	0.0537043
	-	0.0709906	fig|1664.9.peg.728	LSU ribosomal protein L23p (L23Ae)	Protein Metabolism	Protein biosynthesis	Ribosome LSU bacterial		seq17	0.171013	0.840597	0.0709906	0.441221	0.0709906
	-	0.28871	fig|1664.9.peg.729	LSU ribosomal protein L4p (L1e)	Protein Metabolism	Protein biosynthesis	Ribosome LSU bacterial		seq17	0.966936	0.332117	0.28871	1.88827	0.28871
	-	0.0164042	fig|1664.9.peg.730	LSU ribosomal protein L3p (L3e)	Protein Metabolism	Protein biosynthesis	Ribosome LSU bacterial		seq17	0.0378811	0.97195	0.0164042	0.109375	0.0164042
	-	0.102135	fig|1664.9.peg.731	SSU ribosomal protein S10p (S20e)	Protein Metabolism	Protein biosynthesis	Ribosome SSU bacterial		seq17	0.581743	0.55373	0.102135	1.23796	0.102135
	-	-0.688167	fig|1664.9.peg.732	Nicotinamidase (EC 3.5.1.19)	Cofactors, Vitamins, Prosthetic Groups, Pigments;Miscellaneous	NAD and NADP;Plant-Prokaryote DOE project	NAD and NADP cofactor biosynthesis global;Niacin-Choline transport and metabolism	KEGG_ENZYME:3.5.1.19	seq17	0.619293	0.529999	-0.688167	-1.30322	0.688167
	-	-0.00936031	fig|1664.9.peg.733	Translation elongation factor G	Protein Metabolism;Virulence, Disease and Defense	Invasion and intracellular resistance;Protein biosynthesis	Mycobacterium virulence operon involved in protein synthesis (SSU ribosomal proteins);Translation elongation factor G family;Translation elongation factors bacterial;Universal GTPases		seq17	0.0548706	0.96268	-0.00936031	-0.155785	0.00936031
	-	0.165599	fig|1664.9.peg.734	SSU ribosomal protein S7p (S5e)	Protein Metabolism;Virulence, Disease and Defense	Invasion and intracellular resistance;Protein biosynthesis	Mycobacterium virulence operon involved in protein synthesis (SSU ribosomal proteins);Ribosome SSU bacterial		seq17	0.475347	0.6135	0.165599	1.04873	0.165599
	-	-0.209379	fig|1664.9.peg.735	SSU ribosomal protein S12p (S23e)	Protein Metabolism;Virulence, Disease and Defense	Invasion and intracellular resistance;Protein biosynthesis	Mycobacterium virulence operon involved in protein synthesis (SSU ribosomal proteins);Ribosome SSU bacterial		seq17	0.47613	0.613631	-0.209379	-1.05015	0.209379
	-	-0.159658	fig|1664.9.peg.737	Nicotinamidase/isochorismatase family protein	Cofactors, Vitamins, Prosthetic Groups, Pigments	NAD and NADP	NAD and NADP cofactor biosynthesis global		seq17	0.198417	0.809118	-0.159658	-0.502441	0.159658
	-	-0.0846286	fig|1664.9.peg.738	DNA-directed RNA polymerase beta&#39;subunit (EC 2.7.7.6)	RNA Metabolism;Virulence, Disease and Defense	Invasion and intracellular resistance;Transcription	Mycobacterium virulence operon involved in DNA transcription;RNA polymerase bacterial	KEGG_ENZYME:2.7.7.6	seq17	1.5768	0.176197	-0.0846286	-2.92388	0.0846286
	-	-0.17915	fig|1664.9.peg.739	DNA-directed RNA polymerase beta subunit (EC 2.7.7.6)	RNA Metabolism;Virulence, Disease and Defense	Invasion and intracellular resistance;Transcription	Mycobacterium virulence operon involved in DNA transcription;RNA polymerase bacterial	KEGG_ENZYME:2.7.7.6	seq17	1.976	0.109403	-0.17915	-3.6609	0.17915
	-	-0.376078	fig|1664.9.peg.740	Possible carboxymuconolactone decarboxylase family protein (EC 4.1.1.44)				KEGG_ENZYME:4.1.1.44	seq17	1.25381	0.248932	-0.376078	-2.36707	0.376078
	+	1.18589	fig|1664.9.peg.742	Fructose-1,6-bisphosphatase, Bacillus type (EC 3.1.3.11)	Carbohydrates	Central carbohydrate metabolism	Glycolysis and Gluconeogenesis	KEGG_ENZYME:3.1.3.11	seq17	2.29579	0.0720351	1.18589	4.30579	1.18589
	-	-0.0414996	fig|1664.9.peg.743	ATP-dependent Clp protease, ATP-binding subunit ClpC / Negative regulator of genetic competence clcC/mecB	Protein Metabolism	Protein degradation	Proteolysis in bacteria, ATP-dependent		seq17	0.682906	0.494935	-0.0414996	-1.41241	0.0414996
	-	-0.401189	fig|1664.9.peg.744	Transcriptional regulator CtsR	Protein Metabolism	Protein degradation	Proteolysis in bacteria, ATP-dependent		seq17	1.03239	0.306354	-0.401189	-1.99698	0.401189
	-	-0.926322	fig|1664.9.peg.748	Glycine cleavage system H protein	Amino Acids and Derivatives	Alanine, serine, and glycine	Glycine and Serine Utilization		seq18	0.429479	0.634598	-0.926322	-0.964633	0.926322
	-	0.13535	fig|1664.9.peg.750	FIG00742815: hypothetical protein					seq18	0.216305	0.795434	0.13535	0.541438	0.13535
	-	-0.116252	fig|1664.9.peg.753	Rod shape-determining protein MreB	Cell Division and Cell Cycle	Cell Division and Cell Cycle - no subcategory	Bacterial Cytoskeleton		seq18	0.454756	0.626891	-0.116252	-1.0112	0.116252
	-	0.0828395	fig|1664.9.peg.754	UDP-N-acetylglucosamine 1-carboxyvinyltransferase (EC 2.5.1.7)	Cell Wall and Capsule	Cell Wall and Capsule - no subcategory	Peptidoglycan Biosynthesis;UDP-N-acetylmuramate from Fructose-6-phosphate Biosynthesis	KEGG_ENZYME:2.5.1.7	seq18	0.425403	0.634639	0.0828395	0.957071	0.0828395
	-	0.125812	fig|1664.9.peg.756	ATP synthase epsilon chain (EC 3.6.3.14)				KEGG_ENZYME:3.6.3.14	seq18	0.0511227	0.964087	0.125812	0.145673	0.125812
	-	-0.0457335	fig|1664.9.peg.757	ATP synthase beta chain (EC 3.6.3.14)				KEGG_ENZYME:3.6.3.14	seq18	0.447187	0.629276	-0.0457335	-0.997311	0.0457335
	-	-0.0870948	fig|1664.9.peg.758	ATP synthase gamma chain (EC 3.6.3.14)				KEGG_ENZYME:3.6.3.14	seq18	0.473867	0.609463	-0.0870948	-1.04604	0.0870948
	-	0.0327969	fig|1664.9.peg.759	ATP synthase alpha chain (EC 3.6.3.14)				KEGG_ENZYME:3.6.3.14	seq18	0.282721	0.733199	0.0327969	0.680564	0.0327969
	-	-0.244974	fig|1664.9.peg.760	ATP synthase delta chain (EC 3.6.3.14)				KEGG_ENZYME:3.6.3.14	seq18	0.755171	0.448414	-0.244974	-1.53484	0.244974
	-	-0.0300198	fig|1664.9.peg.761	ATP synthase F0 sector subunit b					seq18	0.0499077	0.963348	-0.0300198	-0.14238	0.0300198
	-	-0.429091	fig|1664.9.peg.762	ATP synthase F0 sector subunit c					seq18	1.1058	0.289085	-0.429091	-2.11911	0.429091
	-	0.153544	fig|1664.9.peg.764	Uracil phosphoribosyltransferase (EC 2.4.2.9)	Nucleosides and Nucleotides	Pyrimidines	De Novo Pyrimidine Synthesis;pyrimidine conversions	KEGG_ENZYME:2.4.2.9	seq18	0.725191	0.464837	0.153544	1.48422	0.153544
	-	0.216361	fig|1664.9.peg.765	Serine hydroxymethyltransferase (EC 2.1.2.1)	Amino Acids and Derivatives;Cofactors, Vitamins, Prosthetic Groups, Pigments	Alanine, serine, and glycine;Folate and pterines	5-FCL-like protein;Glycine and Serine Utilization;Glycine Biosynthesis;Serine Biosynthesis	KEGG_ENZYME:2.1.2.1	seq18	1.44438	0.209903	0.216361	2.69227	0.216361
	-	0.17571	fig|1664.9.peg.766	TsaC protein (YrdC-Sua5 domains) required for threonylcarbamoyladenosine t(6)A37 modification in tRNA					seq18	0.917038	0.358039	0.17571	1.80537	0.17571
	-	-0.0791802	fig|1664.9.peg.768	Peptide chain release factor 1	Protein Metabolism	Protein biosynthesis	Translation termination factors bacterial		seq18	0.188741	0.815905	-0.0791802	-0.481037	0.0791802
	-	-0.152695	fig|1664.9.peg.769	Thymidine kinase (EC 2.7.1.21)	Nucleosides and Nucleotides	Pyrimidines	pyrimidine conversions	KEGG_ENZYME:2.7.1.21	seq18	0.219019	0.792757	-0.152695	-0.547293	0.152695
	-	-0.00495863	fig|1664.9.peg.770	proposed amino acid ligase found clustered with an amidotransferase					seq18	0.0245733	0.978278	-0.00495863	-0.0719385	0.00495863
	-	0.251931	fig|1664.9.peg.771	Putative amidotransferase similar to cobyric acid synthase					seq18	1.07919	0.29539	0.251931	2.0748	0.251931
	-	0.384965	fig|1664.9.peg.777	Mannose-6-phosphate isomerase (EC 5.3.1.8)	Carbohydrates	Monosaccharides	Mannose Metabolism	KEGG_ENZYME:5.3.1.8	seq18	2.20775	0.0784224	0.384965	4.12262	0.384965
	-	-0.104747	fig|1664.9.peg.778	Beta-lactamase class C and other penicillin binding proteins	Virulence, Disease and Defense	Resistance to antibiotics and toxic compounds	Beta-lactamase		seq18	0.488971	0.61561	-0.104747	-1.07338	0.104747
	-	0.0590615	fig|1664.9.peg.779	Lipid A export ATP-binding/permease protein MsbA					seq18	0.163608	0.845796	0.0590615	0.424347	0.0590615
	-	-0.266822	fig|1664.9.peg.780	ABC-type multidrug/protein/lipid transport system, ATPase component					seq18	0.450724	0.629038	-0.266822	-1.00381	0.266822
	-	-0.0494871	fig|1664.9.peg.783	Cold shock protein CspA	Stress Response	Cold shock	Cold shock, CspA family of proteins		seq18	0.0931119	0.924782	-0.0494871	-0.255287	0.0494871
	-	0.202474	fig|1664.9.peg.785	unknown					seq18	0.868815	0.380328	0.202474	1.72512	0.202474
	-	0.307659	fig|1664.9.peg.788	Methylglyoxal synthase (EC 4.2.3.3)	Carbohydrates	Central carbohydrate metabolism	Methylglyoxal Metabolism	KEGG_ENZYME:4.2.3.3	seq18	1.23154	0.253336	0.307659	2.32956	0.307659
	-	0.548442	fig|1664.9.peg.790	Ferrichrome-binding periplasmic protein precursor (TC 3.A.1.14.3)					seq19	2.18059	0.0790886	0.548442	4.06702	0.548442
	-	-0.187995	fig|1664.9.peg.797	Nucleoside 5-triphosphatase RdgB (dHAPTP, dITP, XTP-specific) (EC 3.6.1.15)	Nucleosides and Nucleotides;Stress Response	Detoxification;Heat shock	Heat shock dnaK gene cluster extended;Housecleaning nucleoside triphosphate pyrophosphatases	KEGG_ENZYME:3.6.1.15	seq19	1.02836	0.308093	-0.187995	-1.99028	0.187995
	-	-0.144205	fig|1664.9.peg.799	Inosine-5&#39;-monophosphate dehydrogenase (EC 1.1.1.205)	Nucleosides and Nucleotides	Purines	Purine conversions	KEGG_ENZYME:1.1.1.205	seq19	0.433798	0.631867	-0.144205	-0.97263	0.144205
	-	-0.363797	fig|1664.9.peg.803	Pyridoxamine 5&#39;-phosphate oxidase (EC 1.4.3.5)				KEGG_ENZYME:1.4.3.5	seq19	1.35095	0.230702	-0.363797	-2.53182	0.363797
	-	0.225153	fig|1664.9.peg.804	FIG00743537: hypothetical protein					seq19	0.923072	0.358925	0.225153	1.8154	0.225153
	-	0.128119	fig|1664.9.peg.805	Proline dipeptidase (EC 3.4.13.9)				KEGG_ENZYME:3.4.13.9	seq19	0.361616	0.671507	0.128119	0.836543	0.128119
	-	-0.260847	fig|1664.9.peg.806	Catabolite control protein A	Regulation and Cell signaling	Regulation and Cell signaling - no subcategory	HPr catabolite repression system		seq19	0.931614	0.3531	-0.260847	-1.82959	0.260847
	-	0.0534496	fig|1664.9.peg.807	Multimodular transpeptidase-transglycosylase (EC 2.4.1.129) (EC 3.4.-.-)	Cell Wall and Capsule	Cell Wall and Capsule - no subcategory	Peptidoglycan Biosynthesis	KEGG_ENZYME:2.4.1.129,KEGG_ENZYME:3.4.-.-	seq19	0.313922	0.707484	0.0534496	0.7433	0.0534496
	-	0.00124741	fig|1664.9.peg.808	Glucosamine-6-phosphate deaminase (EC 3.5.99.6)	Carbohydrates;Cell Wall and Capsule	Aminosugars;Capsular and extracellular polysacchrides	Chitin and N-acetylglucosamine utilization;Sialic Acid Metabolism	KEGG_ENZYME:3.5.99.6	seq19	0.00363626	0.997135	0.00124741	0.0108928	0.00124741
	-	0.406978	fig|1664.9.peg.813	Acetylornithine deacetylase/Succinyl-diaminopimelate desuccinylase and related deacylases					seq19	2.271	0.073956	0.406978	4.25375	0.406978
	-	-0.329719	fig|1664.9.peg.819	5&#39;-nucleotidase family protein in cluster with NagD-like phosphatase	Nucleosides and Nucleotides	Purines	Purine conversions		seq19	0.427114	0.634498	-0.329719	-0.960247	0.329719
	-	-0.167309	fig|1664.9.peg.820	Hypothetical DUF1027 domain protein					seq19	0.0770675	0.94649	-0.167309	-0.214315	0.167309
	-	0.0782561	fig|1664.9.peg.821	Hypothetical NagD-like phosphatase	Cofactors, Vitamins, Prosthetic Groups, Pigments	Pyridoxine	Pyridoxin(Vitamin B6) Degradation Pathway		seq19	0.283272	0.733402	0.0782561	0.681685	0.0782561
	-	0.430414	fig|1664.9.peg.824	Thioredoxin reductase (EC 1.8.1.9)	Nucleosides and Nucleotides;Sulfur Metabolism	Pyrimidines;Sulfur Metabolism - no subcategory	pyrimidine conversions;Thioredoxin-disulfide reductase	KEGG_ENZYME:1.8.1.9	seq19	1.5363	0.18661	0.430414	2.85247	0.430414
	-	0.364552	fig|1664.9.peg.825	Peptidyl-prolyl cis-trans isomerase (EC 5.2.1.8)	RNA Metabolism	RNA processing and modification	Queuosine-Archaeosine Biosynthesis	KEGG_ENZYME:5.2.1.8	seq19	2.01025	0.10346	0.364552	3.72738	0.364552
	-	-0.00924826	fig|1664.9.peg.826	SSU ribosomal protein S1p	Protein Metabolism	Protein biosynthesis	Ribosome SSU bacterial		seq19	0.0169512	0.98663	-0.00924826	-0.0500325	0.00924826
	-	0.247293	fig|1664.9.peg.827	hypothetical protein					seq19	0.796592	0.42426	0.247293	1.60444	0.247293
	-	-0.027637	fig|1664.9.peg.847	Xaa-Pro dipeptidyl-peptidase (EC 3.4.14.11)				KEGG_ENZYME:3.4.14.11	seq2	0.112936	0.899355	-0.027637	-0.304521	0.027637
	-	0.10004	fig|1664.9.peg.848	Acyl-CoA hydrolase (EC 3.1.2.20)				KEGG_ENZYME:3.1.2.20	seq2	0.294455	0.728265	0.10004	0.704334	0.10004
	-	0.20482	fig|1664.9.peg.851	FIG00743123: hypothetical protein					seq2	0.705063	0.476557	0.20482	1.45011	0.20482
	-	-0.447851	fig|1664.9.peg.852	Beta-lactamase class C and other penicillin binding proteins	Virulence, Disease and Defense	Resistance to antibiotics and toxic compounds	Beta-lactamase		seq2	0.34893	0.675385	-0.447851	-0.812028	0.447851
	-	0.596683	fig|1664.9.peg.853	Glycerol kinase (EC 2.7.1.30)	Carbohydrates;Fatty Acids, Lipids, and Isoprenoids	Phospholipids;Sugar alcohols	Glycerol and Glycerol-3-phosphate Uptake and Utilization;Glycerolipid and Glycerophospholipid Metabolism in Bacteria	KEGG_ENZYME:2.7.1.30	seq2	2.05205	0.0962032	0.596683	3.80933	0.596683
	-	0.372616	fig|1664.9.peg.854	Aerobic glycerol-3-phosphate dehydrogenase (EC 1.1.5.3)	Carbohydrates;Fatty Acids, Lipids, and Isoprenoids;Respiration	Electron donating reactions;Phospholipids;Sugar alcohols	Glycerol and Glycerol-3-phosphate Uptake and Utilization;Glycerolipid and Glycerophospholipid Metabolism in Bacteria;Respiratory dehydrogenases 1	KEGG_ENZYME:1.1.5.3	seq2	2.25328	0.0736874	0.372616	4.21677	0.372616
	-	0.328324	fig|1664.9.peg.871	TetR family regulatory protein of MDR cluster					seq2	0.475094	0.612625	0.328324	1.04827	0.328324
	-	-0.222672	fig|1664.9.peg.872	LSU ribosomal protein L21p	Protein Metabolism	Protein biosynthesis	Ribosome LSU bacterial		seq2	0.379201	0.660534	-0.222672	-0.870208	0.222672
	-	0.173199	fig|1664.9.peg.874	LSU ribosomal protein L27p	Protein Metabolism	Protein biosynthesis	Ribosome LSU bacterial		seq2	0.755098	0.447236	0.173199	1.53472	0.173199
	-	0.0948253	fig|1664.9.peg.875	Translation elongation factor P	Protein Metabolism	Protein biosynthesis	Translation elongation factors bacterial		seq2	0.430298	0.63459	0.0948253	0.96615	0.0948253
	-	-0.126496	fig|1664.9.peg.876	Alkaline shock protein					seq2	0.474729	0.610688	-0.126496	-1.04761	0.126496
	-	-0.182487	fig|1664.9.peg.877	Transcription termination protein NusB	RNA Metabolism	Transcription	Transcription factors bacterial		seq2	0.611418	0.533241	-0.182487	-1.28959	0.182487
	-	0.0871487	fig|1664.9.peg.878	Methylenetetrahydrofolate dehydrogenase (NADP+) (EC 1.5.1.5) / Methenyltetrahydrofolate cyclohydrolase (EC 3.5.4.9)	Carbohydrates;Cofactors, Vitamins, Prosthetic Groups, Pigments	Folate and pterines;One-carbon Metabolism	5-FCL-like protein;One-carbon metabolism by tetrahydropterines	KEGG_ENZYME:1.5.1.5,KEGG_ENZYME:3.5.4.9	seq2	0.259659	0.755694	0.0871487	0.63318	0.0871487
	-	-0.234528	fig|1664.9.peg.879	Exodeoxyribonuclease VII large subunit (EC 3.1.11.6)	DNA Metabolism	DNA repair	DNA repair, bacterial	KEGG_ENZYME:3.1.11.6	seq2	0.757826	0.449458	-0.234528	-1.53932	0.234528
	+	2.06244	fig|1664.9.peg.880	Exodeoxyribonuclease VII small subunit (EC 3.1.11.6)	DNA Metabolism	DNA repair	DNA repair, bacterial	KEGG_ENZYME:3.1.11.6	seq2	1.39196	0.221229	2.06244	2.60197	2.06244
	-	0.0443935	fig|1664.9.peg.887	Guanylate kinase (EC 2.7.4.8)	Nucleosides and Nucleotides	Purines	Purine conversions	KEGG_ENZYME:2.7.4.8	seq2	0.0685328	0.949952	0.0443935	0.192076	0.0443935
	-	-0.22755	fig|1664.9.peg.888	DNA-directed RNA polymerase omega subunit (EC 2.7.7.6)	RNA Metabolism	Transcription	RNA polymerase bacterial	KEGG_ENZYME:2.7.7.6	seq2	0.807546	0.41612	-0.22755	-1.6228	0.22755
	-	0.234498	fig|1664.9.peg.889	Phosphopantothenoylcysteine decarboxylase (EC 4.1.1.36) / Phosphopantothenoylcysteine synthetase (EC 6.3.2.5)	Cofactors, Vitamins, Prosthetic Groups, Pigments	Coenzyme A	Coenzyme A Biosynthesis	KEGG_ENZYME:4.1.1.36,KEGG_ENZYME:6.3.2.5	seq2	1.07866	0.294601	0.234498	2.07393	0.234498
	-	0.125166	fig|1664.9.peg.891	Methionyl-tRNA formyltransferase (EC 2.1.2.9)	Protein Metabolism	Protein biosynthesis	Translation initiation factors bacterial	KEGG_ENZYME:2.1.2.9	seq2	1.00382	0.320222	0.125166	1.94952	0.125166
	-	0.0679913	fig|1664.9.peg.892	Ribosomal RNA small subunit methyltransferase B (EC 2.1.1.-)				KEGG_ENZYME:2.1.1.-	seq2	0.469198	0.614826	0.0679913	1.03756	0.0679913
	-	0.174171	fig|1664.9.peg.893	Protein serine/threonine phosphatase PrpC, regulation of stationary phase					seq2	0.557695	0.56812	0.174171	1.19579	0.174171
	-	0.218712	fig|1664.9.peg.895	Ribosome small subunit-stimulated GTPase EngC	Protein Metabolism	Protein biosynthesis	Universal GTPases		seq2	1.23278	0.253817	0.218712	2.33164	0.218712
	-	0.149244	fig|1664.9.peg.896	Ribulose-phosphate 3-epimerase (EC 5.1.3.1)	Carbohydrates	Central carbohydrate metabolism	Pentose phosphate pathway	KEGG_ENZYME:5.1.3.1	seq2	0.572928	0.559888	0.149244	1.22254	0.149244
	+	-1.65443	fig|1664.9.peg.898	LSU ribosomal protein L28p @ LSU ribosomal protein L28p, zinc-independent	Protein Metabolism	Protein biosynthesis	Ribosome LSU bacterial		seq2	0.5256	0.58533	-1.65443	-1.139	1.65443
	-	0.0308666	fig|1664.9.peg.900	Dihydroxyacetone kinase family protein	Fatty Acids, Lipids, and Isoprenoids	Phospholipids	Glycerolipid and Glycerophospholipid Metabolism in Bacteria		seq2	0.137982	0.865581	0.0308666	0.364749	0.0308666
	-	0.0515981	fig|1664.9.peg.902	Phosphate:acyl-ACP acyltransferase PlsX	Fatty Acids, Lipids, and Isoprenoids	Phospholipids	Glycerolipid and Glycerophospholipid Metabolism in Bacteria		seq2	0.20277	0.804432	0.0515981	0.511999	0.0515981
	+	-1.10615	fig|1664.9.peg.903	Acyl carrier protein	Fatty Acids, Lipids, and Isoprenoids	Fatty acids;Phospholipids	Fatty Acid Biosynthesis FASII;Glycerolipid and Glycerophospholipid Metabolism in Bacteria		seq2	0.478603	0.611378	-1.10615	-1.05463	1.10615
	-	-0.146282	fig|1664.9.peg.904	Oligopeptide ABC transporter, periplasmic oligopeptide-binding protein OppA (TC 3.A.1.5.1)	Membrane Transport;Regulation and Cell signaling	ABC transporters;Regulation and Cell signaling - no subcategory	ABC transporter oligopeptide (TC 3.A.1.5.1);Sex pheromones in Enterococcus faecalis and other Firmicutes		seq2	0.751197	0.448765	-0.146282	-1.52814	0.146282
	-	-0.2204	fig|1664.9.peg.906	Oligopeptide transport system permease protein OppC (TC 3.A.1.5.1)	Membrane Transport	ABC transporters	ABC transporter oligopeptide (TC 3.A.1.5.1)		seq2	0.227081	0.787251	-0.2204	-0.564593	0.2204
	-	-0.00620317	fig|1664.9.peg.907	Oligopeptide transport ATP-binding protein OppD (TC 3.A.1.5.1)	Membrane Transport	ABC transporters	ABC transporter oligopeptide (TC 3.A.1.5.1)		seq2	0.0113249	0.996129	-0.00620317	-0.0336333	0.00620317
	-	-0.465302	fig|1664.9.peg.908	Oligopeptide transport ATP-binding protein OppF (TC 3.A.1.5.1)	Membrane Transport	ABC transporters	ABC transporter oligopeptide (TC 3.A.1.5.1)		seq2	0.487461	0.615192	-0.465302	-1.07065	0.465302
	-	0.053813	fig|1664.9.peg.909	Ribonuclease III (EC 3.1.26.3)	RNA Metabolism	RNA processing and modification	RNA processing and degradation, bacterial	KEGG_ENZYME:3.1.26.3	seq2	0.189516	0.817843	0.053813	0.48276	0.053813
	-	0.0129294	fig|1664.9.peg.910	Chromosome partition protein smc	DNA Metabolism	DNA Metabolism - no subcategory	DNA structural proteins, bacterial		seq2	0.0686036	0.950958	0.0129294	0.192262	0.0129294
	-	-0.0808115	fig|1664.9.peg.911	Signal recognition particle receptor protein FtsY (=alpha subunit) (TC 3.A.5.1.1)	Membrane Transport;Protein Metabolism	Protein biosynthesis;Protein translocation across cytoplasmic membrane	Bacterial signal recognition particle (SRP);Universal GTPases		seq2	0.266655	0.749268	-0.0808115	-0.647652	0.0808115
	+	1.02043	fig|1664.9.peg.914	Glycerate kinase (EC 2.7.1.31)	Amino Acids and Derivatives;Carbohydrates;Fatty Acids, Lipids, and Isoprenoids	Alanine, serine, and glycine;Monosaccharides;Organic acids;Phospholipids	D-galactarate, D-glucarate and D-glycerate catabolism;D-galactarate, D-glucarate and D-glycerate catabolism - gjo;Glycerate metabolism;Glycerolipid and Glycerophospholipid Metabolism in Bacteria;Glycine and Serine Utilization	KEGG_ENZYME:2.7.1.31	seq2	1.87613	0.131704	1.02043	3.4702	1.02043
	-	-0.171978	fig|1664.9.peg.916	Signal recognition particle, subunit Ffh SRP54 (TC 3.A.5.1.1)	Membrane Transport;Protein Metabolism	Protein biosynthesis;Protein translocation across cytoplasmic membrane	Bacterial signal recognition particle (SRP);Universal GTPases		seq2	1.80765	0.140458	-0.171978	-3.34204	0.171978
	-	-0.0275908	fig|1664.9.peg.917	SSU ribosomal protein S16p	Protein Metabolism	Protein biosynthesis	Ribosome SSU bacterial		seq2	0.0309313	0.971791	-0.0275908	-0.0899491	0.0275908
	-	0.588627	fig|1664.9.peg.918	KH domain RNA binding protein YlqC					seq2	1.75876	0.141756	0.588627	3.25176	0.588627
	-	-0.126999	fig|1664.9.peg.919	16S rRNA processing protein RimM	Protein Metabolism	Protein biosynthesis	Ribosome biogenesis bacterial		seq2	0.460495	0.623553	-0.126999	-1.02169	0.126999
	-	0.0551867	fig|1664.9.peg.920	tRNA (Guanine37-N1) -methyltransferase (EC 2.1.1.31)	Protein Metabolism;RNA Metabolism	Protein biosynthesis;RNA processing and modification	Ribosome biogenesis bacterial;RNA methylation;tRNA modification Bacteria	KEGG_ENZYME:2.1.1.31	seq2	0.243414	0.77055	0.0551867	0.599234	0.0551867
	-	0.141051	fig|1664.9.peg.921	LSU ribosomal protein L19p	Protein Metabolism	Protein biosynthesis	Ribosome LSU bacterial		seq2	0.259238	0.755287	0.141051	0.632308	0.141051
	-	-0.0228353	fig|1664.9.peg.927	Phage protein					seq2	0.0381231	0.972541	-0.0228353	-0.110047	0.0228353
	+	-1.69466	fig|1664.9.peg.930	Transcriptional regulator					seq2	1.3766	0.225148	-1.69466	-2.57565	1.69466
	+	2.19965	fig|1664.9.peg.933	hypothetical protein					seq2	0.890854	0.371838	2.19965	1.76182	2.19965
	-	0.208067	fig|1664.9.peg.938	GTP pyrophosphokinase (EC 2.7.6.5), (p)ppGpp synthetase I	Regulation and Cell signaling	Regulation and Cell signaling - no subcategory	Stringent Response, (p)ppGpp metabolism	KEGG_ENZYME:2.7.6.5	seq2	1.67968	0.15238	0.208067	3.10777	0.208067
	-	-0.125866	fig|1664.9.peg.944	rRNA small subunit methyltransferase H	RNA Metabolism	RNA processing and modification	16S rRNA modification within P site of ribosome		seq2	0.933453	0.352776	-0.125866	-1.83265	0.125866
	-	-0.080595	fig|1664.9.peg.946	Cell division protein FtsI [Peptidoglycan synthetase] (EC 2.4.1.129)	Cell Division and Cell Cycle;Cell Wall and Capsule;RNA Metabolism	Cell Division and Cell Cycle - no subcategory;Cell Wall and Capsule - no subcategory;RNA processing and modification	16S rRNA modification within P site of ribosome;Bacterial Cytoskeleton;Peptidoglycan Biosynthesis	KEGG_ENZYME:2.4.1.129	seq2	0.26149	0.754791	-0.080595	-0.636976	0.080595
	-	0.103092	fig|1664.9.peg.948	UDP-N-acetylmuramoylalanine--D-glutamate ligase (EC 6.3.2.9)	Cell Wall and Capsule	Cell Wall and Capsule - no subcategory	Peptidoglycan Biosynthesis;Peptidoglycan biosynthesis--gjo	KEGG_ENZYME:6.3.2.9	seq2	0.667715	0.503331	0.103092	1.38647	0.103092
	-	-0.00533295	fig|1664.9.peg.949	UDP-N-acetylglucosamine--N-acetylmuramyl-(pentapeptide) pyrophosphoryl-undecaprenol N-acetylglucosamine transferase (EC 2.4.1.227)	Cell Wall and Capsule	Cell Wall and Capsule - no subcategory	Peptidoglycan Biosynthesis	KEGG_ENZYME:2.4.1.227	seq2	0.0206497	0.983803	-0.00533295	-0.0607059	0.00533295
	-	-0.00732708	fig|1664.9.peg.951	Cell division protein FtsA	Cell Division and Cell Cycle	Cell Division and Cell Cycle - no subcategory	Bacterial Cytoskeleton		seq2	0.0247024	0.9791	-0.00732708	-0.0723067	0.00732708
	-	0.14993	fig|1664.9.peg.952	Cell division protein FtsZ (EC 3.4.24.-)	Cell Division and Cell Cycle	Cell Division and Cell Cycle - no subcategory	Bacterial Cytoskeleton	KEGG_ENZYME:3.4.24.-	seq2	1.07376	0.294525	0.14993	2.06576	0.14993
	-	0.176285	fig|1664.9.peg.953	FIG001960: FtsZ-interacting protein related to cell division					seq2	1.34295	0.228501	0.176285	2.51817	0.176285
	-	0.226583	fig|1664.9.peg.956	Cell division initiation protein DivIVA	Cell Division and Cell Cycle	Cell Division and Cell Cycle - no subcategory	Bacterial Cytoskeleton		seq2	1.10858	0.288408	0.226583	2.12374	0.226583
	-	-0.127844	fig|1664.9.peg.957	Isoleucyl-tRNA synthetase (EC 6.1.1.5)	Protein Metabolism	Protein biosynthesis	tRNA aminoacylation, Ile	KEGG_ENZYME:6.1.1.5	seq2	0.494633	0.612743	-0.127844	-1.08358	0.127844
	-	-0.140491	fig|1664.9.peg.962	DNA topoisomerase III (EC 5.99.1.2)	DNA Metabolism	DNA replication;DNA uptake, competence	DNA processing cluster;DNA topoisomerases, Type I, ATP-independent	KEGG_ENZYME:5.99.1.2	seq2	0.878863	0.375103	-0.140491	-1.74185	0.140491
	-	-0.360021	fig|1664.9.peg.965	Galactokinase (EC 2.7.1.6)	Carbohydrates	Di- and oligosaccharides	Lactose and Galactose Uptake and Utilization	KEGG_ENZYME:2.7.1.6	seq2	0.598923	0.537239	-0.360021	-1.2679	0.360021
	+	-1.21716	fig|1664.9.peg.966	UDP-glucose 4-epimerase (EC 5.1.3.2)	Carbohydrates;Cell Wall and Capsule	Capsular and extracellular polysacchrides;Di- and oligosaccharides	Lactose and Galactose Uptake and Utilization;Rhamnose containing glycans	KEGG_ENZYME:5.1.3.2	seq2	0.629518	0.525299	-1.21716	-1.32088	1.21716
	-	0.0314937	fig|1664.9.peg.967	Galactose-1-phosphate uridylyltransferase (EC 2.7.7.10)	Carbohydrates	Di- and oligosaccharides	Lactose and Galactose Uptake and Utilization	KEGG_ENZYME:2.7.7.10	seq2	0.0644455	0.955435	0.0314937	0.18131	0.0314937
	-	-0.858464	fig|1664.9.peg.968	Aldose 1-epimerase (EC 5.1.3.3)	Carbohydrates	Di- and oligosaccharides	Lactose and Galactose Uptake and Utilization	KEGG_ENZYME:5.1.3.3	seq2	1.1135	0.288678	-0.858464	-2.13195	0.858464
	-	-0.148646	fig|1664.9.peg.970	Tyrosyl-tRNA synthetase (EC 6.1.1.1)	Protein Metabolism	Protein biosynthesis	tRNA aminoacylation, Tyr	KEGG_ENZYME:6.1.1.1	seq2	0.970779	0.332561	-0.148646	-1.89465	0.148646
	-	-0.189386	fig|1664.9.peg.1001	4-oxalocrotonate tautomerase (EC 5.3.2.-);Xylose transport system permease protein xylH				KEGG_ENZYME:5.3.2.-	seq20	0.541454	0.572992	-0.189386	-1.16713	0.189386
	-	0.0515065	fig|1664.9.peg.1002	Dipeptidase					seq20	0.169824	0.84175	0.0515065	0.438522	0.0515065
	-	0.00637913	fig|1664.9.peg.973	ABC transporter, ATP-binding protein					seq20	0.0116237	0.996563	0.00637913	0.0345093	0.00637913
	-	0.0810809	fig|1664.9.peg.977	Alcohol dehydrogenase (EC 1.1.1.1)	Carbohydrates;Cofactors, Vitamins, Prosthetic Groups, Pigments;Fatty Acids, Lipids, and Isoprenoids	Fermentation;Folate and pterines;Phospholipids	5-FCL-like protein;Butanol Biosynthesis;Fermentations: Mixed acid;Glycerolipid and Glycerophospholipid Metabolism in Bacteria	KEGG_ENZYME:1.1.1.1	seq20	0.199161	0.808867	0.0810809	0.504078	0.0810809
	-	-0.349062	fig|1664.9.peg.979	hypothetical protein					seq20	0.323037	0.699504	-0.349062	-0.761356	0.349062
	-	0.0873408	fig|1664.9.peg.981	FIG001721: Predicted N6-adenine-specific DNA methylase	Cell Division and Cell Cycle	Cell Division and Cell Cycle - no subcategory	Control of cell elongation - division cycle in Bacilli		seq20	0.338242	0.683164	0.0873408	0.791219	0.0873408
	-	0.402904	fig|1664.9.peg.982	Cell division protein GpsB, coordinates the switch between cylindrical and septal cell wall synthesis by re-localization of PBP1	Cell Division and Cell Cycle	Cell Division and Cell Cycle - no subcategory	Control of cell elongation - division cycle in Bacilli		seq20	0.905229	0.364359	0.402904	1.78573	0.402904
	-	-0.199853	fig|1664.9.peg.985	Multimodular transpeptidase-transglycosylase (EC 2.4.1.129) (EC 3.4.-.-) / Penicillin-binding protein 1A/1B (PBP1)	Cell Division and Cell Cycle;Cell Wall and Capsule	Cell Division and Cell Cycle - no subcategory;Cell Wall and Capsule - no subcategory	Control of cell elongation - division cycle in Bacilli;Peptidoglycan Biosynthesis	KEGG_ENZYME:2.4.1.129,KEGG_ENZYME:3.4.-.-	seq20	1.05392	0.299118	-0.199853	-2.03278	0.199853
	-	0.347009	fig|1664.9.peg.986	Endonuclease III (EC 4.2.99.18)	Cell Division and Cell Cycle;DNA Metabolism	Cell Division and Cell Cycle - no subcategory;DNA repair	Control of cell elongation - division cycle in Bacilli;DNA Repair Base Excision	KEGG_ENZYME:4.2.99.18	seq20	1.20047	0.255189	0.347009	2.27737	0.347009
	-	-0.10863	fig|1664.9.peg.987	Chromosome replication initiation protein DnaD	Cell Division and Cell Cycle	Cell Division and Cell Cycle - no subcategory	Control of cell elongation - division cycle in Bacilli		seq20	0.303204	0.718266	-0.10863	-0.721916	0.10863
	-	0.00907278	fig|1664.9.peg.988	Asparaginyl-tRNA synthetase (EC 6.1.1.22)	Protein Metabolism	Protein biosynthesis	tRNA aminoacylation, Asp and Asn	KEGG_ENZYME:6.1.1.22	seq20	0.0385391	0.975019	0.00907278	0.111201	0.00907278
	-	0.261441	fig|1664.9.peg.989	FIG00742179: hypothetical protein					seq20	0.85003	0.38757	0.261441	1.6938	0.261441
	-	0.128966	fig|1664.9.peg.990	DinG family ATP-dependent helicase YoaA	DNA Metabolism	DNA repair	DNA repair, bacterial DinG and relatives		seq20	0.435572	0.634068	0.128966	0.975909	0.128966
	-	0.0735559	fig|1664.9.peg.991	ATP-dependent nuclease, subunit A	DNA Metabolism	DNA repair	ATP-dependent Nuclease		seq20	0.912107	0.360955	0.0735559	1.79717	0.0735559
	-	-0.0429254	fig|1664.9.peg.992	ATP-dependent nuclease, subunit B	DNA Metabolism	DNA repair	ATP-dependent Nuclease		seq20	0.161108	0.848384	-0.0429254	-0.418615	0.0429254
	-	0.683102	fig|1664.9.peg.994	Diphosphomevalonate decarboxylase (EC 4.1.1.33)	Fatty Acids, Lipids, and Isoprenoids	Isoprenoids	Isoprenoid Biosynthesis;Mevalonate Branch of Isoprenoid Biosynthesis	KEGG_ENZYME:4.1.1.33	seq20	1.22835	0.250453	0.683102	2.3242	0.683102
	-	-0.154262	fig|1664.9.peg.995	Phosphomevalonate kinase (EC 2.7.4.2)	Fatty Acids, Lipids, and Isoprenoids	Isoprenoids	Isoprenoid Biosynthesis;Mevalonate Branch of Isoprenoid Biosynthesis	KEGG_ENZYME:2.7.4.2	seq20	0.225407	0.78571	-0.154262	-0.561012	0.154262
	-	-0.175153	fig|1664.9.peg.996	Isopentenyl-diphosphate delta-isomerase, FMN-dependent (EC 5.3.3.2)	Fatty Acids, Lipids, and Isoprenoids	Isoprenoids	Isoprenoid Biosynthesis;Isoprenoid Biosynthesis: Interconversions	KEGG_ENZYME:5.3.3.2	seq20	0.621701	0.529634	-0.175153	-1.30738	0.175153
+	+	-2.52992	fig|1664.9.peg.1734	Carbamate kinase (EC 2.7.2.2)	Amino Acids and Derivatives	Arginine;urea cycle, polyamines	Arginine and Ornithine Degradation;Arginine Deiminase Pathway;Polyamine Metabolism	KEGG_ENZYME:2.7.2.2	seq7	5.00526	0.000900028	-2.52992	-13.5835	2.52992
+	-	-0.393884	fig|1664.9.peg.116	3-ketoacyl-CoA thiolase (EC 2.3.1.16) @ Acetyl-CoA acetyltransferase (EC 2.3.1.9)	Carbohydrates;Cofactors, Vitamins, Prosthetic Groups, Pigments;Fatty Acids, Lipids, and Isoprenoids	Biotin;Fatty acids;Fermentation;Isoprenoids	Biotin biosynthesis;Butanol Biosynthesis;Fatty acid metabolism cluster;Isoprenoid Biosynthesis;Mevalonate Branch of Isoprenoid Biosynthesis	KEGG_ENZYME:2.3.1.16,KEGG_ENZYME:2.3.1.9	seq1	3.73707	0.00794752	-0.393884	-8.15245	0.393884
+	-	0.540434	fig|1664.9.peg.1310	Pyruvate formate-lyase (EC 2.3.1.54)	Carbohydrates	Fermentation	Butanol Biosynthesis;Fermentations: Mixed acid	KEGG_ENZYME:2.3.1.54	seq3	6.1408	0.000164686	0.540434	21.1751	0.540434
	-	0.201856	fig|1664.9.peg.1003	NADH peroxidase Npx (EC 1.11.1.1)				KEGG_ENZYME:1.11.1.1	seq21	1.39338	0.221834	0.201856	2.60442	0.201856
	+	1.22736	fig|1664.9.peg.1009	Phosphopentomutase (EC 5.4.2.7)	Carbohydrates	Monosaccharides	Deoxyribose and Deoxynucleoside Catabolism	KEGG_ENZYME:5.4.2.7	seq21	2.82522	0.035852	1.22736	5.51383	1.22736
	-	0.236287	fig|1664.9.peg.1011	tRNA-specific 2-thiouridylase MnmA	RNA Metabolism	RNA processing and modification	RNA methylation		seq21	0.905709	0.36513	0.236287	1.78653	0.236287
	-	0.203564	fig|1664.9.peg.1012	hypothetical protein					seq21	0.366409	0.667531	0.203564	0.845754	0.203564
	-	0.0880542	fig|1664.9.peg.1013	Cysteine desulfurase (EC 2.8.1.7)	Amino Acids and Derivatives;Miscellaneous;RNA Metabolism	Alanine, serine, and glycine;Plant-Prokaryote DOE project;RNA processing and modification	Alanine biosynthesis;Iron-sulfur cluster assembly;mnm5U34 biosynthesis bacteria;tRNA modification Bacteria	KEGG_ENZYME:2.8.1.7	seq21	0.3187	0.70425	0.0880542	0.752779	0.0880542
	-	0.213231	fig|1664.9.peg.1014	ATP-utilizing enzyme of the PP-loop superfamily					seq21	0.433952	0.632836	0.213231	0.972914	0.213231
	-	0.470871	fig|1664.9.peg.1015	hypothetical protein					seq21	0.367399	0.667148	0.470871	0.847653	0.470871
	-	-0.499641	fig|1664.9.peg.1016	Glycerol uptake facilitator protein	Carbohydrates;Stress Response	Osmotic stress;Sugar alcohols	Glycerol and Glycerol-3-phosphate Uptake and Utilization;Osmoregulation		seq21	3.0316	0.0256689	-0.499641	-6.04201	0.499641
	-	-0.450112	fig|1664.9.peg.1017	FIG01165383: hypothetical protein					seq21	0.918571	0.357939	-0.450112	-1.80792	0.450112
	-	-0.133447	fig|1664.9.peg.1018	FIG01165809: hypothetical protein					seq21	0.616322	0.531066	-0.133447	-1.29808	0.133447
	-	-0.0618401	fig|1664.9.peg.1019	Circadian phase modifier @ NCAIR mutase (PurE)-related protein					seq21	0.162984	0.845867	-0.0618401	-0.422919	0.0618401
	-	-0.000448227	fig|1664.9.peg.1020	Novel D-mannonate dehydrogenase (EC 1.1.1.57)				KEGG_ENZYME:1.1.1.57	seq21	0.00213581	0.997284	-0.000448227	-0.00640897	0.000448227
	-	0.300339	fig|1664.9.peg.1021	transcriptional regulator, Crp/Fnr family	Stress Response	Oxidative stress	Oxidative stress		seq21	1.14687	0.27294	0.300339	2.18764	0.300339
	-	0.426893	fig|1664.9.peg.1024	ATPase component NikO of energizing module of nickel ECF transporter	Membrane Transport	Cation transporters;Membrane Transport - no subcategory	ECF class transporters;Transport of Nickel and Cobalt		seq21	1.08674	0.296056	0.426893	2.08738	0.426893
	-	-0.234385	fig|1664.9.peg.1029	5&#39;-methylthioadenosine nucleosidase (EC 3.2.2.16) @ S-adenosylhomocysteine nucleosidase (EC 3.2.2.9)	Amino Acids and Derivatives;Nucleosides and Nucleotides	Arginine;Lysine, threonine, methionine, and cysteine;Nucleosides and Nucleotides - no subcategory;urea cycle, polyamines	Adenosyl nucleosidases;Methionine Biosynthesis;Methionine Degradation;Polyamine Metabolism	KEGG_ENZYME:3.2.2.16,KEGG_ENZYME:3.2.2.9	seq21	0.550079	0.573009	-0.234385	-1.18237	0.234385
	-	-0.00829363	fig|1664.9.peg.1031	ADP-ribose pyrophosphatase (EC 3.6.1.13)	Cofactors, Vitamins, Prosthetic Groups, Pigments;Nucleosides and Nucleotides	Detoxification;NAD and NADP	NAD and NADP cofactor biosynthesis global;Nudix proteins (nucleoside triphosphate hydrolases)	KEGG_ENZYME:3.6.1.13	seq21	0.0194631	0.984265	-0.00829363	-0.0572908	0.00829363
	-	-0.0937767	fig|1664.9.peg.1032	5-bromo-4-chloroindolyl phosphate hydrolysis protein					seq21	0.144728	0.858968	-0.0937767	-0.380625	0.0937767
	-	-0.00490761	fig|1664.9.peg.1033	Tellurite resistance protein					seq21	0.0342559	0.969935	-0.00490761	-0.0992753	0.00490761
	-	-0.0886049	fig|1664.9.peg.1035	Lipoteichoic acid synthase LtaS Type IIa	Cell Wall and Capsule	Gram-Positive cell wall components	Polyglycerolphosphate lipoteichoic acid biosynthesis		seq22	0.850639	0.388196	-0.0886049	-1.69481	0.0886049
	-	-0.25633	fig|1664.9.peg.1036	FIG00745454: hypothetical protein					seq22	0.521127	0.588851	-0.25633	-1.13104	0.25633
	-	-0.119939	fig|1664.9.peg.1037	2-hydroxy-3-oxopropionate reductase (EC 1.1.1.60)	Carbohydrates	Monosaccharides;Organic acids	D-galactarate, D-glucarate and D-glycerate catabolism;D-galactarate, D-glucarate and D-glycerate catabolism - gjo;Glycerate metabolism	KEGG_ENZYME:1.1.1.60	seq22	0.427846	0.63461	-0.119939	-0.961607	0.119939
	-	-0.12675	fig|1664.9.peg.1039	Glycosyltransferase LafA, responsible for the formation of Glc-DAG	Cell Wall and Capsule	Gram-Positive cell wall components	Polyglycerolphosphate lipoteichoic acid biosynthesis		seq22	0.502223	0.60723	-0.12675	-1.09723	0.12675
	-	-0.309866	fig|1664.9.peg.1040	hypothetical protein					seq22	0.208416	0.798542	-0.309866	-0.524328	0.309866
	-	-0.070116	fig|1664.9.peg.1043	FIG00747836: hypothetical protein					seq22	0.224337	0.785372	-0.070116	-0.55872	0.070116
	-	0.0379648	fig|1664.9.peg.1047	Putative regulator of the mannose operon, ManO	Carbohydrates	Monosaccharides	Mannose Metabolism		seq22	0.0653736	0.954556	0.0379648	0.183762	0.0379648
	-	0.51945	fig|1664.9.peg.1048	PTS system, mannose-specific IID component					seq22	2.2027	0.0782528	0.51945	4.11225	0.51945
	-	0.646701	fig|1664.9.peg.1050	PTS system, mannose-specific IIA component / PTS system, mannose-specific IIB component (EC 2.7.1.69)	Carbohydrates;Cell Wall and Capsule	Capsular and extracellular polysacchrides;Monosaccharides	Mannose Metabolism;Sialic Acid Metabolism	KEGG_ENZYME:2.7.1.69	seq22	2.83616	0.0359053	0.646701	5.54095	0.646701
	-	-0.322496	fig|1664.9.peg.1051	Proton/glutamate symport protein @ Sodium/glutamate symport protein	Amino Acids and Derivatives	ammonia assimilation;Glutamine, glutamate, aspartate, asparagine	Glutamate and Aspartate uptake in Bacteria		seq22	0.434858	0.63271	-0.322496	-0.97459	0.322496
	-	-0.0972266	fig|1664.9.peg.1053	Dihydroorotate dehydrogenase, catalytic subunit (EC 1.3.3.1)	Nucleosides and Nucleotides	Pyrimidines	De Novo Pyrimidine Synthesis	KEGG_ENZYME:1.3.3.1	seq22	0.300053	0.72121	-0.0972266	-0.715597	0.0972266
	-	-0.0289755	fig|1664.9.peg.1055	L-lactate dehydrogenase (EC 1.1.1.27)	Carbohydrates	Fermentation	Fermentations: Lactate;Fermentations: Mixed acid	KEGG_ENZYME:1.1.1.27	seq22	0.0434446	0.973174	-0.0289755	-0.124737	0.0289755
	-	-0.0011549	fig|1664.9.peg.1056	Bona fide RidA/YjgF/TdcF/RutC subgroup					seq22	0.00368332	0.998129	-0.0011549	-0.0110332	0.0011549
	-	-0.0898275	fig|1664.9.peg.1058	Malolactic enzyme (EC 1.-.-.-)	Carbohydrates	Central carbohydrate metabolism	Pyruvate metabolism I: anaplerotic reactions, PEP	KEGG_ENZYME:1.-.-.-	seq22	1.16856	0.268678	-0.0898275	-2.2239	0.0898275
	-	-0.102948	fig|1664.9.peg.1062	Lipoate-protein ligase A	Cofactors, Vitamins, Prosthetic Groups, Pigments	Lipoic acid	Lipoic acid metabolism		seq23	0.662052	0.507329	-0.102948	-1.37678	0.102948
	-	0.118327	fig|1664.9.peg.1068	Ribonucleotide reductase of class Ib (aerobic), beta subunit (EC 1.17.4.1)	Nucleosides and Nucleotides	Nucleosides and Nucleotides - no subcategory	Ribonucleotide reduction	KEGG_ENZYME:1.17.4.1	seq23	0.21598	0.794888	0.118327	0.540736	0.118327
	-	0.0827522	fig|1664.9.peg.1069	Ribonucleotide reductase of class Ib (aerobic), alpha subunit (EC 1.17.4.1)	Nucleosides and Nucleotides	Nucleosides and Nucleotides - no subcategory	Ribonucleotide reduction	KEGG_ENZYME:1.17.4.1	seq23	0.297515	0.724293	0.0827522	0.710496	0.0827522
	-	0.7037	fig|1664.9.peg.1070	Glutaredoxin-like protein NrdH, required for reduction of Ribonucleotide reductase class Ib	Nucleosides and Nucleotides;Stress Response	Nucleosides and Nucleotides - no subcategory;Oxidative stress	Glutaredoxins;Glutathione: Redox cycle;Ribonucleotide reduction		seq23	2.51326	0.0537348	0.7037	4.77862	0.7037
	+	1.42966	fig|1664.9.peg.1074	Cold shock protein CspB	Stress Response	Cold shock	Cold shock, CspA family of proteins		seq23	1.50338	0.195788	1.42966	2.79481	1.42966
	-	-0.00963068	fig|1664.9.peg.1075	Formate--tetrahydrofolate ligase (EC 6.3.4.3)	Carbohydrates;Cofactors, Vitamins, Prosthetic Groups, Pigments	Folate and pterines;One-carbon Metabolism	5-FCL-like protein;One-carbon metabolism by tetrahydropterines	KEGG_ENZYME:6.3.4.3	seq23	0.0282409	0.975595	-0.00963068	-0.0823562	0.00963068
	-	0.0593786	fig|1664.9.peg.1077	Ribosomal large subunit pseudouridine synthase D (EC 4.2.1.70)	Protein Metabolism;RNA Metabolism	Protein biosynthesis;RNA processing and modification	Ribosome biogenesis bacterial;RNA pseudouridine syntheses	KEGG_ENZYME:4.2.1.70	seq23	0.287662	0.732822	0.0593786	0.690599	0.0593786
	-	-0.555542	fig|1664.9.peg.1078	Uracil phosphoribosyltransferase (EC 2.4.2.9) / Pyrimidine operon regulatory protein PyrR	Nucleosides and Nucleotides	Pyrimidines	De Novo Pyrimidine Synthesis;pyrimidine conversions	KEGG_ENZYME:2.4.2.9	seq23	2.02911	0.100229	-0.555542	-3.76424	0.555542
	-	-0.655268	fig|1664.9.peg.1080	Aspartate carbamoyltransferase (EC 2.1.3.2)	Nucleosides and Nucleotides	Pyrimidines	De Novo Pyrimidine Synthesis	KEGG_ENZYME:2.1.3.2	seq23	1.83238	0.141065	-0.655268	-3.38808	0.655268
	-	-0.729483	fig|1664.9.peg.1081	Dihydroorotase (EC 3.5.2.3)	Nucleosides and Nucleotides	Pyrimidines	De Novo Pyrimidine Synthesis	KEGG_ENZYME:3.5.2.3	seq23	1.68044	0.15334	-0.729483	-3.10914	0.729483
	-	-0.526691	fig|1664.9.peg.1082	Carbamoyl-phosphate synthase small chain (EC 6.3.5.5)	Cell Division and Cell Cycle;Nucleosides and Nucleotides	Cell Division and Cell Cycle - no subcategory;Pyrimidines	De Novo Pyrimidine Synthesis;Macromolecular synthesis operon	KEGG_ENZYME:6.3.5.5	seq23	2.25804	0.0750586	-0.526691	-4.2267	0.526691
	-	-0.70284	fig|1664.9.peg.1083	Carbamoyl-phosphate synthase large chain (EC 6.3.5.5)	Cell Division and Cell Cycle;Nucleosides and Nucleotides	Cell Division and Cell Cycle - no subcategory;Pyrimidines	De Novo Pyrimidine Synthesis;Macromolecular synthesis operon	KEGG_ENZYME:6.3.5.5	seq23	2.46493	0.056784	-0.70284	-4.6709	0.70284
	-	-0.789243	fig|1664.9.peg.1084	Dihydroorotate dehydrogenase electron transfer subunit (EC 1.3.3.1)	Nucleosides and Nucleotides	Pyrimidines	De Novo Pyrimidine Synthesis	KEGG_ENZYME:1.3.3.1	seq23	2.51067	0.0530366	-0.789243	-4.7728	0.789243
	-	-0.56494	fig|1664.9.peg.1085	Dihydroorotate dehydrogenase, catalytic subunit (EC 1.3.3.1)	Nucleosides and Nucleotides	Pyrimidines	De Novo Pyrimidine Synthesis	KEGG_ENZYME:1.3.3.1	seq23	1.2306	0.252685	-0.56494	-2.32798	0.56494
	-	-0.432906	fig|1664.9.peg.1086	Orotidine 5&#39;-phosphate decarboxylase (EC 4.1.1.23)	Nucleosides and Nucleotides	Pyrimidines	De Novo Pyrimidine Synthesis	KEGG_ENZYME:4.1.1.23	seq23	1.17195	0.267754	-0.432906	-2.22957	0.432906
	-	-0.6852	fig|1664.9.peg.1087	Orotate phosphoribosyltransferase (EC 2.4.2.10)	Nucleosides and Nucleotides	Pyrimidines	De Novo Pyrimidine Synthesis	KEGG_ENZYME:2.4.2.10	seq23	2.52432	0.0555903	-0.6852	-4.8035	0.6852
	-	0.0399399	fig|1664.9.peg.1088	preQ1-regulated inosine-uridine nucleoside hydrolase (EC 3.2.2.1)	Nucleosides and Nucleotides;RNA Metabolism	Purines;RNA processing and modification	Purine conversions;Queuosine-Archaeosine Biosynthesis	KEGG_ENZYME:3.2.2.1	seq24	0.0462309	0.969239	0.0399399	0.13237	0.0399399
	-	0.165555	fig|1664.9.peg.1090	GAF domain-containing proteins					seq24	1.3482	0.230856	0.165555	2.52713	0.165555
	-	0.0353346	fig|1664.9.peg.1094	Enoyl-[acyl-carrier-protein] reductase [NADH] (EC 1.3.1.9)	Fatty Acids, Lipids, and Isoprenoids	Fatty acids	Fatty Acid Biosynthesis FASII	KEGG_ENZYME:1.3.1.9	seq24	0.145864	0.857852	0.0353346	0.383286	0.0353346
	+	2.29439	fig|1664.9.peg.1095	Acetyl-coenzyme A carboxyl transferase alpha chain (EC 6.4.1.2)	Fatty Acids, Lipids, and Isoprenoids	Fatty acids	Fatty Acid Biosynthesis FASII	KEGG_ENZYME:6.4.1.2	seq24	1.82331	0.139633	2.29439	3.37116	2.29439
	-	0.0298781	fig|1664.9.peg.1096	Acetyl-coenzyme A carboxyl transferase beta chain (EC 6.4.1.2)	Fatty Acids, Lipids, and Isoprenoids	Fatty acids	Fatty Acid Biosynthesis FASII	KEGG_ENZYME:6.4.1.2	seq24	0.257451	0.757261	0.0298781	0.628595	0.0298781
	-	-0.0526533	fig|1664.9.peg.1097	Biotin carboxylase of acetyl-CoA carboxylase (EC 6.3.4.14)	Fatty Acids, Lipids, and Isoprenoids	Fatty acids	Fatty Acid Biosynthesis FASII	KEGG_ENZYME:6.3.4.14	seq24	0.562443	0.567052	-0.0526533	-1.20414	0.0526533
	-	-0.18173	fig|1664.9.peg.1098	3-hydroxyacyl-[acyl-carrier-protein] dehydratase, FabZ form (EC 4.2.1.59)	Fatty Acids, Lipids, and Isoprenoids	Fatty acids	Fatty Acid Biosynthesis FASII	KEGG_ENZYME:4.2.1.59	seq24	0.828502	0.403619	-0.18173	-1.65785	0.18173
	-	0.0677142	fig|1664.9.peg.1100	3-oxoacyl-[acyl-carrier-protein] synthase, KASII (EC 2.3.1.179)				KEGG_ENZYME:2.3.1.179	seq24	0.388374	0.653536	0.0677142	0.887631	0.0677142
	-	-0.288649	fig|1664.9.peg.1101	3-oxoacyl-[acyl-carrier protein] reductase (EC 1.1.1.100)	Fatty Acids, Lipids, and Isoprenoids	Fatty acids	Fatty Acid Biosynthesis FASII	KEGG_ENZYME:1.1.1.100	seq24	0.969701	0.332254	-0.288649	-1.89286	0.288649
	-	-0.0167413	fig|1664.9.peg.1102	Malonyl CoA-acyl carrier protein transacylase (EC 2.3.1.39)	Fatty Acids, Lipids, and Isoprenoids	Fatty acids	Fatty Acid Biosynthesis FASII	KEGG_ENZYME:2.3.1.39	seq24	0.0789494	0.943568	-0.0167413	-0.219176	0.0167413
	-	-0.0148907	fig|1664.9.peg.1103	Acyl carrier protein	Fatty Acids, Lipids, and Isoprenoids	Fatty acids;Phospholipids	Fatty Acid Biosynthesis FASII;Glycerolipid and Glycerophospholipid Metabolism in Bacteria		seq24	0.0343772	0.970783	-0.0148907	-0.0996143	0.0148907
	-	-0.168174	fig|1664.9.peg.1104	3-oxoacyl-[acyl-carrier-protein] synthase, KASIII (EC 2.3.1.180)				KEGG_ENZYME:2.3.1.180	seq24	0.547448	0.573929	-0.168174	-1.17773	0.168174
	-	-0.00279713	fig|1664.9.peg.1105	3-hydroxyacyl-[acyl-carrier-protein] dehydratase, FabZ form (EC 4.2.1.59)	Fatty Acids, Lipids, and Isoprenoids	Fatty acids	Fatty Acid Biosynthesis FASII	KEGG_ENZYME:4.2.1.59	seq24	0.00855287	0.996914	-0.00279713	-0.0254793	0.00279713
	-	-0.151346	fig|1664.9.peg.1106	Ribosomal-protein-S5p-alanine acetyltransferase	Protein Metabolism	Protein biosynthesis;Protein processing and modification	Ribosomal protein S5p acylation;Ribosome biogenesis bacterial		seq24	0.349509	0.675604	-0.151346	-0.813151	0.151346
	-	-0.113498	fig|1664.9.peg.1113	FIG00742458: hypothetical protein					seq24	0.334342	0.68485	-0.113498	-0.783589	0.113498
	-	-0.157206	fig|1664.9.peg.1114	Phosphoglycerate mutase family 5	Miscellaneous	Miscellaneous - no subcategory	Phosphoglycerate mutase protein family		seq24	0.208836	0.798902	-0.157206	-0.525242	0.157206
	-	0.0166669	fig|1664.9.peg.1125	2-amino-4-hydroxy-6-hydroxymethyldihydropteridine pyrophosphokinase (EC 2.7.6.3)	Cofactors, Vitamins, Prosthetic Groups, Pigments	Folate and pterines	Folate Biosynthesis;Folate biosynthesis cluster	KEGG_ENZYME:2.7.6.3	seq25	0.0545843	0.96101	0.0166669	0.155015	0.0166669
	-	-0.110872	fig|1664.9.peg.1127	Histone acetyltransferase HPA2 and related acetyltransferases					seq25	0.413994	0.642002	-0.110872	-0.935822	0.110872
	-	-0.0852327	fig|1664.9.peg.1131	UPF0325 protein YaeH					seq25	0.264048	0.751496	-0.0852327	-0.642268	0.0852327
	-	0.136739	fig|1664.9.peg.1132	Iron-sulfur cluster assembly protein SufB	Miscellaneous;RNA Metabolism	Plant-Prokaryote DOE project;RNA processing and modification	Iron-sulfur cluster assembly;tRNA modification Bacteria		seq25	1.15717	0.2711	0.136739	2.20486	0.136739
	-	0.106735	fig|1664.9.peg.1134	Cysteine desulfurase (EC 2.8.1.7), SufS subfamily	Amino Acids and Derivatives;Miscellaneous;RNA Metabolism	Alanine, serine, and glycine;Plant-Prokaryote DOE project;RNA processing and modification	Alanine biosynthesis;Iron-sulfur cluster assembly;mnm5U34 biosynthesis bacteria;tRNA modification Bacteria	KEGG_ENZYME:2.8.1.7	seq25	0.102633	0.910455	0.106735	0.279116	0.106735
	-	0.212537	fig|1664.9.peg.1135	Iron-sulfur cluster assembly protein SufD	Miscellaneous;RNA Metabolism	Plant-Prokaryote DOE project;RNA processing and modification	Iron-sulfur cluster assembly;tRNA modification Bacteria		seq25	0.883026	0.375029	0.212537	1.74879	0.212537
	-	0.18312	fig|1664.9.peg.1136	Iron-sulfur cluster assembly ATPase protein SufC	Miscellaneous;RNA Metabolism	Plant-Prokaryote DOE project;RNA processing and modification	Iron-sulfur cluster assembly;tRNA modification Bacteria		seq25	1.77522	0.142862	0.18312	3.28204	0.18312
	-	0.142014	fig|1664.9.peg.1138	Glucose-6-phosphate isomerase (EC 5.3.1.9)	Carbohydrates	Central carbohydrate metabolism	Glycolysis and Gluconeogenesis	KEGG_ENZYME:5.3.1.9	seq26	0.504028	0.605995	0.142014	1.10047	0.142014
	-	-0.820177	fig|1664.9.peg.1140	hypothetical protein					seq26	0.70358	0.476921	-0.820177	-1.44759	0.820177
	-	-0.38629	fig|1664.9.peg.1143	Universal stress protein family					seq26	1.25274	0.248329	-0.38629	-2.36526	0.38629
	-	0.143576	fig|1664.9.peg.1144	hypothetical protein					seq26	0.240508	0.772291	0.143576	0.593109	0.143576
	-	0.214275	fig|1664.9.peg.1148	Purine trans deoxyribosylase (Nucleoside deoxyribosyltransferase-I) (EC 2.4.2.6)	Nucleosides and Nucleotides	Purines;Pyrimidines	Purine conversions;pyrimidine conversions	KEGG_ENZYME:2.4.2.6	seq26	1.25197	0.247563	0.214275	2.36396	0.214275
	-	0.444971	fig|1664.9.peg.1150	Kup system potassium uptake protein	Potassium metabolism	Potassium metabolism - no subcategory	Potassium homeostasis		seq26	0.606076	0.53346	0.444971	1.28032	0.444971
	-	-0.26	fig|1664.9.peg.1151	Aggregation promoting factor					seq26	0.687026	0.492843	-0.26	-1.41943	0.26
	-	-0.246222	fig|1664.9.peg.1155	hypothetical protein					seq26	0.382123	0.65839	-0.246222	-0.875768	0.246222
	-	-0.534792	fig|1664.9.peg.1159	oligopeptide transporter, OPT family					seq27	0.398753	0.644891	-0.534792	-0.907234	0.534792
	-	0.288592	fig|1664.9.peg.1160	L-serine dehydratase, alpha subunit (EC 4.3.1.17)	Amino Acids and Derivatives;Carbohydrates	Alanine, serine, and glycine;Central carbohydrate metabolism	Glycine and Serine Utilization;Pyruvate Alanine Serine Interconversions	KEGG_ENZYME:4.3.1.17	seq27	1.89502	0.1289	0.288592	3.50592	0.288592
	-	0.0698404	fig|1664.9.peg.1161	L-serine dehydratase, beta subunit (EC 4.3.1.17)	Amino Acids and Derivatives;Carbohydrates	Alanine, serine, and glycine;Central carbohydrate metabolism	Glycine and Serine Utilization;Pyruvate Alanine Serine Interconversions	KEGG_ENZYME:4.3.1.17	seq27	0.0715661	0.949135	0.0698404	0.200017	0.0698404
	-	0.0502448	fig|1664.9.peg.1162	oxidoreductase ylbE					seq27	0.0565188	0.961338	0.0502448	0.16021	0.0502448
	-	-0.131887	fig|1664.9.peg.1163	hypothetical protein					seq27	0.164176	0.845835	-0.131887	-0.425647	0.131887
	-	-0.00315666	fig|1664.9.peg.1164	putative secreted protein					seq27	0.0081491	0.996728	-0.00315666	-0.0242874	0.00315666
	-	0.166283	fig|1664.9.peg.1165	Pyridine nucleotide-disulfide oxidoreductase;NADH dehydrogenase (EC 1.6.99.3)	Respiration	Electron donating reactions	Respiratory dehydrogenases 1	KEGG_ENZYME:1.6.99.3	seq27	1.63862	0.158606	0.166283	3.03393	0.166283
	-	0.309837	fig|1664.9.peg.1172	Replication-associated protein					seq28	0.545798	0.573564	0.309837	1.17481	0.309837
	-	-0.209946	fig|1664.9.peg.1174	Glucosyltransferase GtfG					seq28	1.41396	0.219503	-0.209946	-2.63978	0.209946
	-	0.141259	fig|1664.9.peg.1175	hypothetical protein					seq28	0.37642	0.661333	0.141259	0.864907	0.141259
	-	0.0826874	fig|1664.9.peg.1176	hypothetical protein					seq28	0.239635	0.771568	0.0826874	0.591267	0.0826874
	-	0.0654507	fig|1664.9.peg.1180	Replication-associated protein					seq29	0.154856	0.848095	0.0654507	0.404207	0.0654507
	-	0.0101819	fig|1664.9.peg.1181	Plasmid replication initiation protein					seq29	0.0433479	0.971097	0.0101819	0.124472	0.0101819
	-	0.0877147	fig|1664.9.peg.1182	cation-transporting ATPase, E1-E2 family					seq29	0.24669	0.765893	0.0877147	0.60612	0.0877147
	-	0.126462	fig|1664.9.peg.1186;fig|1664.9.peg.1186;fig|1664.9.peg.1186	mobilization protein;mobilization protein;mobilization protein					seq29	0.266241	0.748845	0.126462	0.646797	0.126462
	-	-0.33565	fig|1664.9.peg.1187	hypothetical protein					seq29	0.607599	0.532853	-0.33565	-1.28296	0.33565
	-	-0.187736	fig|1664.9.peg.1192	Non-specific DNA-binding protein Dps / Iron-binding ferritin-like antioxidant protein / Ferroxidase (EC 1.16.3.1)	Stress Response	Oxidative stress	Oxidative stress	KEGG_ENZYME:1.16.3.1	seq29	0.690206	0.490538	-0.187736	-1.42485	0.187736
+	+	1.47163	fig|1664.9.peg.1010	Deoxyribose-phosphate aldolase (EC 4.1.2.4)	Carbohydrates	Monosaccharides	Deoxyribose and Deoxynucleoside Catabolism	KEGG_ENZYME:4.1.2.4	seq21	3.85115	0.0071301	1.47163	8.54522	1.47163
+	+	2.35164	fig|1664.9.peg.1004	Pyrimidine-nucleoside phosphorylase (EC 2.4.2.2)	Carbohydrates;Nucleosides and Nucleotides	Monosaccharides;Pyrimidines	Deoxyribose and Deoxynucleoside Catabolism;pyrimidine conversions	KEGG_ENZYME:2.4.2.2	seq21	3.74408	0.00821119	2.35164	8.17615	2.35164
+	+	2.76259	fig|1664.9.peg.1236	PTS system, fructose-specific IIA component (EC 2.7.1.69) / PTS system, fructose-specific IIB component (EC 2.7.1.69) / PTS system, fructose-specific IIC component (EC 2.7.1.69)	Carbohydrates	Monosaccharides	Fructose utilization	KEGG_ENZYME:2.7.1.69,KEGG_ENZYME:2.7.1.69,KEGG_ENZYME:2.7.1.69	seq3	6.9099	5.60513e-05	2.76259	28.5192	2.76259
+	+	3.17387	fig|1664.9.peg.1237	1-phosphofructokinase (EC 2.7.1.56)	Carbohydrates	Monosaccharides	Fructose utilization	KEGG_ENZYME:2.7.1.56	seq3	4.02695	0.00535115	3.17387	9.18271	3.17387
	-	0.443285	fig|1664.9.peg.1193	Transcription regulator [contains diacylglycerol kinase catalytic domain]					seq3	1.38197	0.225027	0.443285	2.58485	0.443285
	-	-0.00488758	fig|1664.9.peg.1194	Ribonuclease J1 (endonuclease and 5&#39;exonuclease)	RNA Metabolism	RNA processing and modification	Ribonucleases in Bacillus		seq3	0.0425683	0.96828	-0.00488758	-0.122328	0.00488758
	-	-0.643577	fig|1664.9.peg.1195	Protein of unknown function DUF1447					seq3	0.139389	0.863908	-0.643577	-0.368073	0.643577
	-	-0.239679	fig|1664.9.peg.1197	Lipid A export ATP-binding/permease protein MsbA					seq3	0.611361	0.532039	-0.239679	-1.28949	0.239679
	-	0.0521793	fig|1664.9.peg.1198	Lipid A export ATP-binding/permease protein MsbA					seq3	0.248041	0.764649	0.0521793	0.608954	0.0521793
	-	-0.0268116	fig|1664.9.peg.1199	Peptide deformylase (EC 3.5.1.88)	Protein Metabolism	Protein biosynthesis	Translation termination factors bacterial	KEGG_ENZYME:3.5.1.88	seq3	0.0688319	0.951622	-0.0268116	-0.192861	0.0268116
	-	-0.0715618	fig|1664.9.peg.1200	hypothetical protein					seq3	0.0562027	0.960883	-0.0715618	-0.159363	0.0715618
	-	-0.37099	fig|1664.9.peg.1201	Pyruvate dehydrogenase E1 component alpha subunit (EC 1.2.4.1)	Carbohydrates	Central carbohydrate metabolism	Dehydrogenase complexes;Pyruvate metabolism II: acetyl-CoA, acetogenesis from pyruvate	KEGG_ENZYME:1.2.4.1	seq3	2.44594	0.0572411	-0.37099	-4.62899	0.37099
	-	-0.343477	fig|1664.9.peg.1202	Pyruvate dehydrogenase E1 component beta subunit (EC 1.2.4.1)	Carbohydrates	Central carbohydrate metabolism	Dehydrogenase complexes;Pyruvate metabolism II: acetyl-CoA, acetogenesis from pyruvate	KEGG_ENZYME:1.2.4.1	seq3	1.39823	0.222045	-0.343477	-2.61275	0.343477
	-	-0.436392	fig|1664.9.peg.1203	Dihydrolipoamide acetyltransferase component of pyruvate dehydrogenase complex (EC 2.3.1.12)	Carbohydrates;Cofactors, Vitamins, Prosthetic Groups, Pigments	Central carbohydrate metabolism;Folate and pterines	5-FCL-like protein;Dehydrogenase complexes;Pyruvate metabolism II: acetyl-CoA, acetogenesis from pyruvate	KEGG_ENZYME:2.3.1.12	seq3	2.18263	0.0808449	-0.436392	-4.07119	0.436392
	-	-0.145195	fig|1664.9.peg.1204	Dihydrolipoamide dehydrogenase of pyruvate dehydrogenase complex (EC 1.8.1.4)	Carbohydrates	Central carbohydrate metabolism	Pyruvate metabolism II: acetyl-CoA, acetogenesis from pyruvate	KEGG_ENZYME:1.8.1.4	seq3	1.36579	0.225516	-0.145195	-2.55716	0.145195
	-	-0.262154	fig|1664.9.peg.1205	FIG006438: hypothetical protein					seq3	1.73454	0.144718	-0.262154	-3.2074	0.262154
	-	0.0915756	fig|1664.9.peg.1206	Inositol-1-monophosphatase (EC 3.1.3.25)				KEGG_ENZYME:3.1.3.25	seq3	0.354658	0.675483	0.0915756	0.823121	0.0915756
	-	-0.186666	fig|1664.9.peg.1207	GTP-binding protein TypA/BipA	Protein Metabolism	Protein biosynthesis	Universal GTPases		seq3	1.34456	0.230201	-0.186666	-2.52091	0.186666
	-	0.270134	fig|1664.9.peg.1212	Ribosomal RNA small subunit methyltransferase D (EC 2.1.1.-)				KEGG_ENZYME:2.1.1.-	seq3	0.459496	0.623756	0.270134	1.01987	0.270134
	-	-0.0184011	fig|1664.9.peg.1213	Phosphopantetheine adenylyltransferase (EC 2.7.7.3)	Cofactors, Vitamins, Prosthetic Groups, Pigments	Coenzyme A	Coenzyme A Biosynthesis	KEGG_ENZYME:2.7.7.3	seq3	0.0381533	0.973608	-0.0184011	-0.110131	0.0184011
	-	0.20711	fig|1664.9.peg.1214	Lon-like protease with PDZ domain	Protein Metabolism	Protein degradation	Proteasome bacterial		seq3	0.439664	0.635355	0.20711	0.983463	0.20711
	-	-0.0208564	fig|1664.9.peg.1216	dCMP deaminase (EC 3.5.4.12);Late competence protein ComEB				KEGG_ENZYME:3.5.4.12	seq3	0.083607	0.936994	-0.0208564	-0.231143	0.0208564
	-	-0.204587	fig|1664.9.peg.1219	SSU ribosomal protein S20p	Protein Metabolism	Protein biosynthesis	Ribosome SSU bacterial		seq3	1.63917	0.159617	-0.204587	-3.03491	0.204587
	-	0.158308	fig|1664.9.peg.1220	SSU ribosomal protein S15p (S13e)	Protein Metabolism	Protein biosynthesis	Ribosome SSU bacterial		seq3	0.164701	0.847109	0.158308	0.426847	0.158308
	-	0.0197482	fig|1664.9.peg.1221	Ribonuclease J2 (endoribonuclease in RNA processing)	RNA Metabolism	RNA processing and modification	Ribonucleases in Bacillus		seq3	0.0525921	0.961976	0.0197482	0.149646	0.0197482
	-	0.294029	fig|1664.9.peg.1223	Translation elongation factor Tu	Protein Metabolism;Virulence, Disease and Defense	Invasion and intracellular resistance;Protein biosynthesis	Mycobacterium virulence operon involved in protein synthesis (SSU ribosomal proteins);Translation elongation factors bacterial;Universal GTPases		seq3	0.662432	0.508185	0.294029	1.37743	0.294029
	-	0.115631	fig|1664.9.peg.1224	Cell division trigger factor (EC 5.2.1.8)				KEGG_ENZYME:5.2.1.8	seq3	0.335817	0.683638	0.115631	0.786476	0.115631
	-	-0.010869	fig|1664.9.peg.1225	ATP-dependent Clp protease ATP-binding subunit ClpX	Protein Metabolism	Protein degradation	Proteasome bacterial;Proteolysis in bacteria, ATP-dependent		seq3	0.0571639	0.963385	-0.010869	-0.161939	0.010869
	-	-0.446369	fig|1664.9.peg.1226	GTP-binding protein EngB	Protein Metabolism	Protein biosynthesis	Universal GTPases		seq3	0.649915	0.511247	-0.446369	-1.35597	0.446369
	-	-0.349702	fig|1664.9.peg.1227	FIG00743467: hypothetical protein					seq3	0.739159	0.457565	-0.349702	-1.50784	0.349702
	-	0.300019	fig|1664.9.peg.1228	hypothetical protein					seq3	2.25732	0.0740775	0.300019	4.2252	0.300019
	-	-0.297378	fig|1664.9.peg.1229	ABC-type amino acid transport system, permease and periplasmic component					seq3	1.4677	0.200212	-0.297378	-2.73268	0.297378
	-	-0.73254	fig|1664.9.peg.1239	Outer surface protein of unknown function, cellobiose operon	Carbohydrates	Di- and oligosaccharides	Beta-Glucoside Metabolism		seq3	1.31802	0.231761	-0.73254	-2.47574	0.73254
	-	-0.00413084	fig|1664.9.peg.1240	GTP-binding protein Obg	Protein Metabolism	Protein biosynthesis	Universal GTPases		seq3	0.0229286	0.980875	-0.00413084	-0.0672413	0.00413084
	-	0.161195	fig|1664.9.peg.1242	Ribonuclease Z (EC 3.1.26.11)	RNA Metabolism	RNA processing and modification	tRNA processing	KEGG_ENZYME:3.1.26.11	seq3	1.77547	0.144124	0.161195	3.28252	0.161195
	-	0.198624	fig|1664.9.peg.1243	Short-chain dehydrogenase/reductase SDR					seq3	1.79181	0.140126	0.198624	3.31268	0.198624
	-	0.572026	fig|1664.9.peg.1244	FIG00744981: hypothetical protein					seq3	0.608174	0.533412	0.572026	1.28396	0.572026
	-	0.026763	fig|1664.9.peg.1245	ClpB protein	Protein Metabolism	Protein degradation;Protein folding	Protein chaperones;Proteolysis in bacteria, ATP-dependent		seq3	0.374064	0.661502	0.026763	0.860411	0.026763
	-	0.297488	fig|1664.9.peg.1246	LSU ribosomal protein L32p @ LSU ribosomal protein L32p, zinc-independent	Protein Metabolism	Protein biosynthesis	Ribosome LSU bacterial		seq3	0.449018	0.630285	0.297488	1.00068	0.297488
	-	-0.265707	fig|1664.9.peg.1247	FIG00743002: hypothetical protein					seq3	0.9399	0.348736	-0.265707	-1.84336	0.265707
	-	-0.259669	fig|1664.9.peg.1249	FIG00746529: hypothetical protein					seq3	1.18235	0.263722	-0.259669	-2.24698	0.259669
	-	-0.20381	fig|1664.9.peg.1252	6-phosphofructokinase (EC 2.7.1.11)	Carbohydrates	Central carbohydrate metabolism	Glycolysis and Gluconeogenesis	KEGG_ENZYME:2.7.1.11	seq3	0.845061	0.390853	-0.20381	-1.6855	0.20381
	-	-0.137343	fig|1664.9.peg.1253	Pyruvate kinase (EC 2.7.1.40)	Carbohydrates	Central carbohydrate metabolism;Organic acids	Glycerate metabolism;Glycolysis and Gluconeogenesis;Pyruvate metabolism I: anaplerotic reactions, PEP	KEGG_ENZYME:2.7.1.40	seq3	1.00127	0.319842	-0.137343	-1.94528	0.137343
	-	-0.140944	fig|1664.9.peg.1255	S1 RNA binding domain					seq3	0.681609	0.493831	-0.140944	-1.4102	0.140944
	-	0.138055	fig|1664.9.peg.1258	RibT protein, riboflavin biosynthesis acetyltransferase (GNAT) family					seq3	0.386849	0.653542	0.138055	0.88474	0.138055
	-	0.0221143	fig|1664.9.peg.1261	Ribosomal large subunit pseudouridine synthase B (EC 4.2.1.70)	RNA Metabolism	RNA processing and modification	RNA pseudouridine syntheses	KEGG_ENZYME:4.2.1.70	seq3	0.0548637	0.961542	0.0221143	0.155767	0.0221143
	-	0.125519	fig|1664.9.peg.1266	FIG00627979: hypothetical protein					seq3	0.159558	0.84571	0.125519	0.415054	0.125519
	-	0.145128	fig|1664.9.peg.1267	Cytidylate kinase (EC 2.7.4.25)	Nucleosides and Nucleotides	Pyrimidines	pyrimidine conversions	KEGG_ENZYME:2.7.4.25	seq3	0.787991	0.425307	0.145128	1.59002	0.145128
	-	0.054719	fig|1664.9.peg.1268	SSU ribosomal protein S1p	Protein Metabolism	Protein biosynthesis	Ribosome SSU bacterial		seq3	0.341204	0.679631	0.054719	0.797	0.054719
	-	0.0184979	fig|1664.9.peg.1269	GTP-binding protein EngA	Protein Metabolism	Protein biosynthesis	Universal GTPases		seq3	0.0722188	0.950044	0.0184979	0.20172	0.0184979
	-	0.356332	fig|1664.9.peg.1270	DNA-binding protein HBsu	DNA Metabolism	DNA Metabolism - no subcategory	DNA structural proteins, bacterial		seq3	1.1564	0.269279	0.356332	2.20357	0.356332
	-	-0.194654	fig|1664.9.peg.1271	TPR-repeat-containing protein, putative component of Menaquinone-cytochrome C reductase					seq3	0.682333	0.494296	-0.194654	-1.41143	0.194654
	-	0.0730743	fig|1664.9.peg.1281	tRNA nucleotidyltransferase (EC 2.7.7.21) (EC 2.7.7.25)	RNA Metabolism	RNA processing and modification	tRNA nucleotidyltransferase	KEGG_ENZYME:2.7.7.21,KEGG_ENZYME:2.7.7.25	seq3	0.189828	0.818392	0.0730743	0.483454	0.0730743
	-	-0.373285	fig|1664.9.peg.1282	FIG00744866: hypothetical protein					seq3	1.29685	0.242055	-0.373285	-2.43983	0.373285
	-	-0.202722	fig|1664.9.peg.1283	COG0488: ATPase components of ABC transporters with duplicated ATPase domains					seq3	1.12393	0.284167	-0.202722	-2.14934	0.202722
	-	-0.190757	fig|1664.9.peg.1284	Thymidylate synthase (EC 2.1.1.45)	Cofactors, Vitamins, Prosthetic Groups, Pigments;Nucleosides and Nucleotides	Folate and pterines;Pyrimidines	Folate Biosynthesis;pyrimidine conversions	KEGG_ENZYME:2.1.1.45	seq3	0.393302	0.649581	-0.190757	-0.896952	0.190757
	-	-0.0922475	fig|1664.9.peg.1285	Dihydrofolate reductase (EC 1.5.1.3)	Cofactors, Vitamins, Prosthetic Groups, Pigments	Folate and pterines	5-FCL-like protein;Folate Biosynthesis	KEGG_ENZYME:1.5.1.3	seq3	0.319091	0.704751	-0.0922475	-0.753554	0.0922475
	-	-0.119824	fig|1664.9.peg.1286	Hypothetical protein DUF194, DegV family					seq3	1.33896	0.229346	-0.119824	-2.51136	0.119824
	-	-0.449197	fig|1664.9.peg.1291	50S ribosomal subunit maturation GTPase RbgA (B. subtilis YlqF)	Protein Metabolism	Protein biosynthesis	Universal GTPases		seq3	2.58564	0.0537565	-0.449197	-4.9429	0.449197
	-	-0.141459	fig|1664.9.peg.1296	DNA topoisomerase I (EC 5.99.1.2)	DNA Metabolism	DNA replication	DNA topoisomerases, Type I, ATP-independent	KEGG_ENZYME:5.99.1.2	seq3	1.52568	0.18989	-0.141459	-2.83384	0.141459
	-	0.140934	fig|1664.9.peg.1297	tRNA:m(5)U-54 MTase gid	RNA Metabolism	RNA processing and modification	tRNA modification Bacteria		seq3	0.71916	0.465036	0.140934	1.47401	0.140934
	-	0.224324	fig|1664.9.peg.1299	ATP-dependent protease HslV (EC 3.4.25.-)	Protein Metabolism	Protein degradation	Proteasome bacterial;Proteolysis in bacteria, ATP-dependent	KEGG_ENZYME:3.4.25.-	seq3	0.922661	0.358083	0.224324	1.81471	0.224324
	-	0.127361	fig|1664.9.peg.1300	ATP-dependent hsl protease ATP-binding subunit HslU	Protein Metabolism	Protein degradation	Proteasome bacterial;Proteolysis in bacteria, ATP-dependent		seq3	0.654963	0.510456	0.127361	1.36463	0.127361
	-	0.371389	fig|1664.9.peg.1301	LacX protein, plasmid					seq3	1.80423	0.140181	0.371389	3.33569	0.371389
	-	0.127917	fig|1664.9.peg.1302	Acetolactate synthase, catabolic (EC 2.2.1.6)	Carbohydrates	Fermentation;Organic acids	Acetoin, butanediol metabolism;Alpha-acetolactate operon	KEGG_ENZYME:2.2.1.6	seq3	0.669064	0.504364	0.127917	1.38878	0.127917
	-	-0.160526	fig|1664.9.peg.1304	Hydroxymethylpyrimidine kinase (EC 2.7.1.49) @ Hydroxymethylpyrimidine phosphate kinase ThiD (EC 2.7.4.7)				KEGG_ENZYME:2.7.1.49,KEGG_ENZYME:2.7.4.7	seq3	0.316257	0.705949	-0.160526	-0.747937	0.160526
	-	0.447368	fig|1664.9.peg.1305	YbbL ABC transporter ATP-binding protein	Miscellaneous	Miscellaneous - no subcategory	Broadly distributed proteins not in subsystems		seq3	0.438831	0.635355	0.447368	0.981927	0.447368
	-	-0.155951	fig|1664.9.peg.1308	Topoisomerase IV subunit B (EC 5.99.1.-)	DNA Metabolism;Virulence, Disease and Defense	DNA replication;Resistance to antibiotics and toxic compounds	DNA topoisomerases, Type II, ATP-dependent;Resistance to fluoroquinolones	KEGG_ENZYME:5.99.1.-	seq3	0.365635	0.666451	-0.155951	-0.844269	0.155951
	-	-0.069303	fig|1664.9.peg.1309	Topoisomerase IV subunit A (EC 5.99.1.-)	DNA Metabolism;Virulence, Disease and Defense	DNA replication;Resistance to antibiotics and toxic compounds	DNA topoisomerases, Type II, ATP-dependent;Resistance to fluoroquinolones	KEGG_ENZYME:5.99.1.-	seq3	0.160004	0.847114	-0.069303	-0.416079	0.069303
	-	0.0632257	fig|1664.9.peg.1311	Pyruvate formate-lyase activating enzyme (EC 1.97.1.4)	Carbohydrates	Fermentation	Fermentations: Mixed acid	KEGG_ENZYME:1.97.1.4	seq3	0.0953503	0.922348	0.0632257	0.260921	0.0632257
	-	0.0452981	fig|1664.9.peg.1312	Transcriptional regulators, LysR family					seq3	0.10535	0.907072	0.0452981	0.285854	0.0452981
	-	-0.1028	fig|1664.9.peg.1313	Manganese-dependent inorganic pyrophosphatase (EC 3.6.1.1)	Phosphorus Metabolism	Phosphorus Metabolism - no subcategory	Phosphate metabolism	KEGG_ENZYME:3.6.1.1	seq3	0.528114	0.585739	-0.1028	-1.14347	0.1028
	-	0.0144825	fig|1664.9.peg.1318	Hydrolase, alpha/beta fold family					seq3	0.0320128	0.9716	0.0144825	0.0929897	0.0144825
	-	-0.109618	fig|1664.9.peg.1319	Bifunctional protein: zinc-containing alcohol dehydrogenase;quinone oxidoreductase ( NADPH:quinone reductase) (EC 1.1.1.-);Similar to arginate lyase				KEGG_ENZYME:1.1.1.-	seq3	0.166269	0.846356	-0.109618	-0.430428	0.109618
	-	0.305813	fig|1664.9.peg.1321	Hypothetical protein DUF194, DegV family					seq3	1.24711	0.247939	0.305813	2.35578	0.305813
	-	-0.317588	fig|1664.9.peg.1324	DegV family protein					seq3	0.91884	0.358886	-0.317588	-1.80836	0.317588
	-	0.0313311	fig|1664.9.peg.1325	Fibronectin/fibrinogen-binding protein					seq3	0.128811	0.880605	0.0313311	0.342936	0.0313311
	-	-0.738179	fig|1664.9.peg.1327	FIG00743012: hypothetical protein					seq30	0.474244	0.61015	-0.738179	-1.04673	0.738179
	-	0.0932164	fig|1664.9.peg.1328	Glutathione biosynthesis bifunctional protein gshF (EC 6.3.2.2)(EC 6.3.2.3)	Stress Response	Oxidative stress	Glutathione: Biosynthesis and gamma-glutamyl cycle	KEGG_ENZYME:6.3.2.2,KEGG_ENZYME:6.3.2.3	seq30	0.789056	0.425484	0.0932164	1.59181	0.0932164
	-	0.0159435	fig|1664.9.peg.1329	Uncharacterized ATPase (AAA family) associated with cysteine desulfurase					seq30	0.063067	0.956146	0.0159435	0.177662	0.0159435
	-	0.0601306	fig|1664.9.peg.1331	Universal stress protein family					seq30	0.398937	0.645763	0.0601306	0.907581	0.0601306
	-	-0.0492363	fig|1664.9.peg.1334	Hydrolase, haloacid dehalogenase-like family					seq30	0.0567794	0.963077	-0.0492363	-0.160909	0.0492363
	-	-0.460829	fig|1664.9.peg.1335	FIG00773212: hypothetical protein					seq30	1.09552	0.292452	-0.460829	-2.102	0.460829
	-	-0.135275	fig|1664.9.peg.1336	Nitroreductase family protein					seq30	0.12303	0.88664	-0.135275	-0.329046	0.135275
	-	-0.144814	fig|1664.9.peg.1338	S-adenosylmethionine synthetase (EC 2.5.1.6)	Amino Acids and Derivatives	Lysine, threonine, methionine, and cysteine	Methionine Biosynthesis;Methionine Degradation	KEGG_ENZYME:2.5.1.6	seq31	0.982389	0.327138	-0.144814	-1.91393	0.144814
	-	0.429157	fig|1664.9.peg.1340	6-phosphogluconolactonase (EC 3.1.1.31)	Carbohydrates	Central carbohydrate metabolism	Pentose phosphate pathway	KEGG_ENZYME:3.1.1.31	seq31	2.63128	0.0506973	0.429157	5.04841	0.429157
	-	0.108937	fig|1664.9.peg.1341	Phosphotransferase system sorbitol-specific component IIA					seq31	0.199794	0.808825	0.108937	0.505469	0.108937
	-	0.838778	fig|1664.9.peg.1344	hypothetical protein					seq32_circ	1.26354	0.248283	0.838778	2.38349	0.838778
	-	-0.000128746	fig|1664.9.peg.1347	FIG00630288: hypothetical protein					seq32_circ	0.000509793	0.998827	-0.000128746	-0.0015326	0.000128746
	-	-0.270349	fig|1664.9.peg.1348	hypothetical protein					seq32_circ	1.2728	0.248006	-0.270349	-2.39913	0.270349
	-	-0.417867	fig|1664.9.peg.1362	hypothetical protein					seq36_circ	1.41874	0.218467	-0.417867	-2.64801	0.417867
+	+	3.21333	fig|1664.9.peg.1238	Transcriptional repressor of the fructose operon, DeoR family	Carbohydrates	Monosaccharides	Fructose utilization		seq3	5.97889	0.000159395	3.21333	19.884	3.21333
	-	-0.164296	fig|1664.9.peg.1368	Lysyl-tRNA synthetase (class II) (EC 6.1.1.6)	Protein Metabolism	Protein biosynthesis	tRNA aminoacylation, Lys	KEGG_ENZYME:6.1.1.6	seq4	1.37007	0.225901	-0.164296	-2.56448	0.164296
	-	-0.0717854	fig|1664.9.peg.1369	tRNA dihydrouridine synthase B (EC 1.-.-.-)	RNA Metabolism	RNA processing and modification	tRNA modification Bacteria	KEGG_ENZYME:1.-.-.-	seq4	0.387989	0.652969	-0.0717854	-0.886902	0.0717854
	-	-0.285544	fig|1664.9.peg.1370	Chaperonin (heat shock protein 33)	Virulence, Disease and Defense	Adhesion	Streptococcus pyogenes recombinatorial zone		seq4	1.64448	0.158889	-0.285544	-3.04443	0.285544
	-	-0.0849338	fig|1664.9.peg.1371	Cell division protein FtsH (EC 3.4.24.-)	Cofactors, Vitamins, Prosthetic Groups, Pigments	Folate and pterines	Folate biosynthesis cluster	KEGG_ENZYME:3.4.24.-	seq4	0.486944	0.613379	-0.0849338	-1.06972	0.0849338
	-	-0.0325117	fig|1664.9.peg.1372	Hypoxanthine-guanine phosphoribosyltransferase (EC 2.4.2.8)	Cofactors, Vitamins, Prosthetic Groups, Pigments;Nucleosides and Nucleotides	Folate and pterines;Purines	Folate biosynthesis cluster;Purine conversions	KEGG_ENZYME:2.4.2.8	seq4	0.0688625	0.952721	-0.0325117	-0.192941	0.0325117
	-	0.203714	fig|1664.9.peg.1374	RNA binding protein, contains ribosomal protein S1 domain	Dormancy and Sporulation	Dormancy and Sporulation - no subcategory	Sporulation Cluster		seq4	0.157961	0.845426	0.203714	0.411376	0.203714
	-	0.049068	fig|1664.9.peg.1376	Ribosome-associated heat shock protein implicated in the recycling of the 50S subunit (S4 paralog)	Dormancy and Sporulation;Stress Response	Dormancy and Sporulation - no subcategory;Heat shock	Heat shock dnaK gene cluster extended;Sporulation Cluster		seq4	0.15586	0.847263	0.049068	0.406529	0.049068
	-	0.152463	fig|1664.9.peg.1378	Transcription-repair coupling factor	DNA Metabolism;Dormancy and Sporulation;RNA Metabolism	DNA replication;Dormancy and Sporulation - no subcategory;Transcription	DNA-replication;Sporulation Cluster;Transcription factors bacterial		seq4	0.668197	0.504069	0.152463	1.3873	0.152463
	-	-0.178227	fig|1664.9.peg.1379	Peptidyl-tRNA hydrolase (EC 3.1.1.29)	Dormancy and Sporulation;Protein Metabolism	Dormancy and Sporulation - no subcategory;Protein biosynthesis	Sporulation-associated proteins with broader functions;Translation termination factors bacterial	KEGG_ENZYME:3.1.1.29	seq4	0.191712	0.818264	-0.178227	-0.487634	0.178227
	-	-0.0683451	fig|1664.9.peg.1380	L-lactate dehydrogenase (EC 1.1.1.27)	Carbohydrates	Fermentation	Fermentations: Lactate;Fermentations: Mixed acid	KEGG_ENZYME:1.1.1.27	seq4	0.146947	0.857978	-0.0683451	-0.385818	0.0683451
	-	-0.143013	fig|1664.9.peg.1382	ErfK/YbiS/YcfS/YnhG family protein, putative					seq4	0.880689	0.375871	-0.143013	-1.74489	0.143013
	-	-0.381966	fig|1664.9.peg.1383	FIG00742398: hypothetical protein					seq4	1.06695	0.294664	-0.381966	-2.05443	0.381966
	-	0.0301476	fig|1664.9.peg.1387	Alanine racemase (EC 5.1.1.1)	Amino Acids and Derivatives;Carbohydrates	Alanine, serine, and glycine;Central carbohydrate metabolism	Alanine biosynthesis;Pyruvate Alanine Serine Interconversions	KEGG_ENZYME:5.1.1.1	seq4	0.122691	0.886188	0.0301476	0.328227	0.0301476
	-	-0.0335102	fig|1664.9.peg.1388	Holo-[acyl-carrier protein] synthase (EC 2.7.8.7)	Fatty Acids, Lipids, and Isoprenoids	Fatty acids	Fatty Acid Biosynthesis FASII	KEGG_ENZYME:2.7.8.7	seq4	0.0350002	0.972757	-0.0335102	-0.101355	0.0335102
	-	-0.358468	fig|1664.9.peg.1389	DEAD-box ATP-dependent RNA helicase CshA (EC 3.6.4.13)				KEGG_ENZYME:3.6.4.13	seq4	3.5456	0.0117896	-0.358468	-7.52784	0.358468
	-	-0.0822105	fig|1664.9.peg.1390	UDP-N-acetylmuramoylalanyl-D-glutamyl-2,6-diaminopimelate--D-alanyl-D-alanine ligase (EC 6.3.2.10)	Cell Wall and Capsule	Cell Wall and Capsule - no subcategory	Peptidoglycan Biosynthesis;Peptidoglycan biosynthesis--gjo	KEGG_ENZYME:6.3.2.10	seq4	0.261415	0.753782	-0.0822105	-0.63682	0.0822105
	-	-0.546209	fig|1664.9.peg.1392	Heat shock protein HtpX (EC 3.4.24.-)				KEGG_ENZYME:3.4.24.-	seq4	1.05668	0.298332	-0.546209	-2.03737	0.546209
	-	-0.490862	fig|1664.9.peg.1393	LemA protein					seq4	2.09411	0.0928508	-0.490862	-3.89267	0.490862
	-	0.073751	fig|1664.9.peg.1401	LSU ribosomal protein L31p @ LSU ribosomal protein L31p, zinc-independent	Protein Metabolism	Protein biosynthesis	Ribosome LSU bacterial		seq4	0.144105	0.85907	0.073751	0.379166	0.073751
	-	-0.189148	fig|1664.9.peg.1402	UDP-N-acetylglucosamine 1-carboxyvinyltransferase (EC 2.5.1.7)	Cell Wall and Capsule	Cell Wall and Capsule - no subcategory	Peptidoglycan Biosynthesis;UDP-N-acetylmuramate from Fructose-6-phosphate Biosynthesis	KEGG_ENZYME:2.5.1.7	seq4	1.99704	0.105428	-0.189148	-3.70168	0.189148
	-	-0.00344992	fig|1664.9.peg.1403	CTP synthase (EC 6.3.4.2)	Nucleosides and Nucleotides	Pyrimidines	pyrimidine conversions	KEGG_ENZYME:6.3.4.2	seq4	0.0259721	0.978468	-0.00344992	-0.0759211	0.00344992
	-	0.461622	fig|1664.9.peg.1405	DNA-directed RNA polymerase delta subunit (EC 2.7.7.6)	RNA Metabolism	Transcription	RNA polymerase bacterial	KEGG_ENZYME:2.7.7.6	seq4	1.07251	0.294247	0.461622	2.06368	0.461622
	-	-0.0236578	fig|1664.9.peg.1406	FIG00743387: hypothetical protein					seq4	0.124345	0.886249	-0.0236578	-0.332216	0.0236578
	-	0.871732	fig|1664.9.peg.1408	Deoxyguanosinetriphosphate triphosphohydrolase (EC 3.1.5.1)				KEGG_ENZYME:3.1.5.1	seq4	0.646049	0.514528	0.871732	1.34933	0.871732
	-	-0.0825925	fig|1664.9.peg.1409	Promiscuous sugar phosphatase YidA, haloacid dehalogenase-like phosphatase family					seq4	0.350289	0.676636	-0.0825925	-0.814663	0.0825925
	-	-0.106716	fig|1664.9.peg.1412	Large-conductance mechanosensitive channel	Potassium metabolism	Potassium metabolism - no subcategory	Potassium homeostasis		seq4	0.353954	0.675445	-0.106716	-0.82176	0.106716
	+	1.84574	fig|1664.9.peg.1414	N-acetylneuraminate lyase (EC 4.1.3.3)	Cell Wall and Capsule	Capsular and extracellular polysacchrides	Sialic Acid Metabolism	KEGG_ENZYME:4.1.3.3	seq4	2.98383	0.0278107	1.84574	5.91657	1.84574
	-	-0.152844	fig|1664.9.peg.1420	Ribose-phosphate pyrophosphokinase (EC 2.7.6.1)	Carbohydrates;Nucleosides and Nucleotides	Central carbohydrate metabolism;Purines	De Novo Purine Biosynthesis;Pentose phosphate pathway	KEGG_ENZYME:2.7.6.1	seq4	3.05339	0.0259878	-0.152844	-6.0999	0.152844
	-	-0.314349	fig|1664.9.peg.1421	N-acetylglucosamine-1-phosphate uridyltransferase (EC 2.7.7.23) / Glucosamine-1-phosphate N-acetyltransferase (EC 2.3.1.157)	Cell Wall and Capsule	Capsular and extracellular polysacchrides;Cell Wall and Capsule - no subcategory	Peptidoglycan Biosynthesis;Sialic Acid Metabolism;UDP-N-acetylmuramate from Fructose-6-phosphate Biosynthesis	KEGG_ENZYME:2.7.7.23,KEGG_ENZYME:2.3.1.157	seq4	1.4804	0.199592	-0.314349	-2.75475	0.314349
	-	0.038846	fig|1664.9.peg.1424	PurR: transcription regulator associated with purine metabolism	Nucleosides and Nucleotides	Purines	De Novo Purine Biosynthesis		seq4	0.237708	0.772727	0.038846	0.587193	0.038846
	-	-0.346476	fig|1664.9.peg.1426	Transcriptional regulator, MarR family					seq4	1.49924	0.196317	-0.346476	-2.78759	0.346476
	-	0.0915446	fig|1664.9.peg.1427	Veg protein					seq4	0.21364	0.794622	0.0915446	0.535674	0.0915446
	-	-0.192315	fig|1664.9.peg.1428	SSU rRNA (adenine(1518)-N(6)/adenine(1519)-N(6))-dimethyltransferase (EC 2.1.1.182)	Protein Metabolism;RNA Metabolism	Protein biosynthesis;RNA processing and modification	Ribosome biogenesis bacterial;RNA methylation	KEGG_ENZYME:2.1.1.182	seq4	0.482618	0.614441	-0.192315	-1.0619	0.192315
	-	-0.0567884	fig|1664.9.peg.1429	Ribonuclease M5 (EC 3.1.26.8)	Protein Metabolism	Protein biosynthesis	Ribosome biogenesis bacterial	KEGG_ENZYME:3.1.26.8	seq4	0.18245	0.826666	-0.0567884	-0.466999	0.0567884
	-	-0.000636578	fig|1664.9.peg.1431	Methionyl-tRNA synthetase (EC 6.1.1.10)	Protein Metabolism	Protein biosynthesis	tRNA aminoacylation, Met	KEGG_ENZYME:6.1.1.10	seq4	0.00386293	0.99882	-0.000636578	-0.0115688	0.000636578
	+	-1.06814	fig|1664.9.peg.1435	hypothetical protein					seq4	2.97596	0.0275102	-1.06814	-5.89609	1.06814
	-	-0.20464	fig|1664.9.peg.1436	hypothetical protein					seq4	0.3419	0.679655	-0.20464	-0.798358	0.20464
	-	-0.364605	fig|1664.9.peg.1439	LSU ribosomal protein L7/L12 (P1/P2)	Protein Metabolism	Protein biosynthesis	Ribosome LSU bacterial		seq4	1.16677	0.26862	-0.364605	-2.2209	0.364605
	-	-0.117949	fig|1664.9.peg.1440	LSU ribosomal protein L10p (P0)	Protein Metabolism	Protein biosynthesis	Ribosome LSU bacterial		seq4	0.443541	0.632135	-0.117949	-0.990607	0.117949
	-	-0.566059	fig|1664.9.peg.1441	Acetate kinase (EC 2.7.2.1)	Carbohydrates	Central carbohydrate metabolism;Fermentation	Fermentations: Lactate;Fermentations: Mixed acid;Pyruvate metabolism II: acetyl-CoA, acetogenesis from pyruvate	KEGG_ENZYME:2.7.2.1	seq4	3.05318	0.0251879	-0.566059	-6.09934	0.566059
	-	-0.350596	fig|1664.9.peg.1443	Adenine deaminase (EC 3.5.4.2)	Nucleosides and Nucleotides	Purines	Purine conversions	KEGG_ENZYME:3.5.4.2	seq4	1.51655	0.192579	-0.350596	-2.81784	0.350596
	-	0.0903101	fig|1664.9.peg.1444	LSU ribosomal protein L1p (L10Ae)	Protein Metabolism	Protein biosynthesis	Ribosome LSU bacterial		seq4	0.428567	0.634743	0.0903101	0.962943	0.0903101
	-	0.0128694	fig|1664.9.peg.1445	LSU ribosomal protein L11p (L12e)	Protein Metabolism	Protein biosynthesis	Ribosome LSU bacterial		seq4	0.0312958	0.972089	0.0128694	0.0909747	0.0128694
	-	-0.0359912	fig|1664.9.peg.1447	Transcription antitermination protein NusG	RNA Metabolism	Transcription	Transcription factors bacterial		seq4	0.0721179	0.949096	-0.0359912	-0.201457	0.0359912
	-	-0.191563	fig|1664.9.peg.1449	LSU ribosomal protein L33p @ LSU ribosomal protein L33p, zinc-dependent	Protein Metabolism	Protein biosynthesis	Ribosome LSU bacterial		seq4	0.550121	0.574235	-0.191563	-1.18244	0.191563
	-	0.0230536	fig|1664.9.peg.1452	23S rRNA (guanosine-2&#39;-O-) -methyltransferase rlmB (EC 2.1.1.-)	RNA Metabolism	RNA processing and modification	RNA methylation	KEGG_ENZYME:2.1.1.-	seq4	0.0725372	0.951692	0.0230536	0.20255	0.0230536
	-	-0.045187	fig|1664.9.peg.1454	Cysteinyl-tRNA synthetase (EC 6.1.1.16)	Miscellaneous;Protein Metabolism	Plant-Prokaryote DOE project;Protein biosynthesis	Conserved gene cluster possibly involved in RNA metabolism;tRNA aminoacylation, Cys	KEGG_ENZYME:6.1.1.16	seq4	0.137593	0.865228	-0.045187	-0.363828	0.045187
	-	-0.243359	fig|1664.9.peg.1455	Membrane-associated protein containing RNA-binding TRAM domain and ribonuclease PIN-domain, YacL B.subtilis ortholog	Protein Metabolism	Protein degradation	Proteolysis in bacteria, ATP-dependent		seq4	1.06627	0.294011	-0.243359	-2.05331	0.243359
	-	-0.356035	fig|1664.9.peg.1456	DNA repair protein RadA	DNA Metabolism;Protein Metabolism	DNA repair;Protein degradation	DNA repair, bacterial;Proteolysis in bacteria, ATP-dependent		seq4	1.82491	0.140553	-0.356035	-3.37415	0.356035
	-	-0.0193419	fig|1664.9.peg.1457	Deoxyuridine 5&#39;-triphosphate nucleotidohydrolase (EC 3.6.1.23)	Nucleosides and Nucleotides	Detoxification	Housecleaning nucleoside triphosphate pyrophosphatases;Nudix proteins (nucleoside triphosphate hydrolases)	KEGG_ENZYME:3.6.1.23	seq4	0.153427	0.848634	-0.0193419	-0.400897	0.0193419
	-	0.102771	fig|1664.9.peg.1458	Ribose 5-phosphate isomerase A (EC 5.3.1.6)	Carbohydrates	Central carbohydrate metabolism;Monosaccharides	D-ribose utilization;Pentose phosphate pathway	KEGG_ENZYME:5.3.1.6	seq4	0.189951	0.820443	0.102771	0.483726	0.102771
	-	-0.56627	fig|1664.9.peg.1459	Aminopeptidase C (EC 3.4.22.40)	Protein Metabolism	Protein degradation	Protein degradation	KEGG_ENZYME:3.4.22.40	seq4	1.72668	0.1461	-0.56627	-3.19306	0.56627
	-	-0.462467	fig|1664.9.peg.1461	Aminopeptidase C (EC 3.4.22.40)	Protein Metabolism	Protein degradation	Protein degradation	KEGG_ENZYME:3.4.22.40	seq4	2.09397	0.091718	-0.462467	-3.89241	0.462467
	+	-1.00328	fig|1664.9.peg.1469	Glycine betaine ABC transport system, glycine betaine-binding protein OpuAC	Stress Response	Osmotic stress	Choline and Betaine Uptake and Betaine Biosynthesis		seq4	2.44936	0.0578055	-1.00328	-4.63653	1.00328
	-	-0.779266	fig|1664.9.peg.1471	Glycine betaine ABC transport system, ATP-binding protein OpuAA (EC 3.6.3.32)	Stress Response	Osmotic stress	Choline and Betaine Uptake and Betaine Biosynthesis	KEGG_ENZYME:3.6.3.32	seq4	3.31439	0.0169887	-0.779266	-6.82713	0.779266
	-	-0.0036149	fig|1664.9.peg.1474	Manganese transport protein MntH					seq4	0.00629427	0.998768	-0.0036149	-0.0187985	0.0036149
	-	0.221572	fig|1664.9.peg.1476	Phenolic acid decarboxylase (EC 4.1.1.-)				KEGG_ENZYME:4.1.1.-	seq4	0.595971	0.538382	0.221572	1.26276	0.221572
	-	0.479262	fig|1664.9.peg.1479	Cation transport ATPase					seq4	0.575371	0.55803	0.479262	1.22681	0.479262
	-	-0.488109	fig|1664.9.peg.1480	conserved hypothetical protein					seq4	1.20883	0.253707	-0.488109	-2.2914	0.488109
	-	-0.170673	fig|1664.9.peg.1481	Beta-lactamase (EC 3.5.2.6)	Virulence, Disease and Defense	Resistance to antibiotics and toxic compounds	Beta-lactamase	KEGG_ENZYME:3.5.2.6	seq4	0.979671	0.328061	-0.170673	-1.90942	0.170673
	-	-0.999501	fig|1664.9.peg.1484	Beta-galactosidase small subunit (EC 3.2.1.23)	Carbohydrates;Sulfur Metabolism	Di- and oligosaccharides;Sulfur Metabolism - no subcategory	Galactosylceramide and Sulfatide metabolism;Lactose and Galactose Uptake and Utilization	KEGG_ENZYME:3.2.1.23	seq4	2.23574	0.0756269	-0.999501	-4.18037	0.999501
	-	0.293035	fig|1664.9.peg.1486	Oxygen-insensitive NADPH nitroreductase (EC 1.-.-.-)				KEGG_ENZYME:1.-.-.-	seq4	0.20487	0.801682	0.293035	0.516592	0.293035
	-	-0.289022	fig|1664.9.peg.1488	ThiJ/PfpI family protein					seq4	1.11012	0.288555	-0.289022	-2.12632	0.289022
	-	0.0165534	fig|1664.9.peg.1489	hypothetical protein					seq4	0.034157	0.96904	0.0165534	0.0989987	0.0165534
	-	-0.207232	fig|1664.9.peg.1490	Transcriptional regulator, XRE family					seq4	0.47509	0.611403	-0.207232	-1.04826	0.207232
	-	-0.243464	fig|1664.9.peg.1495	SSU ribosomal protein S9p (S16e)	Protein Metabolism	Protein biosynthesis	Ribosome SSU bacterial		seq4	0.588046	0.54702	-0.243464	-1.24896	0.243464
	-	0.116223	fig|1664.9.peg.1496	LSU ribosomal protein L13p (L13Ae)	Protein Metabolism	Protein biosynthesis	Ribosome LSU bacterial		seq4	0.403638	0.645692	0.116223	0.916423	0.116223
	-	-0.594522	fig|1664.9.peg.1497	tRNA pseudouridine synthase A (EC 4.2.1.70)	RNA Metabolism	RNA processing and modification	RNA pseudouridine syntheses;tRNA modification Bacteria;tRNA processing	KEGG_ENZYME:4.2.1.70	seq4	1.22377	0.251937	-0.594522	-2.3165	0.594522
+	+	4.53253	fig|1664.9.peg.1588	Fructokinase (EC 2.7.1.4)	Carbohydrates	Di- and oligosaccharides;Monosaccharides	Fructose utilization;Sucrose utilization	KEGG_ENZYME:2.7.1.4	seq5	3.74762	0.00857321	4.53253	8.18813	4.53253
+	-	0.812342	fig|1664.9.peg.662	Inosine-uridine preferring nucleoside hydrolase (EC 3.2.2.1)	Nucleosides and Nucleotides;RNA Metabolism	Purines;RNA processing and modification	Purine conversions;Queuosine-Archaeosine Biosynthesis	KEGG_ENZYME:3.2.2.1	seq16	4.33169	0.00282968	0.812342	10.3883	0.812342
+	+	2.15832	fig|1664.9.peg.1584	Sucrose operon repressor ScrR, LacI family	Carbohydrates	Di- and oligosaccharides	Sucrose utilization		seq5	6.08159	0.000150993	2.15832	20.6937	2.15832
+	+	7.13618	fig|1664.9.peg.1586	PTS system, sucrose-specific IIB component (EC 2.7.1.69) / PTS system, sucrose-specific IIC component (EC 2.7.1.69) / PTS system, sucrose-specific IIA component (EC 2.7.1.69)	Carbohydrates	Di- and oligosaccharides	Sucrose utilization	KEGG_ENZYME:2.7.1.69,KEGG_ENZYME:2.7.1.69,KEGG_ENZYME:2.7.1.69	seq5	7.62047	2.18296e-05	7.13618	37.5106	7.13618
+	+	1.67525	fig|1664.9.peg.1859	Trehalose-6-phosphate hydrolase (EC 3.2.1.93)	Carbohydrates	Di- and oligosaccharides	Trehalose Uptake and Utilization	KEGG_ENZYME:3.2.1.93	seq9	4.43051	0.0024148	1.67525	10.8089	1.67525
	-	0.12453	fig|1664.9.peg.1506	Quinone oxidoreductase (EC 1.6.5.5)	Respiration	Respiration - no subcategory	Quinone oxidoreductase family	KEGG_ENZYME:1.6.5.5	seq5	0.577001	0.558514	0.12453	1.22967	0.12453
	-	-0.42993	fig|1664.9.peg.1510	similar to glutathione reductase					seq5	1.28841	0.242967	-0.42993	-2.42554	0.42993
	-	0.0295134	fig|1664.9.peg.1511	L-proline glycine betaine ABC transport system permease protein ProV (TC 3.A.1.12.1)	Stress Response	Osmotic stress	Choline and Betaine Uptake and Betaine Biosynthesis		seq5	0.0619122	0.95637	0.0295134	0.174599	0.0295134
	-	0.0994682	fig|1664.9.peg.1518	Transcriptional repressor of arabinoside utilization operon, GntR family	Carbohydrates	Monosaccharides	L-Arabinose utilization		seq5	0.0768146	0.945867	0.0994682	0.213661	0.0994682
	-	-0.149406	fig|1664.9.peg.1523	Phosphoglycerate mutase family 5	Miscellaneous	Miscellaneous - no subcategory	Phosphoglycerate mutase protein family		seq5	0.48141	0.614893	-0.149406	-1.05972	0.149406
	-	-0.251764	fig|1664.9.peg.1543	Bifunctional protein: zinc-containing alcohol dehydrogenase;quinone oxidoreductase ( NADPH:quinone reductase) (EC 1.1.1.-);Similar to arginate lyase				KEGG_ENZYME:1.1.1.-	seq5	0.597022	0.538335	-0.251764	-1.26459	0.251764
	-	0.0157843	fig|1664.9.peg.1547	Bifunctional protein: zinc-containing alcohol dehydrogenase;quinone oxidoreductase ( NADPH:quinone reductase) (EC 1.1.1.-);Similar to arginate lyase				KEGG_ENZYME:1.1.1.-	seq5	0.0401712	0.972499	0.0157843	0.115718	0.0157843
	-	-0.983644	fig|1664.9.peg.1548	Predicted dye-decolorizing peroxidase (DyP), encapsulated subgroup	Iron acquisition and metabolism	Iron acquisition and metabolism - no subcategory	Encapsulating protein for DyP-type peroxidase and ferritin-like protein oligomers		seq5	1.61172	0.166222	-0.983644	-2.98589	0.983644
	-	-0.5841	fig|1664.9.peg.1549	Pyruvate oxidase (EC 1.2.3.3)	Carbohydrates	Central carbohydrate metabolism	Pyruvate metabolism II: acetyl-CoA, acetogenesis from pyruvate	KEGG_ENZYME:1.2.3.3	seq5	2.81938	0.0354059	-0.5841	-5.49939	0.5841
	-	-0.16733	fig|1664.9.peg.1551	Predicted tyrosine transporter, NhaC family					seq5	0.686231	0.49245	-0.16733	-1.41808	0.16733
	-	-0.280388	fig|1664.9.peg.1554	FIG00743435: hypothetical protein					seq5	0.371313	0.663425	-0.280388	-0.855152	0.280388
	-	-0.355404	fig|1664.9.peg.1555	Rrf2 family transcriptional regulator Bsu YwgB					seq5	0.946702	0.344465	-0.355404	-1.85466	0.355404
	-	0.0842147	fig|1664.9.peg.1566	polysaccharide deacetylase, putative					seq5	0.352518	0.67542	0.0842147	0.818981	0.0842147
	-	-0.0971785	fig|1664.9.peg.1572	Deoxyadenosine kinase (EC 2.7.1.76) / Deoxyguanosine kinase (EC 2.7.1.113)	Nucleosides and Nucleotides	Purines	Purine conversions	KEGG_ENZYME:2.7.1.76,KEGG_ENZYME:2.7.1.113	seq5	0.357572	0.675499	-0.0971785	-0.82875	0.0971785
	-	-0.308522	fig|1664.9.peg.1574	hypothetical protein					seq5	0.40721	0.645035	-0.308522	-0.923126	0.308522
	-	0.0561209	fig|1664.9.peg.1575	Seryl-tRNA synthetase (EC 6.1.1.11)	Amino Acids and Derivatives;Protein Metabolism	Alanine, serine, and glycine;Protein biosynthesis	Glycine and Serine Utilization;tRNA aminoacylation, Ser	KEGG_ENZYME:6.1.1.11	seq5	0.44788	0.629489	0.0561209	0.998586	0.0561209
	-	-0.132071	fig|1664.9.peg.1576	ABC transporter, ATP-binding protein					seq5	0.659108	0.50818	-0.132071	-1.37174	0.132071
	-	-0.362346	fig|1664.9.peg.1578	FIG00906055: hypothetical protein					seq5	3.43211	0.0146448	-0.362346	-7.17689	0.362346
	-	0.220435	fig|1664.9.peg.1583	Alpha-galactosidase (EC 3.2.1.22)	Carbohydrates;Sulfur Metabolism	Di- and oligosaccharides;Sulfur Metabolism - no subcategory	Galactosylceramide and Sulfatide metabolism;Lactose and Galactose Uptake and Utilization	KEGG_ENZYME:3.2.1.22	seq5	0.765921	0.442408	0.220435	1.55294	0.220435
	-	-0.247249	fig|1664.9.peg.1599	GMP reductase (EC 1.7.1.7)	Nucleosides and Nucleotides	Purines	Purine conversions	KEGG_ENZYME:1.7.1.7	seq6	0.620976	0.529231	-0.247249	-1.30613	0.247249
	-	0.0636473	fig|1664.9.peg.1600	Magnesium and cobalt transport protein CorA	Membrane Transport	Cation transporters	Magnesium transport		seq6	0.0532712	0.961619	0.0636473	0.151479	0.0636473
	-	0.20302	fig|1664.9.peg.1601	Ribosomal RNA large subunit methyltransferase A (EC 2.1.1.51)	RNA Metabolism	RNA processing and modification	RNA methylation	KEGG_ENZYME:2.1.1.51	seq6	0.717753	0.465301	0.20302	1.47163	0.20302
	-	-0.0233078	fig|1664.9.peg.1602	tRNA (cytidine(34)-2&#39;-O)-methyltransferase (EC 2.1.1.207)	RNA Metabolism	RNA processing and modification	RNA methylation	KEGG_ENZYME:2.1.1.207	seq6	0.0830887	0.93578	-0.0233078	-0.229816	0.0233078
	-	-0.288439	fig|1664.9.peg.1603	FIG00742078: hypothetical protein					seq6	0.641509	0.517348	-0.288439	-1.34153	0.288439
	-	-0.164848	fig|1664.9.peg.1604	Cell division protein FtsK	Cell Division and Cell Cycle	Cell Division and Cell Cycle - no subcategory	Bacterial Cytoskeleton		seq6	0.753073	0.448075	-0.164848	-1.53131	0.164848
	-	-0.010366	fig|1664.9.peg.1605	FIG001621: Zinc protease					seq6	0.0263024	0.97884	-0.010366	-0.0768599	0.010366
	-	-0.23892	fig|1664.9.peg.1606	FIG009210: peptidase, M16 family					seq6	1.32948	0.230604	-0.23892	-2.49523	0.23892
	-	0.164454	fig|1664.9.peg.1608	Transcriptional regulator in cluster with unspecified monosaccharide ABC transport system					seq6	0.437793	0.634445	0.164454	0.980012	0.164454
	-	-0.155259	fig|1664.9.peg.1610	RecA protein	DNA Metabolism	DNA repair;DNA replication	DNA repair system including RecA, MutS and a hypothetical protein;DNA repair, bacterial;DNA repair, bacterial RecFOR pathway;DNA-replication		seq6	0.527567	0.585207	-0.155259	-1.1425	0.155259
	-	0.0234113	fig|1664.9.peg.1611	FIG002344: Hydrolase (HAD superfamily)					seq6	0.111414	0.900208	0.0234113	0.300792	0.0234113
	-	-0.240253	fig|1664.9.peg.1613	FIG000605: protein co-occurring with transport systems (COG1739)					seq6	1.01376	0.315212	-0.240253	-1.96603	0.240253
	-	0.0413146	fig|1664.9.peg.1616	Ribosomal subunit interface protein	Protein Metabolism	Protein biosynthesis	Ribosome activity modulation		seq6	0.160394	0.848635	0.0413146	0.416975	0.0413146
	-	-0.119907	fig|1664.9.peg.1617	Protein export cytoplasm protein SecA ATPase RNA helicase (TC 3.A.5.1.1)					seq6	1.59809	0.170253	-0.119907	-2.96163	0.119907
	-	0.345957	fig|1664.9.peg.1618	Peptide chain release factor 2	Protein Metabolism	Protein biosynthesis	Programmed frameshift;Translation termination factors bacterial		seq6	1.68934	0.151451	0.345957	3.12523	0.345957
	-	-0.205575	fig|1664.9.peg.1619	Cell division transporter, ATP-binding protein FtsE (TC 3.A.5.1.1)					seq6	0.492738	0.612848	-0.205575	-1.08017	0.205575
	-	0.00927114	fig|1664.9.peg.1620	Cell division protein FtsX					seq6	0.0207124	0.984776	0.00927114	0.0608862	0.00927114
	-	0.165551	fig|1664.9.peg.1622	Alkaline phosphatase synthesis transcriptional regulatory protein PhoP	Phosphorus Metabolism	Phosphorus Metabolism - no subcategory	High affinity phosphate transporter and control of PHO regulon;Phosphate metabolism		seq6	0.636614	0.519337	0.165551	1.33311	0.165551
	-	-0.0946989	fig|1664.9.peg.1624	Phosphate ABC transporter, periplasmic phosphate-binding protein PstS (TC 3.A.1.7.1)	Phosphorus Metabolism	Phosphorus Metabolism - no subcategory	High affinity phosphate transporter and control of PHO regulon;Phosphate metabolism		seq6	0.188835	0.816858	-0.0946989	-0.481246	0.0946989
	-	-0.733101	fig|1664.9.peg.1626	Phosphate transport system permease protein PstA (TC 3.A.1.7.1)	Phosphorus Metabolism	Phosphorus Metabolism - no subcategory	High affinity phosphate transporter and control of PHO regulon;Phosphate metabolism		seq6	1.09792	0.292008	-0.733101	-2.106	0.733101
	-	-0.0257559	fig|1664.9.peg.1627	Phosphate transport ATP-binding protein PstB (TC 3.A.1.7.1)	Phosphorus Metabolism	Phosphorus Metabolism - no subcategory	High affinity phosphate transporter and control of PHO regulon;Phosphate metabolism		seq6	0.10807	0.902556	-0.0257559	-0.292569	0.0257559
	-	-0.0724106	fig|1664.9.peg.1628	Phosphate transport ATP-binding protein PstB (TC 3.A.1.7.1)	Phosphorus Metabolism	Phosphorus Metabolism - no subcategory	High affinity phosphate transporter and control of PHO regulon;Phosphate metabolism		seq6	0.290364	0.731702	-0.0724106	-0.69607	0.0724106
	-	0.0170255	fig|1664.9.peg.1629	Phosphate transport system regulatory protein PhoU	Phosphorus Metabolism	Phosphorus Metabolism - no subcategory	High affinity phosphate transporter and control of PHO regulon;Phosphate metabolism		seq6	0.0331051	0.970273	0.0170255	0.0960541	0.0170255
	-	0.220418	fig|1664.9.peg.1633	Hypothetical protein, homolog of fig|393130.3.peg.2627					seq6	1.37735	0.226091	0.220418	2.57693	0.220418
	-	-0.188921	fig|1664.9.peg.1637	HPr kinase/phosphorylase (EC 2.7.1.-) (EC 2.7.4.-)	Regulation and Cell signaling	Regulation and Cell signaling - no subcategory	HPr catabolite repression system	KEGG_ENZYME:2.7.1.-,KEGG_ENZYME:2.7.4.-	seq6	1.39475	0.222475	-0.188921	-2.60677	0.188921
	-	-0.0958776	fig|1664.9.peg.1639	Glycerol-3-phosphate dehydrogenase [NAD(P)+] (EC 1.1.1.94)	Carbohydrates;Fatty Acids, Lipids, and Isoprenoids	Phospholipids;Sugar alcohols	Glycerol and Glycerol-3-phosphate Uptake and Utilization;Glycerolipid and Glycerophospholipid Metabolism in Bacteria	KEGG_ENZYME:1.1.1.94	seq6	0.755589	0.450507	-0.0958776	-1.53555	0.0958776
	-	0.0688696	fig|1664.9.peg.1641	Thioredoxin reductase (EC 1.8.1.9)	Nucleosides and Nucleotides;Sulfur Metabolism	Pyrimidines;Sulfur Metabolism - no subcategory	pyrimidine conversions;Thioredoxin-disulfide reductase	KEGG_ENZYME:1.8.1.9	seq6	0.34247	0.679878	0.0688696	0.799469	0.0688696
	-	0.0764465	fig|1664.9.peg.1642	Phosphoglucosamine mutase (EC 5.4.2.10) / Phosphomannomutase (EC 5.4.2.8)	Carbohydrates;Cell Division and Cell Cycle;Cell Wall and Capsule	Capsular and extracellular polysacchrides;Cell Wall and Capsule - no subcategory;Checkpoint control;Monosaccharides	Bacterial checkpoint-control-related cluster;Mannose Metabolism;Sialic Acid Metabolism;UDP-N-acetylmuramate from Fructose-6-phosphate Biosynthesis	KEGG_ENZYME:5.4.2.10,KEGG_ENZYME:5.4.2.8	seq6	0.636139	0.518625	0.0764465	1.33229	0.0764465
	-	-0.0593901	fig|1664.9.peg.1643	Nucleotidase YfbR, HD superfamily	Nucleosides and Nucleotides	Detoxification	Housecleaning nucleoside triphosphate pyrophosphatases		seq6	0.164956	0.847764	-0.0593901	-0.42743	0.0593901
	-	0.00358248	fig|1664.9.peg.1644	Excinuclease ABC subunit B	DNA Metabolism	DNA repair	DNA repair, UvrABC system		seq6	0.0092091	0.997635	0.00358248	0.0274141	0.00358248
	-	0.0964689	fig|1664.9.peg.1645	Excinuclease ABC subunit A	DNA Metabolism	DNA repair	DNA repair, UvrABC system		seq6	0.615401	0.530914	0.0964689	1.29648	0.0964689
	-	0.266047	fig|1664.9.peg.1647	Hypothetical ATP-binding protein UPF0042, contains P-loop					seq6	1.33382	0.230806	0.266047	2.50262	0.266047
	-	0.0779424	fig|1664.9.peg.1648	FIG002813: LPPG:FO 2-phospho-L-lactate transferase like, CofD-like					seq6	0.425575	0.635567	0.0779424	0.95739	0.0779424
	-	-0.252544	fig|1664.9.peg.1649	FIG001886: Cytoplasmic hypothetical protein					seq6	0.338022	0.682395	-0.252544	-0.790789	0.252544
	-	0.633758	fig|1664.9.peg.1650	Organic hydroperoxide resistance transcriptional regulator	Stress Response	Oxidative stress	Oxidative stress		seq6	1.07962	0.29625	0.633758	2.07552	0.633758
	-	-0.0070076	fig|1664.9.peg.1651	Protein-disulfide isomerase					seq6	0.00911813	0.996729	-0.0070076	-0.0271461	0.0070076
	-	-0.289771	fig|1664.9.peg.1652	ATP-dependent Clp protease proteolytic subunit (EC 3.4.21.92)	Protein Metabolism;Regulation and Cell signaling	Protein degradation;Regulation and Cell signaling - no subcategory	cAMP signaling in bacteria;Proteasome bacterial;Proteolysis in bacteria, ATP-dependent	KEGG_ENZYME:3.4.21.92	seq6	1.54406	0.184604	-0.289771	-2.86611	0.289771
	-	-0.141046	fig|1664.9.peg.1654	Inosine-uridine preferring nucleoside hydrolase (EC 3.2.2.1)	Nucleosides and Nucleotides;RNA Metabolism	Purines;RNA processing and modification	Purine conversions;Queuosine-Archaeosine Biosynthesis	KEGG_ENZYME:3.2.2.1	seq6	0.725607	0.465655	-0.141046	-1.48493	0.141046
	-	0.241273	fig|1664.9.peg.1656	oxidoreductase (putative)					seq6	0.786685	0.424157	0.241273	1.58783	0.241273
	-	0.0161166	fig|1664.9.peg.1666	Alcohol dehydrogenase (EC 1.1.1.1)	Carbohydrates;Cofactors, Vitamins, Prosthetic Groups, Pigments;Fatty Acids, Lipids, and Isoprenoids	Fermentation;Folate and pterines;Phospholipids	5-FCL-like protein;Butanol Biosynthesis;Fermentations: Mixed acid;Glycerolipid and Glycerophospholipid Metabolism in Bacteria	KEGG_ENZYME:1.1.1.1	seq6	0.0429117	0.96865	0.0161166	0.123273	0.0161166
	-	0.56522	fig|1664.9.peg.1674	Oligopeptide ABC transporter, periplasmic oligopeptide-binding protein OppA (TC 3.A.1.5.1)	Membrane Transport;Regulation and Cell signaling	ABC transporters;Regulation and Cell signaling - no subcategory	ABC transporter oligopeptide (TC 3.A.1.5.1);Sex pheromones in Enterococcus faecalis and other Firmicutes		seq6	2.33585	0.0667308	0.56522	4.39065	0.56522
	-	0.139398	fig|1664.9.peg.1675	Organic hydroperoxide resistance protein	Stress Response	Oxidative stress	Oxidative stress		seq6	0.617396	0.531034	0.139398	1.29994	0.139398
+	+	1.45026	fig|1664.9.peg.175	Predicted hydrolase					seq1	5.37039	0.000554659	1.45026	15.6808	1.45026
+	-	-0.43183	fig|1664.9.peg.402	dipeptidase					seq10	4.00964	0.00524117	-0.43183	-9.11813	0.43183
+	+	3.15108	fig|1664.9.peg.1587	Glucan 1,6-alpha-glucosidase (EC 3.2.1.70)	Carbohydrates*			KEGG_ENZYME:3.2.1.70	seq5	4.919	0.000997978	3.15108	13.1285	3.15108
	-	0.0814323	fig|1664.9.peg.1685	Dipeptidase					seq7	0.0930797	0.923689	0.0814323	0.255206	0.0814323
	-	-0.242316	fig|1664.9.peg.1687	hypothetical protein					seq7	0.451825	0.629901	-0.242316	-1.00583	0.242316
	-	-0.162883	fig|1664.9.peg.1689	DNA helicase					seq7	0.62425	0.527818	-0.162883	-1.31178	0.162883
	-	-0.10049	fig|1664.9.peg.1690	Tryptophanyl-tRNA synthetase (EC 6.1.1.2)	Protein Metabolism	Protein biosynthesis	tRNA aminoacylation, Trp	KEGG_ENZYME:6.1.1.2	seq7	0.82725	0.40358	-0.10049	-1.65576	0.10049
	-	-0.22458	fig|1664.9.peg.1695	L-O-lysylphosphatidylglycerol synthase (EC 2.3.2.3)				KEGG_ENZYME:2.3.2.3	seq7	1.03675	0.306621	-0.22458	-2.00424	0.22458
	-	-0.174964	fig|1664.9.peg.1696	Ribosomal RNA small subunit methyltransferase C (EC 2.1.1.52)	RNA Metabolism	RNA processing and modification	RNA methylation	KEGG_ENZYME:2.1.1.52	seq7	0.85415	0.386238	-0.174964	-1.70067	0.174964
	-	-0.063271	fig|1664.9.peg.1697	hypothetical protein					seq7	0.155939	0.848239	-0.063271	-0.406711	0.063271
	-	0.0341525	fig|1664.9.peg.1699	DNA polymerase III subunits gamma and tau (EC 2.7.7.7)	DNA Metabolism	DNA replication;DNA uptake, competence	DNA processing cluster;DNA-replication	KEGG_ENZYME:2.7.7.7	seq7	0.0378483	0.970894	0.0341525	0.109284	0.0341525
	-	0.0345182	fig|1664.9.peg.1700	FIG000557: hypothetical protein co-occurring with RecR	DNA Metabolism	DNA uptake, competence	DNA processing cluster		seq7	0.0639107	0.95545	0.0345182	0.179896	0.0345182
	-	0.0163698	fig|1664.9.peg.1701	Recombination protein RecR	DNA Metabolism	DNA repair;DNA replication;DNA uptake, competence	DNA processing cluster;DNA repair, bacterial RecFOR pathway;DNA-replication		seq7	0.0185657	0.984077	0.0163698	0.054702	0.0163698
	-	0.1117	fig|1664.9.peg.1703	Thymidylate kinase (EC 2.7.4.9)	Nucleosides and Nucleotides	Pyrimidines	pyrimidine conversions	KEGG_ENZYME:2.7.4.9	seq7	0.374025	0.660427	0.1117	0.860335	0.1117
	-	-0.00132132	fig|1664.9.peg.1704	protein from nitrogen regulatory protein P-II (GLNB) family, ortholog YAAQ B. subtilis					seq7	0.00261216	0.997287	-0.00132132	-0.00783411	0.00132132
	-	0.251467	fig|1664.9.peg.1706	DNA replication intiation control protein YabA	Stress Response	Heat shock	Heat shock dnaK gene cluster extended		seq7	0.724436	0.463136	0.251467	1.48295	0.251467
	-	0.0619636	fig|1664.9.peg.1707	rRNA small subunit methyltransferase I	RNA Metabolism;Stress Response	Heat shock;RNA processing and modification	16S rRNA modification within P site of ribosome;Heat shock dnaK gene cluster extended		seq7	0.16024	0.847792	0.0619636	0.416622	0.0619636
	-	0.241402	fig|1664.9.peg.1709	TsaD/Kae1/Qri7 protein, required for threonylcarbamoyladenosine t(6)A37 formation in tRNA	Cell Division and Cell Cycle	Cell Division and Cell Cycle - no subcategory	Macromolecular synthesis operon;YgjD and YeaZ		seq7	1.2797	0.245351	0.241402	2.41079	0.241402
	-	-0.360561	fig|1664.9.peg.1711	TsaB protein, required for threonylcarbamoyladenosine (t(6)A) formation in tRNA	Cell Division and Cell Cycle;Cell Wall and Capsule;Protein Metabolism	Cell Division and Cell Cycle - no subcategory;Cell Wall and Capsule - no subcategory;Protein biosynthesis	Ribosome biogenesis bacterial;YgjD and YeaZ;YjeE		seq7	1.4815	0.200414	-0.360561	-2.75667	0.360561
	-	-0.129681	fig|1664.9.peg.1713	L-asparaginase (EC 3.5.1.1)	Amino Acids and Derivatives	ammonia assimilation;Glutamine, glutamate, aspartate, asparagine	Glutamine, Glutamate, Aspartate and Asparagine Biosynthesis	KEGG_ENZYME:3.5.1.1	seq7	0.541196	0.57208	-0.129681	-1.16667	0.129681
	-	0.198092	fig|1664.9.peg.1715	PTS system, cellobiose-specific IIB component (EC 2.7.1.69)	Carbohydrates	Di- and oligosaccharides	Beta-Glucoside Metabolism	KEGG_ENZYME:2.7.1.69	seq7	0.504524	0.606592	0.198092	1.10136	0.198092
	-	0.0400739	fig|1664.9.peg.1717	ABC transporter ATP-binding protein uup					seq7	0.252403	0.761534	0.0400739	0.618079	0.0400739
	-	-0.126198	fig|1664.9.peg.1718	Redox-sensitive transcriptional regulator (AT-rich DNA-binding protein)	Stress Response	Oxidative stress	Oxidative stress		seq7	0.351455	0.675947	-0.126198	-0.816923	0.126198
	-	-0.296339	fig|1664.9.peg.1720	Heat shock protein 60 family co-chaperone GroES	Protein Metabolism	Protein folding	GroEL GroES		seq7	0.40387	0.646507	-0.296339	-0.916859	0.296339
	-	-0.248454	fig|1664.9.peg.1721	Heat shock protein 60 family chaperone GroEL	Protein Metabolism	Protein folding	GroEL GroES		seq7	2.58434	0.0527185	-0.248454	-4.93994	0.248454
	-	-0.127995	fig|1664.9.peg.1722	Amino acid permease					seq7	0.418748	0.638515	-0.127995	-0.944692	0.127995
	-	-0.25813	fig|1664.9.peg.1723	FIG006542: Phosphoesterase					seq7	1.44161	0.208568	-0.25813	-2.6875	0.25813
	-	-0.0972757	fig|1664.9.peg.1724	DNA mismatch repair protein MutS	DNA Metabolism	DNA repair	DNA repair system including RecA, MutS and a hypothetical protein;DNA repair, bacterial MutL-MutS system		seq7	0.542971	0.574767	-0.0972757	-1.16981	0.0972757
	-	-0.0246992	fig|1664.9.peg.1725	DNA mismatch repair protein MutL	DNA Metabolism	DNA repair	DNA repair, bacterial MutL-MutS system		seq7	0.112543	0.899018	-0.0246992	-0.30356	0.0246992
	-	0.33253	fig|1664.9.peg.1727	Lysine decarboxylase family					seq7	1.33079	0.231158	0.33253	2.49746	0.33253
	-	0.226253	fig|1664.9.peg.1729	Holliday junction DNA helicase RuvB	DNA Metabolism	DNA recombination;DNA replication	DNA-replication;RuvABC plus a hypothetical		seq7	1.31878	0.233827	0.226253	2.47704	0.226253
	-	0.0892234	fig|1664.9.peg.1730	S-adenosylmethionine:tRNA ribosyltransferase-isomerase (EC 5.-.-.-)	RNA Metabolism	RNA processing and modification	Queuosine-Archaeosine Biosynthesis;tRNA modification Bacteria	KEGG_ENZYME:5.-.-.-	seq7	0.401247	0.644627	0.0892234	0.911929	0.0892234
	-	0.076509	fig|1664.9.peg.1731	Histone acetyltransferase HPA2 and related acetyltransferases					seq7	0.122173	0.886102	0.076509	0.326976	0.076509
	-	-0.11783	fig|1664.9.peg.1739	tRNA-guanine transglycosylase (EC 2.4.2.29)	RNA Metabolism	RNA processing and modification	Queuosine-Archaeosine Biosynthesis;tRNA modification Bacteria	KEGG_ENZYME:2.4.2.29	seq7	0.659848	0.50861	-0.11783	-1.37301	0.11783
	-	0.0549822	fig|1664.9.peg.1740	Preprotein translocase subunit YajC (TC 3.A.5.1.1)					seq7	0.100729	0.9133	0.0549822	0.274377	0.0549822
	-	-0.0806394	fig|1664.9.peg.1742	Mn-dependent transcriptional regulator MntR					seq7	0.164275	0.84679	-0.0806394	-0.425873	0.0806394
	-	-0.0249519	fig|1664.9.peg.1743	Glucose-6-phosphate 1-dehydrogenase (EC 1.1.1.49)	Carbohydrates	Central carbohydrate metabolism	Pentose phosphate pathway	KEGG_ENZYME:1.1.1.49	seq7	0.546796	0.573516	-0.0249519	-1.17657	0.0249519
	-	-0.364335	fig|1664.9.peg.1745	FIG009439: Cytosolic protein containing multiple CBS domains					seq7	1.06568	0.29331	-0.364335	-2.05233	0.364335
	-	-0.157407	fig|1664.9.peg.1746	FIG146085: 3&#39;-to-5&#39;oligoribonuclease A, Bacillus type	RNA Metabolism	RNA processing and modification	RNA processing and degradation, bacterial		seq7	0.834108	0.399635	-0.157407	-1.66722	0.157407
	-	-0.0455036	fig|1664.9.peg.1747	DEAD-box ATP-dependent RNA helicase CshB (EC 3.6.4.13)				KEGG_ENZYME:3.6.4.13	seq7	0.154681	0.847311	-0.0455036	-0.403801	0.0455036
	-	-0.232635	fig|1664.9.peg.1749	Alanyl-tRNA synthetase (EC 6.1.1.7)	Protein Metabolism	Protein biosynthesis	tRNA aminoacylation, Ala	KEGG_ENZYME:6.1.1.7	seq7	0.891022	0.372878	-0.232635	-1.7621	0.232635
	-	0.158452	fig|1664.9.peg.1750	FIG01055109: hypothetical protein					seq7	0.402901	0.645629	0.158452	0.915038	0.158452
	-	0.080687	fig|1664.9.peg.1751	Putative Holliday junction resolvase YqgF					seq7	0.242304	0.771378	0.080687	0.596898	0.080687
	-	-0.145135	fig|1664.9.peg.1755	Recombination inhibitory protein MutS2	DNA Metabolism	DNA repair	DNA repair, bacterial MutL-MutS system		seq7	1.09452	0.291961	-0.145135	-2.10033	0.145135
	-	-0.265121	fig|1664.9.peg.1756	Thioredoxin					seq7	0.418801	0.639613	-0.265121	-0.94479	0.265121
	-	0.0496573	fig|1664.9.peg.1758	D-alanine--poly(phosphoribitol) ligase subunit 1 (EC 6.1.1.13)	Cell Wall and Capsule	Gram-Positive cell wall components	D-Alanyl Lipoteichoic Acid Biosynthesis;Teichoic and lipoteichoic acids biosynthesis	KEGG_ENZYME:6.1.1.13	seq7	0.288133	0.733171	0.0496573	0.691555	0.0496573
	-	-0.144445	fig|1664.9.peg.1761	Poly(glycerophosphate chain) D-alanine transfer protein DltD	Cell Wall and Capsule	Gram-Positive cell wall components	D-Alanyl Lipoteichoic Acid Biosynthesis;Teichoic and lipoteichoic acids biosynthesis		seq7	0.561996	0.566349	-0.144445	-1.20335	0.144445
	-	-0.251251	fig|1664.9.peg.1763	hypothetical protein					seq8	1.8684	0.132628	-0.251251	-3.45563	0.251251
	-	0.00101948	fig|1664.9.peg.1764	2-dehydropantoate 2-reductase (EC 1.1.1.169)	Cofactors, Vitamins, Prosthetic Groups, Pigments	Coenzyme A	Coenzyme A Biosynthesis	KEGG_ENZYME:1.1.1.169	seq8	0.00527312	0.998896	0.00101948	0.0157668	0.00101948
	-	-0.166778	fig|1664.9.peg.1765	Universal stress protein family					seq8	0.804775	0.417558	-0.166778	-1.61816	0.166778
	-	-0.326699	fig|1664.9.peg.1767	hypothetical protein					seq8	1.44195	0.209732	-0.326699	-2.68808	0.326699
	-	-0.0614495	fig|1664.9.peg.1768	Cyclopropane-fatty-acyl-phospholipid synthase (EC 2.1.1.79)				KEGG_ENZYME:2.1.1.79	seq8	0.0882187	0.928255	-0.0614495	-0.242903	0.0614495
	-	-0.0965228	fig|1664.9.peg.1772	D-alanine--D-alanine ligase (EC 6.3.2.4)	Cell Wall and Capsule	Cell Wall and Capsule - no subcategory	Peptidoglycan Biosynthesis;Peptidoglycan biosynthesis--gjo	KEGG_ENZYME:6.3.2.4	seq8	0.286348	0.731618	-0.0965228	-0.687934	0.0965228
	-	-0.394942	fig|1664.9.peg.1773	small heat shock protein					seq8	1.07585	0.294234	-0.394942	-2.06925	0.394942
	-	0.142209	fig|1664.9.peg.1776	Neutral endopeptidase O (EC 3.4.24.-)				KEGG_ENZYME:3.4.24.-	seq8	0.995417	0.32304	0.142209	1.93557	0.142209
	-	0.486637	fig|1664.9.peg.1777	Maltose O-acetyltransferase (EC 2.3.1.79)				KEGG_ENZYME:2.3.1.79	seq8	1.04943	0.299998	0.486637	2.02531	0.486637
	-	-0.510655	fig|1664.9.peg.1783	Extracellular protein					seq8	2.50176	0.0531327	-0.510655	-4.75285	0.510655
	-	-0.191438	fig|1664.9.peg.1786	Adenylosuccinate synthetase (EC 6.3.4.4)	Nucleosides and Nucleotides	Purines	Purine conversions	KEGG_ENZYME:6.3.4.4	seq8	0.570693	0.561485	-0.191438	-1.21862	0.191438
	-	-0.379626	fig|1664.9.peg.1789	Sortase A, LPXTG specific	Cell Wall and Capsule	Gram-Positive cell wall components	Sortase		seq8	1.0502	0.300576	-0.379626	-2.02659	0.379626
	-	0.165591	fig|1664.9.peg.1791	Two-component response regulator SA14-24					seq8	1.04819	0.299751	0.165591	2.02324	0.165591
	-	0.0942278	fig|1664.9.peg.1792	Two-component sensor kinase SA14-24					seq8	0.189191	0.817319	0.0942278	0.482039	0.0942278
	-	-0.444175	fig|1664.9.peg.1793	FIG011501: YycH protein					seq8	0.627867	0.52472	-0.444175	-1.31803	0.444175
	-	-0.240161	fig|1664.9.peg.1796	Serine protease, DegP/HtrA, do-like (EC 3.4.21.-)				KEGG_ENZYME:3.4.21.-	seq8	1.20272	0.255008	-0.240161	-2.28113	0.240161
	-	-0.493997	fig|1664.9.peg.1797	LSU m3Psi1915 methyltransferase RlmH	Protein Metabolism;RNA Metabolism	Protein biosynthesis;RNA processing and modification	Ribosome biogenesis bacterial;RNA methylation;tRNA modification Bacteria		seq8	2.07361	0.0937775	-0.493997	-3.85193	0.493997
	-	-0.114835	fig|1664.9.peg.1803	Adenine deaminase (EC 3.5.4.2)	Nucleosides and Nucleotides	Purines	Purine conversions	KEGG_ENZYME:3.5.4.2	seq8	0.31229	0.709013	-0.114835	-0.740055	0.114835
	-	0.0833817	fig|1664.9.peg.1809	Arginine/ornithine antiporter ArcD	Amino Acids and Derivatives	Arginine;urea cycle, polyamines	Arginine and Ornithine Degradation;Arginine Deiminase Pathway;Polyamine Metabolism		seq8	0.189867	0.819459	0.0833817	0.483539	0.0833817
	-	-0.0213165	fig|1664.9.peg.1810	Signal peptidase I (EC 3.4.21.89)	Protein Metabolism	Protein processing and modification	Signal peptidase	KEGG_ENZYME:3.4.21.89	seq8	0.0296296	0.973593	-0.0213165	-0.0862806	0.0213165
	-	-0.128954	fig|1664.9.peg.1812	D-aspartate ligase (EC 6.3.1.12)				KEGG_ENZYME:6.3.1.12	seq8	1.31877	0.232589	-0.128954	-2.47702	0.128954
	-	-0.00554562	fig|1664.9.peg.1813	Aspartate racemase (EC 5.1.1.13)	Amino Acids and Derivatives	ammonia assimilation;Glutamine, glutamate, aspartate, asparagine	Glutamine, Glutamate, Aspartate and Asparagine Biosynthesis	KEGG_ENZYME:5.1.1.13	seq8	0.0187064	0.984869	-0.00554562	-0.0551082	0.00554562
	-	-0.187224	fig|1664.9.peg.1814	Phosphoglycerate mutase (EC 5.4.2.1)	Carbohydrates;Miscellaneous	Central carbohydrate metabolism;Miscellaneous - no subcategory	Glycolysis and Gluconeogenesis;Phosphoglycerate mutase protein family	KEGG_ENZYME:5.4.2.1	seq8	1.2293	0.251075	-0.187224	-2.3258	0.187224
	-	-0.110368	fig|1664.9.peg.1815	Beta-lactamase class C and other penicillin binding proteins	Virulence, Disease and Defense	Resistance to antibiotics and toxic compounds	Beta-lactamase		seq8	0.111211	0.89948	-0.110368	-0.300293	0.110368
	-	-0.121513	fig|1664.9.peg.1818	Thiol peroxidase, Tpx-type (EC 1.11.1.15)	Sulfur Metabolism	Sulfur Metabolism - no subcategory	Thioredoxin-disulfide reductase	KEGG_ENZYME:1.11.1.15	seq8	0.514138	0.595846	-0.121513	-1.11857	0.121513
	-	-0.0144343	fig|1664.9.peg.1820	similar to Cell wall-associated hydrolase (invasion-associated proteins)					seq8	0.0384536	0.974072	-0.0144343	-0.110964	0.0144343
	-	0.496843	fig|1664.9.peg.1822	hypothetical protein					seq8	0.350271	0.67554	0.496843	0.814629	0.496843
	-	-0.328346	fig|1664.9.peg.1825	hypothetical protein					seq8	0.282298	0.732784	-0.328346	-0.679702	0.328346
	-	-0.242384	fig|1664.9.peg.1834	GTP-binding protein HflX	Protein Metabolism;Stress Response	Protein biosynthesis;Stress Response - no subcategory	Hfl operon;Universal GTPases		seq8	0.858364	0.38484	-0.242384	-1.7077	0.242384
	-	-0.708006	fig|1664.9.peg.1835	1,3-propanediol dehydrogenase (EC 1.1.1.202)				KEGG_ENZYME:1.1.1.202	seq8	2.59287	0.0540973	-0.708006	-4.95953	0.708006
	-	-0.138576	fig|1664.9.peg.1839	ABC transporter, ATP-binding protein					seq8	0.749372	0.449407	-0.138576	-1.52507	0.138576
	-	-0.218431	fig|1664.9.peg.1840	ABC-type antimicrobial peptide transport system, permease component					seq8	1.40073	0.222127	-0.218431	-2.61703	0.218431
	-	0.105189	fig|1664.9.peg.1842	Hexuronate utilization operon transcriptional repressor ExuR					seq8	0.214277	0.79459	0.105189	0.537053	0.105189
+	+	5.85047	fig|1664.9.peg.1585	Sucrose-6-phosphate hydrolase (EC 3.2.1.B3)	Carbohydrates	Di- and oligosaccharides	Sucrose utilization		seq5	6.19563	0.000193541	5.85047	21.6305	5.85047
	-	0.449024	fig|1664.9.peg.1844	Cytochrome P450					seq9	2.67344	0.048308	0.449024	5.14717	0.449024
	-	0.164243	fig|1664.9.peg.1848	Pyruvate oxidase (EC 1.2.3.3)	Carbohydrates	Central carbohydrate metabolism	Pyruvate metabolism II: acetyl-CoA, acetogenesis from pyruvate	KEGG_ENZYME:1.2.3.3	seq9	0.883121	0.37613	0.164243	1.74894	0.164243
	-	0.0969796	fig|1664.9.peg.1853	FIG00749372: hypothetical protein					seq9	0.180556	0.826852	0.0969796	0.462755	0.0969796
	+	1.21227	fig|1664.9.peg.1856	unknown					seq9	3.18685	0.0219434	1.21227	6.46378	1.21227
	+	1.80708	fig|1664.9.peg.1857	Cellobiose phosphotransferase system YdjC-like protein	Carbohydrates	Di- and oligosaccharides	Beta-Glucoside Metabolism		seq9	3.05696	0.0266342	1.80708	6.10942	1.80708
	+	1.78365	fig|1664.9.peg.1858	PTS system, N-acetylglucosamine-specific IIA component / PTS system, N-acetylglucosamine-specific IIB component (EC 2.7.1.69) / PTS system, N-acetylglucosamine-specific IIC component	Carbohydrates;Cell Wall and Capsule	Aminosugars;Capsular and extracellular polysacchrides	Chitin and N-acetylglucosamine utilization;Sialic Acid Metabolism	KEGG_ENZYME:2.7.1.69	seq9	1.7712	0.141545	1.78365	3.27464	1.78365
	+	1.29344	fig|1664.9.peg.1860	PTS system, trehalose-specific IIB component (EC 2.7.1.69) / PTS system, trehalose-specific IIC component (EC 2.7.1.69) / PTS system, trehalose-specific IIA component (EC 2.7.1.69)	Carbohydrates	Di- and oligosaccharides	Trehalose Uptake and Utilization	KEGG_ENZYME:2.7.1.69,KEGG_ENZYME:2.7.1.69,KEGG_ENZYME:2.7.1.69	seq9	2.13585	0.0854227	1.29344	3.97632	1.29344
	-	0.0336218	fig|1664.9.peg.1867	Glycosyltransferase LafB, responsible for the formation of Gal-Glc-DAG	Cell Wall and Capsule	Gram-Positive cell wall components	Polyglycerolphosphate lipoteichoic acid biosynthesis		seq9	0.098245	0.917378	0.0336218	0.268177	0.0336218
	-	0.143912	fig|1664.9.peg.1868	Lipoteichoic acid synthase LtaS Type IIb	Cell Wall and Capsule	Gram-Positive cell wall components	Polyglycerolphosphate lipoteichoic acid biosynthesis		seq9	0.729905	0.462325	0.143912	1.4922	0.143912
	-	0.225395	fig|1664.9.peg.1872	Cytosine deaminase (EC 3.5.4.1)	Amino Acids and Derivatives;Nucleosides and Nucleotides	Amino Acids and Derivatives - no subcategory;Pyrimidines	Creatine and Creatinine Degradation;pyrimidine conversions	KEGG_ENZYME:3.5.4.1	seq9	0.604188	0.534521	0.225395	1.27704	0.225395
	-	-0.0192542	fig|1664.9.peg.1874	DNA-binding response regulator, OmpR family					seq9	0.034767	0.971032	-0.0192542	-0.100704	0.0192542
	-	-0.0665846	fig|1664.9.peg.1876	Hydrolase (HAD superfamily) in cluster with DUF1447	RNA Metabolism	RNA processing and modification	Queuosine-Archaeosine Biosynthesis		seq9	0.514165	0.597085	-0.0665846	-1.11861	0.0665846
	-	-0.0846291	fig|1664.9.peg.1893	Chaperone protein DnaJ	Protein Metabolism;Stress Response	Heat shock;Protein folding	GroEL GroES;Heat shock dnaK gene cluster extended;Protein chaperones		seq9	0.542835	0.573684	-0.0846291	-1.16957	0.0846291
	-	-0.0652676	fig|1664.9.peg.1894	Chaperone protein DnaK	Protein Metabolism;Stress Response	Heat shock;Protein folding	GroEL GroES;Heat shock dnaK gene cluster extended;Protein chaperones		seq9	0.3075	0.713457	-0.0652676	-0.730508	0.0652676
	-	0.1022	fig|1664.9.peg.1895	Heat shock protein GrpE	Protein Metabolism;Stress Response	Heat shock;Protein folding	GroEL GroES;Heat shock dnaK gene cluster extended;Protein chaperones		seq9	0.681529	0.492638	0.1022	1.41006	0.1022
	-	-0.0783248	fig|1664.9.peg.1896	Heat-inducible transcription repressor HrcA	Protein Metabolism;Stress Response	Heat shock;Protein folding	GroEL GroES;Heat shock dnaK gene cluster extended		seq9	0.172104	0.839637	-0.0783248	-0.443695	0.0783248
	-	0.0911455	fig|1664.9.peg.1899	Riboflavin kinase (EC 2.7.1.26) / FMN adenylyltransferase (EC 2.7.7.2)	Cofactors, Vitamins, Prosthetic Groups, Pigments	Riboflavin, FMN, FAD	riboflavin to FAD;Riboflavin, FMN and FAD metabolism;Riboflavin, FMN and FAD metabolism in plants	KEGG_ENZYME:2.7.1.26,KEGG_ENZYME:2.7.7.2	seq9	0.396252	0.647468	0.0911455	0.902521	0.0911455
	-	-0.200109	fig|1664.9.peg.1900	tRNA pseudouridine synthase B (EC 4.2.1.70)	Cofactors, Vitamins, Prosthetic Groups, Pigments;RNA Metabolism	Riboflavin, FMN, FAD;RNA processing and modification	Riboflavin, FMN and FAD metabolism in plants;RNA pseudouridine syntheses;tRNA modification Bacteria;tRNA processing	KEGG_ENZYME:4.2.1.70	seq9	0.880074	0.375227	-0.200109	-1.74387	0.200109
	-	0.340889	fig|1664.9.peg.1906	Ribosome-binding factor A	Protein Metabolism	Protein biosynthesis	Translation initiation factors bacterial		seq9	0.86624	0.381412	0.340889	1.72083	0.340889
	-	-0.00639725	fig|1664.9.peg.1907	Translation initiation factor 2	Protein Metabolism	Protein biosynthesis	Translation initiation factors bacterial;Universal GTPases		seq9	0.0429697	0.969659	-0.00639725	-0.123432	0.00639725
	-	-0.483236	fig|1664.9.peg.1908	ribosomal protein L7Ae family protein	RNA Metabolism	Transcription	Transcription factors bacterial		seq9	1.34733	0.230022	-0.483236	-2.52563	0.483236
	-	0.0937037	fig|1664.9.peg.1909	COG2740: Predicted nucleic-acid-binding protein implicated in transcription termination	RNA Metabolism	Transcription	Transcription factors bacterial		seq9	0.143167	0.859799	0.0937037	0.376964	0.0937037
	-	-0.0194497	fig|1664.9.peg.1910	Transcription termination protein NusA	RNA Metabolism	Transcription	Transcription factors bacterial		seq9	0.0688804	0.953851	-0.0194497	-0.192988	0.0194497
	-	-0.129326	fig|1664.9.peg.1911	FIG000325: clustered with transcription termination protein NusA	RNA Metabolism	Transcription	Transcription factors bacterial		seq9	0.254416	0.759147	-0.129326	-0.622278	0.129326
	-	-0.0901618	fig|1664.9.peg.997	FIG00742606: hypothetical protein					seq20	0.347548	0.676418	-0.0901618	-0.809345	0.0901618
					* manually assigned

## Sheet: tTest_BH_FDR_<=0.05
C: Student's T-test Significant Glucose_Sucrose	|log2 FC| > 1	N: Student's T-test Difference Glucose_Sucrose	T: Feature ID	T: Function	C: Category	C: Subcategory	C: Subsystem	T: KEGG	C: Contig	N: -Log Student's T-test p-value Glucose_Sucrose	N: Student's T-test q-value Glucose_Sucrose	N: Student's T-test Difference Glucose_Sucrose2	N: Student's T-test Test statistic Glucose_Sucrose	Absolut Diff.
+	+	-3.77867	fig|1664.9.peg.1732	Arginine deiminase (EC 3.5.3.6)	Amino Acids and Derivatives	Arginine;urea cycle, polyamines	Arginine and Ornithine Degradation;Arginine Deiminase Pathway	KEGG_ENZYME:3.5.3.6	seq7	5.02897	0.000946906	-3.77867	13.7111	3.77867
	-	0.135059	fig|1664.9.peg.104	Peptide deformylase (EC 3.5.1.88)	Protein Metabolism	Protein biosynthesis	Translation termination factors bacterial	KEGG_ENZYME:3.5.1.88	seq1	0.256693	0.757446	0.135059	-0.627018	0.135059
+	+	-2.85265	fig|1664.9.peg.1733	Ornithine carbamoyltransferase (EC 2.1.3.3)	Amino Acids and Derivatives	Arginine;urea cycle, polyamines	Arginine and Ornithine Degradation;Arginine Deiminase Pathway	KEGG_ENZYME:2.1.3.3	seq7	5.13085	0.000842521	-2.85265	14.2728	2.85265
	-	-0.337286	fig|1664.9.peg.106	/ Glutamine transport system permease protein GlnP (TC 3.A.1.3.2)					seq1	1.25036	0.24728	-0.337286	2.36126	0.337286
	-	-0.301027	fig|1664.9.peg.107	Glutamate transport ATP-binding protein					seq1	1.76493	0.142298	-0.301027	3.2631	0.301027
	-	-0.149579	fig|1664.9.peg.111	Xylose isomerase domain protein TIM barrel					seq1	0.301473	0.719992	-0.149579	0.718448	0.149579
	-	-0.240125	fig|1664.9.peg.117	Hydroxymethylglutaryl-CoA reductase (EC 1.1.1.34)	Fatty Acids, Lipids, and Isoprenoids	Isoprenoids	Isoprenoid Biosynthesis;Mevalonate Branch of Isoprenoid Biosynthesis	KEGG_ENZYME:1.1.1.34	seq1	0.896489	0.370574	-0.240125	1.77119	0.240125
	-	-0.158834	fig|1664.9.peg.118	Hydroxymethylglutaryl-CoA synthase (EC 2.3.3.10)	Fatty Acids, Lipids, and Isoprenoids	Isoprenoids	Isoprenoid Biosynthesis;Mevalonate Branch of Isoprenoid Biosynthesis	KEGG_ENZYME:2.3.3.10	seq1	2.16493	0.080928	-0.158834	4.03515	0.158834
	-	-0.0466862	fig|1664.9.peg.122	RNA methyltransferase, TrmA family					seq1	0.271526	0.743171	-0.0466862	0.657676	0.0466862
+	+	-2.52992	fig|1664.9.peg.1734	Carbamate kinase (EC 2.7.2.2)	Amino Acids and Derivatives	Arginine;urea cycle, polyamines	Arginine and Ornithine Degradation;Arginine Deiminase Pathway;Polyamine Metabolism	KEGG_ENZYME:2.7.2.2	seq7	5.00526	0.000900028	-2.52992	13.5835	2.52992
	-	0.201109	fig|1664.9.peg.124	regulatory protein RecX					seq1	0.678356	0.494965	0.201109	-1.40465	0.201109
	-	0.102603	fig|1664.9.peg.129	GNAT family acetyltransferase YjcF					seq1	0.371158	0.662528	0.102603	-0.854855	0.102603
	-	0.959291	fig|1664.9.peg.130	UPF0118 membrane protein YrrI					seq1	1.82802	0.141002	0.959291	-3.37995	0.959291
	-	0.176656	fig|1664.9.peg.132	Peptide chain release factor 3	Protein Metabolism	Protein biosynthesis	Translation termination factors bacterial		seq1	1.55703	0.180452	0.176656	-2.88895	0.176656
	-	-0.286362	fig|1664.9.peg.136	FIG00743758: hypothetical protein					seq1	1.10108	0.291065	-0.286362	2.11125	0.286362
	-	-0.0751586	fig|1664.9.peg.137	ATP-dependent Clp protease ATP-binding subunit ClpA	Protein Metabolism	Protein degradation	Proteolysis in bacteria, ATP-dependent		seq1	0.81694	0.410829	-0.0751586	1.63852	0.0751586
	-	-0.148507	fig|1664.9.peg.139	Phosphocarrier protein of PTS system					seq1	0.0831713	0.936767	-0.148507	0.230027	0.148507
	-	0.230914	fig|1664.9.peg.14	membrane protein					seq1	0.306727	0.713593	0.230914	-0.728964	0.230914
	-	0.305508	fig|1664.9.peg.140	Phosphoenolpyruvate-protein phosphotransferase of PTS system (EC 2.7.3.9)	Carbohydrates	Monosaccharides	Fructose utilization	KEGG_ENZYME:2.7.3.9	seq1	1.821	0.138958	0.305508	-3.36687	0.305508
	-	-0.182894	fig|1664.9.peg.141	Negative transcriptional regulator-copper transport operon					seq1	0.159179	0.844184	-0.182894	0.414183	0.182894
	-	-0.335951	fig|1664.9.peg.142	Lead, cadmium, zinc and mercury transporting ATPase (EC 3.6.3.3) (EC 3.6.3.5);Copper-translocating P-type ATPase (EC 3.6.3.4)	Membrane Transport;Virulence, Disease and Defense	Cation transporters;Resistance to antibiotics and toxic compounds	Copper homeostasis;Copper Transport System	KEGG_ENZYME:3.6.3.3,KEGG_ENZYME:3.6.3.5,KEGG_ENZYME:3.6.3.4	seq1	1.22197	0.250665	-0.335951	2.31346	0.335951
	-	-0.237158	fig|1664.9.peg.143	Ribonucleotide reductase of class III (anaerobic), large subunit (EC 1.17.4.2)	Nucleosides and Nucleotides	Nucleosides and Nucleotides - no subcategory	Ribonucleotide reduction	KEGG_ENZYME:1.17.4.2	seq1	1.64812	0.158783	-0.237158	3.05096	0.237158
+	+	-1.06814	fig|1664.9.peg.1435	hypothetical protein					seq4	2.97596	0.0275102	-1.06814	5.89609	1.06814
	-	0.273926	fig|1664.9.peg.148	Response regulator receiver:Transcriptional regulatory protein, C-terminal					seq1	1.08279	0.297583	0.273926	-2.0808	0.273926
	-	-0.346679	fig|1664.9.peg.152	Metal-dependent hydrolases of the beta-lactamase superfamily I;PhnP protein	Virulence, Disease and Defense	Resistance to antibiotics and toxic compounds	Beta-lactamase		seq1	1.72255	0.145019	-0.346679	3.18552	0.346679
	-	-0.324294	fig|1664.9.peg.153	Arsenate reductase family protein					seq1	0.893842	0.371648	-0.324294	1.76679	0.324294
	-	-0.116354	fig|1664.9.peg.16	hypothetical protein					seq1	0.291189	0.731459	-0.116354	0.697739	0.116354
	-	-0.216466	fig|1664.9.peg.162	Cytoplasmic copper homeostasis protein cutC					seq1	1.37596	0.224162	-0.216466	2.57455	0.216466
	+	-1.02116	fig|1664.9.peg.163	SAM-dependent methyltransferase, MraW methylase family (EC 2.1.1.-)				KEGG_ENZYME:2.1.1.-	seq1	1.07115	0.292933	-1.02116	2.06142	1.02116
	-	-0.133266	fig|1664.9.peg.165	Membrane-bound lytic murein transglycosylase D precursor (EC 3.2.1.-)	Cell Wall and Capsule	Cell Wall and Capsule - no subcategory	Murein Hydrolases	KEGG_ENZYME:3.2.1.-	seq1	0.796339	0.422046	-0.133266	1.60402	0.133266
	-	-0.1726	fig|1664.9.peg.166	Leucyl-tRNA synthetase (EC 6.1.1.4)	Protein Metabolism	Protein biosynthesis	tRNA aminoacylation, Leu	KEGG_ENZYME:6.1.1.4	seq1	1.07133	0.293925	-0.1726	2.06172	0.1726
	-	-0.0924368	fig|1664.9.peg.17	membrane protein, putative					seq1	0.541906	0.57365	-0.0924368	1.16793	0.0924368
	-	0.522525	fig|1664.9.peg.171	Ribosomal small subunit pseudouridine synthase A (EC 4.2.1.70)	RNA Metabolism	RNA processing and modification	RNA pseudouridine syntheses	KEGG_ENZYME:4.2.1.70	seq1	0.556836	0.567966	0.522525	-1.19428	0.522525
	-	-0.200411	fig|1664.9.peg.178	ABC transporter, ATP-binding protein					seq1	0.3425	0.68095	-0.200411	0.799526	0.200411
	-	-0.0899768	fig|1664.9.peg.179	Arginyl-tRNA synthetase (EC 6.1.1.19)	Protein Metabolism	Protein biosynthesis	tRNA aminoacylation, Arg	KEGG_ENZYME:6.1.1.19	seq1	0.812382	0.412722	-0.0899768	1.63089	0.0899768
	-	-0.101811	fig|1664.9.peg.18	CDP-glycerol:poly(glycerophosphate) glycerophosphotransferase (EC 2.7.8.12)	Cell Wall and Capsule	Gram-Positive cell wall components	Teichoic and lipoteichoic acids biosynthesis	KEGG_ENZYME:2.7.8.12	seq1	0.277376	0.738859	-0.101811	0.669662	0.101811
	-	-0.075799	fig|1664.9.peg.180	Putative hydrolase of the alpha/beta superfamily					seq1	0.317946	0.70434	-0.075799	0.751285	0.075799
+	-	-0.978786	fig|1664.9.peg.1437	Dihydrofolate reductase (EC 1.5.1.3)	Cofactors, Vitamins, Prosthetic Groups, Pigments	Folate and pterines	5-FCL-like protein;Folate Biosynthesis	KEGG_ENZYME:1.5.1.3	seq4	4.60934	0.00186636	-0.978786	11.6099	0.978786
	-	-0.0278964	fig|1664.9.peg.188	3&#39;-to-5&#39;exoribonuclease RNase R	RNA Metabolism	RNA processing and modification	RNA processing and degradation, bacterial		seq1	0.277329	0.737806	-0.0278964	0.669565	0.0278964
	-	0.0321417	fig|1664.9.peg.192	Transcriptional regulator, MarR family					seq1	0.0929199	0.922869	0.0321417	-0.254803	0.0321417
	-	-0.0704713	fig|1664.9.peg.193	DNA polymerase I (EC 2.7.7.7)	DNA Metabolism	DNA repair;DNA replication	DNA Repair Base Excision;DNA-replication	KEGG_ENZYME:2.7.7.7	seq1	0.601502	0.535312	-0.0704713	1.27238	0.0704713
	-	0.239146	fig|1664.9.peg.194	Formamidopyrimidine-DNA glycosylase (EC 3.2.2.23)	DNA Metabolism	DNA repair	DNA Repair Base Excision	KEGG_ENZYME:3.2.2.23	seq1	0.609627	0.532896	0.239146	-1.28648	0.239146
	-	-0.172727	fig|1664.9.peg.196	Ribonucleotide reductase transcriptional regulator NrdR	Nucleosides and Nucleotides	Nucleosides and Nucleotides - no subcategory	Ribonucleotide reduction		seq1	0.388405	0.654638	-0.172727	0.887689	0.172727
	-	0.0316296	fig|1664.9.peg.198	Helicase loader DnaI	DNA Metabolism	DNA replication	DNA-replication		seq1	0.0434194	0.972083	0.0316296	-0.124668	0.0316296
	-	0.0222273	fig|1664.9.peg.199	Threonyl-tRNA synthetase (EC 6.1.1.3)	Protein Metabolism	Protein biosynthesis	tRNA aminoacylation, Thr	KEGG_ENZYME:6.1.1.3	seq1	0.103718	0.909334	0.0222273	-0.281809	0.0222273
	-	0.0921712	fig|1664.9.peg.20	Glycerol-3-phosphate cytidylyltransferase (EC 2.7.7.39)	Cell Wall and Capsule	Capsular and extracellular polysacchrides	Rhamnose containing glycans	KEGG_ENZYME:2.7.7.39	seq1	0.167892	0.844349	0.0921712	-0.434128	0.0921712
	-	0.078074	fig|1664.9.peg.200	Lactate 2-monooxygenase (EC 1.13.12.4)	Carbohydrates	Central carbohydrate metabolism	Pyruvate metabolism II: acetyl-CoA, acetogenesis from pyruvate	KEGG_ENZYME:1.13.12.4	seq1	0.0611432	0.956907	0.078074	-0.172556	0.078074
	-	0.441805	fig|1664.9.peg.201	Translation initiation factor 3	Protein Metabolism;Virulence, Disease and Defense	Invasion and intracellular resistance;Protein biosynthesis	Mycobacterium virulence operon involved in protein synthesis (LSU ribosomal proteins);Translation initiation factors bacterial		seq1	0.723161	0.463249	0.441805	-1.48079	0.441805
	-	-0.133702	fig|1664.9.peg.202	LSU ribosomal protein L35p	Protein Metabolism;Virulence, Disease and Defense	Invasion and intracellular resistance;Protein biosynthesis	Mycobacterium virulence operon involved in protein synthesis (LSU ribosomal proteins);Ribosome LSU bacterial		seq1	0.197384	0.80991	-0.133702	0.500166	0.133702
	-	0.215243	fig|1664.9.peg.203	LSU ribosomal protein L20p	Protein Metabolism;Virulence, Disease and Defense	Invasion and intracellular resistance;Protein biosynthesis	Mycobacterium virulence operon involved in protein synthesis (LSU ribosomal proteins);Ribosome LSU bacterial		seq1	0.733626	0.462158	0.215243	-1.49849	0.215243
	-	0.00118446	fig|1664.9.peg.205	FIG001553: Hydrolase, HAD subfamily IIIA					seq1	0.00297146	0.997561	0.00118446	-0.00890804	0.00118446
	-	-0.147392	fig|1664.9.peg.206	GTP-binding protein YqeH, required for biogenesis of 30S ribosome subunit	Protein Metabolism	Protein biosynthesis	Universal GTPases		seq1	1.72275	0.146178	-0.147392	3.1859	0.147392
	-	-0.0820866	fig|1664.9.peg.207	FIG004454: RNA binding protein					seq1	0.226985	0.786279	-0.0820866	0.564388	0.0820866
	-	-0.117993	fig|1664.9.peg.209	Hydrolase (HAD superfamily), YqeK					seq1	0.7414	0.456467	-0.117993	1.51162	0.117993
	-	0.261814	fig|1664.9.peg.21	Poly(glycerol-phosphate) alpha-glucosyltransferase (EC 2.4.1.52)	Cell Wall and Capsule	Gram-Positive cell wall components	Teichoic and lipoteichoic acids biosynthesis	KEGG_ENZYME:2.4.1.52	seq1	1.16043	0.271391	0.261814	-2.21031	0.261814
	-	-0.222585	fig|1664.9.peg.211	FIG145533: Methyltransferase (EC 2.1.1.-)				KEGG_ENZYME:2.1.1.-	seq1	0.355623	0.676253	-0.222585	0.824986	0.222585
	-	-0.0643158	fig|1664.9.peg.214	6-phosphogluconate dehydrogenase, decarboxylating (EC 1.1.1.44)	Carbohydrates	Central carbohydrate metabolism;Monosaccharides	D-gluconate and ketogluconates metabolism;Pentose phosphate pathway	KEGG_ENZYME:1.1.1.44	seq1	0.365864	0.667232	-0.0643158	0.844709	0.0643158
	-	0.0724721	fig|1664.9.peg.215	DNA-binding heavy metal response regulator	Virulence, Disease and Defense	Resistance to antibiotics and toxic compounds	Cobalt-zinc-cadmium resistance		seq1	0.238809	0.771902	0.0724721	-0.589522	0.0724721
	-	0.0516043	fig|1664.9.peg.216	Two-component system histidine kinase					seq1	0.12196	0.885396	0.0516043	-0.326462	0.0516043
	-	-0.0620346	fig|1664.9.peg.217	Inner membrane protein translocase component YidC, OxaA protein					seq1	0.0927275	0.922121	-0.0620346	0.254318	0.0620346
	-	-0.134126	fig|1664.9.peg.218	Acylphosphate phosphohydrolase (EC 3.6.1.7), putative	Carbohydrates	Central carbohydrate metabolism	Pyruvate metabolism II: acetyl-CoA, acetogenesis from pyruvate	KEGG_ENZYME:3.6.1.7	seq1	0.480422	0.611293	-0.134126	1.05793	0.134126
	-	-0.0683904	fig|1664.9.peg.219	FIG011178: rRNA methylase	RNA Metabolism	RNA processing and modification	RNA methylation		seq1	0.182378	0.825662	-0.0683904	0.466839	0.0683904
	-	-0.285931	fig|1664.9.peg.22	Glycosyltransferase					seq1	2.51647	0.0543849	-0.285931	4.78583	0.285931
	-	-0.13684	fig|1664.9.peg.221	Transcriptional regulator, HxlR family					seq1	0.37887	0.659891	-0.13684	0.869578	0.13684
	-	-0.108733	fig|1664.9.peg.222	Phenylalanyl-tRNA synthetase alpha chain (EC 6.1.1.20)	Protein Metabolism	Protein biosynthesis	tRNA aminoacylation, Phe	KEGG_ENZYME:6.1.1.20	seq1	0.41643	0.639582	-0.108733	0.940369	0.108733
	-	0.0624828	fig|1664.9.peg.223	Phenylalanyl-tRNA synthetase beta chain (EC 6.1.1.20)	Protein Metabolism	Protein biosynthesis	tRNA aminoacylation, Phe	KEGG_ENZYME:6.1.1.20	seq1	0.213333	0.794051	0.0624828	-0.535008	0.0624828
	-	-0.177164	fig|1664.9.peg.224	FIG004453: protein YceG like	RNA Metabolism	RNA processing and modification	tRNA modification Bacteria		seq1	0.354996	0.676092	-0.177164	0.823775	0.177164
	-	0.154894	fig|1664.9.peg.225	Uridine kinase (EC 2.7.1.48) [C1]	Nucleosides and Nucleotides	Pyrimidines	pyrimidine conversions	KEGG_ENZYME:2.7.1.48	seq1	0.86221	0.382614	0.154894	-1.71411	0.154894
	-	0.151826	fig|1664.9.peg.226	Transcription elongation factor GreA	RNA Metabolism	Transcription	Transcription factors bacterial		seq1	0.854157	0.387405	0.151826	-1.70068	0.151826
	-	-0.180917	fig|1664.9.peg.23	N-acetylmannosaminyltransferase (EC 2.4.1.187)	Cell Wall and Capsule	Gram-Positive cell wall components	Teichoic and lipoteichoic acids biosynthesis	KEGG_ENZYME:2.4.1.187	seq1	0.657344	0.508954	-0.180917	1.36872	0.180917
	-	0.0242076	fig|1664.9.peg.230	Two component transcriptional regulator VraR					seq1	0.0462424	0.970361	0.0242076	-0.132401	0.0242076
	-	-0.256089	fig|1664.9.peg.232	ABC transporter permease protein					seq1	1.23018	0.251745	-0.256089	2.32727	0.256089
	-	-0.117592	fig|1664.9.peg.233	ABC transporter ATP-binding protein					seq1	0.251686	0.761653	-0.117592	0.616582	0.117592
	-	0.298087	fig|1664.9.peg.234	hypothetical protein					seq1	0.437676	0.632203	0.298087	-0.979795	0.298087
	-	0.356474	fig|1664.9.peg.235	Alcohol dehydrogenase (EC 1.1.1.1)	Carbohydrates;Cofactors, Vitamins, Prosthetic Groups, Pigments;Fatty Acids, Lipids, and Isoprenoids	Fermentation;Folate and pterines;Phospholipids	5-FCL-like protein;Butanol Biosynthesis;Fermentations: Mixed acid;Glycerolipid and Glycerophospholipid Metabolism in Bacteria	KEGG_ENZYME:1.1.1.1	seq1	0.218978	0.791691	0.356474	-0.547204	0.356474
	-	-0.168899	fig|1664.9.peg.236	Putrescine transport ATP-binding protein PotA (TC 3.A.1.11.1)	Amino Acids and Derivatives	Arginine;urea cycle, polyamines	Polyamine Metabolism		seq1	0.491231	0.613695	-0.168899	1.07746	0.168899
	-	-0.168551	fig|1664.9.peg.239	ABC transporter, periplasmic spermidine putrescine-binding protein PotD (TC 3.A.1.11.1)	Amino Acids and Derivatives	Arginine;urea cycle, polyamines	Polyamine Metabolism		seq1	0.965638	0.331989	-0.168551	1.88611	0.168551
	-	-0.190699	fig|1664.9.peg.24	Nicotinate phosphoribosyltransferase (EC 2.4.2.11)	Cofactors, Vitamins, Prosthetic Groups, Pigments	NAD and NADP	NAD and NADP cofactor biosynthesis global	KEGG_ENZYME:2.4.2.11	seq1	1.86458	0.132375	-0.190699	3.44845	0.190699
	-	0.039113	fig|1664.9.peg.241	Uncharacterized secreted protein associated with spyDAC	Cell Division and Cell Cycle	Checkpoint control	Bacterial checkpoint-control-related cluster		seq1	0.0897144	0.92622	0.039113	-0.246699	0.039113
	-	-0.00538635	fig|1664.9.peg.242	Phosphoglucosamine mutase (EC 5.4.2.10)	Cell Division and Cell Cycle;Cell Wall and Capsule	Capsular and extracellular polysacchrides;Cell Wall and Capsule - no subcategory;Checkpoint control	Bacterial checkpoint-control-related cluster;Sialic Acid Metabolism;UDP-N-acetylmuramate from Fructose-6-phosphate Biosynthesis	KEGG_ENZYME:5.4.2.10	seq1	0.0251804	0.979137	-0.00538635	0.0736683	0.00538635
+	-	-0.779266	fig|1664.9.peg.1471	Glycine betaine ABC transport system, ATP-binding protein OpuAA (EC 3.6.3.32)	Stress Response	Osmotic stress	Choline and Betaine Uptake and Betaine Biosynthesis	KEGG_ENZYME:3.6.3.32	seq4	3.31439	0.0169887	-0.779266	6.82713	0.779266
	-	0.0505705	fig|1664.9.peg.245	Hypothetical protein ywlG					seq1	0.109234	0.901284	0.0505705	-0.295437	0.0505705
	-	0.0512981	fig|1664.9.peg.249	probable enzyme with TIM-barrel fold					seq1	0.113747	0.898829	0.0512981	-0.306503	0.0512981
	-	0.14557	fig|1664.9.peg.25	NAD synthetase (EC 6.3.1.5)	Cofactors, Vitamins, Prosthetic Groups, Pigments	NAD and NADP	NAD and NADP cofactor biosynthesis global	KEGG_ENZYME:6.3.1.5	seq1	0.543452	0.575397	0.14557	-1.17067	0.14557
	-	0.198327	fig|1664.9.peg.250;fig|1664.9.peg.250	Acetyltransferase (GNAT family) SAS0976;Acetyltransferase (GNAT family) SAS0976					seq1	0.576269	0.558163	0.198327	-1.22839	0.198327
	-	0.224249	fig|1664.9.peg.254	hydrolase, haloacid dehalogenase-like family					seq1	0.654564	0.509635	0.224249	-1.36395	0.224249
	-	-0.148276	fig|1664.9.peg.256	Phosphate acetyltransferase (EC 2.3.1.8)	Carbohydrates	Central carbohydrate metabolism;Fermentation	Fermentations: Lactate;Fermentations: Mixed acid;Pyruvate metabolism II: acetyl-CoA, acetogenesis from pyruvate	KEGG_ENZYME:2.3.1.8	seq1	1.35589	0.229399	-0.148276	2.54024	0.148276
	-	-0.0445099	fig|1664.9.peg.257	TsaE protein, required for threonylcarbamoyladenosine t(6)A37 formation in tRNA	Cell Wall and Capsule	Cell Wall and Capsule - no subcategory	YjeE		seq1	0.123306	0.887224	-0.0445099	0.32971	0.0445099
	-	0.38903	fig|1664.9.peg.26	Calcium-transporting ATPase (EC 3.6.3.8)				KEGG_ENZYME:3.6.3.8	seq1	0.561398	0.565846	0.38903	-1.2023	0.38903
	-	-0.346756	fig|1664.9.peg.262	UDP-N-acetylenolpyruvoylglucosamine reductase (EC 1.1.1.158)	Cell Wall and Capsule	Cell Wall and Capsule - no subcategory	Peptidoglycan Biosynthesis;UDP-N-acetylmuramate from Fructose-6-phosphate Biosynthesis	KEGG_ENZYME:1.1.1.158	seq1	1.25882	0.248512	-0.346756	2.37552	0.346756
	-	-0.21451	fig|1664.9.peg.265	Penicillin-binding protein 2B	RNA Metabolism	RNA processing and modification	16S rRNA modification within P site of ribosome		seq1	1.03313	0.306942	-0.21451	1.99821	0.21451
	-	-0.268071	fig|1664.9.peg.266	LSU ribosomal protein L33p @ LSU ribosomal protein L33p, zinc-dependent	Protein Metabolism	Protein biosynthesis	Ribosome LSU bacterial		seq1	0.353277	0.675367	-0.268071	0.820451	0.268071
	-	-0.435201	fig|1664.9.peg.27	FIG00743265: hypothetical protein					seq1	1.28743	0.242265	-0.435201	2.42387	0.435201
	-	-0.354818	fig|1664.9.peg.271	Rhodanese-like domain protein					seq1	2.05893	0.0958329	-0.354818	3.82289	0.354818
	-	0.209044	fig|1664.9.peg.272	FIG00743062: hypothetical protein					seq1	0.564354	0.56714	0.209044	-1.2075	0.209044
	-	0.106702	fig|1664.9.peg.274	Aluminum resistance protein					seq1	0.255217	0.758883	0.106702	-0.623948	0.106702
	-	0.036705	fig|1664.9.peg.278	Glutamine synthetase type I (EC 6.3.1.2)	Amino Acids and Derivatives;Cell Wall and Capsule	ammonia assimilation;Cell Wall and Capsule - no subcategory;Glutamine, glutamate, aspartate, asparagine	Glutamine synthetases;Glutamine, Glutamate, Aspartate and Asparagine Biosynthesis;Peptidoglycan Biosynthesis	KEGG_ENZYME:6.3.1.2	seq1	0.4103	0.643955	0.036705	-0.928915	0.036705
	-	-0.175843	fig|1664.9.peg.28	Transcription accessory protein (S1 RNA-binding domain)	RNA Metabolism	Transcription	Transcription factors bacterial		seq1	1.93678	0.118399	-0.175843	3.58545	0.175843
	-	0.749326	fig|1664.9.peg.282	NADPH-dependent FMN reductase domain protein					seq1	1.72184	0.144046	0.749326	-3.18423	0.749326
	-	0.457236	fig|1664.9.peg.288	hypothetical protein					seq1	0.522648	0.588054	0.457236	-1.13375	0.457236
	-	-0.0241013	fig|1664.9.peg.291	hypothetical protein					seq1	0.0360091	0.973882	-0.0241013	0.104169	0.0241013
	-	-0.1016	fig|1664.9.peg.293	FIG000859: hypothetical protein YebC	Cofactors, Vitamins, Prosthetic Groups, Pigments;DNA Metabolism	DNA recombination;Riboflavin, FMN, FAD	Riboflavin, FMN and FAD metabolism in plants;RuvABC plus a hypothetical		seq1	0.451196	0.629583	-0.1016	1.00467	0.1016
	-	-0.26199	fig|1664.9.peg.301	Adenine-specific methyltransferase (EC 2.1.1.72)				KEGG_ENZYME:2.1.1.72	seq1	0.993948	0.323001	-0.26199	1.93313	0.26199
	-	0.085629	fig|1664.9.peg.302	Acetate kinase (EC 2.7.2.1)	Carbohydrates	Central carbohydrate metabolism;Fermentation	Fermentations: Lactate;Fermentations: Mixed acid;Pyruvate metabolism II: acetyl-CoA, acetogenesis from pyruvate	KEGG_ENZYME:2.7.2.1	seq1	0.480828	0.611964	0.085629	-1.05866	0.085629
	-	-0.0665493	fig|1664.9.peg.309	hypothetical protein					seq1	0.14604	0.858636	-0.0665493	0.383698	0.0665493
	-	-0.0498548	fig|1664.9.peg.310	Translation elongation factor LepA	Protein Metabolism;Stress Response	Heat shock;Protein biosynthesis	Heat shock dnaK gene cluster extended;Translation elongation factors bacterial;Universal GTPases		seq1	0.11529	0.896791	-0.0498548	0.310271	0.0498548
	-	-0.0922365	fig|1664.9.peg.312	FIG00630189: hypothetical protein					seq1	0.435547	0.632903	-0.0922365	0.975863	0.0922365
	-	-0.047318	fig|1664.9.peg.317	PlcB, ORFX, ORFP, ORFB, ORFA, ldh gene					seq1	0.127185	0.88276	-0.047318	0.33904	0.047318
	-	-0.211699	fig|1664.9.peg.319	UDP-glucose 4-epimerase (EC 5.1.3.2)	Carbohydrates;Cell Wall and Capsule	Capsular and extracellular polysacchrides;Di- and oligosaccharides	Lactose and Galactose Uptake and Utilization;Rhamnose containing glycans	KEGG_ENZYME:5.1.3.2	seq1	2.41679	0.0601589	-0.211699	4.56514	0.211699
	-	-0.0661449	fig|1664.9.peg.320	Single-stranded-DNA-specific exonuclease RecJ (EC 3.1.-.-)	DNA Metabolism	DNA repair;DNA replication	DNA Repair Base Excision;DNA repair, bacterial RecFOR pathway;DNA-replication	KEGG_ENZYME:3.1.-.-	seq1	0.148893	0.855271	-0.0661449	0.39036	0.0661449
	-	-0.235444	fig|1664.9.peg.321	Adenine phosphoribosyltransferase (EC 2.4.2.7)	Nucleosides and Nucleotides;Regulation and Cell signaling	Purines;Regulation and Cell signaling - no subcategory	cAMP signaling in bacteria;Purine conversions	KEGG_ENZYME:2.4.2.7	seq1	1.21336	0.25221	-0.235444	2.299	0.235444
	-	-0.099031	fig|1664.9.peg.323	FIG00742757: hypothetical protein					seq1	0.24141	0.771827	-0.099031	0.595013	0.099031
	-	-0.0571814	fig|1664.9.peg.324	FIG00742188: hypothetical protein					seq1	0.419476	0.639798	-0.0571814	0.946048	0.0571814
	-	-0.422168	fig|1664.9.peg.326	ABC transporter, ATP-binding and permease protein					seq1	1.20318	0.255877	-0.422168	2.28191	0.422168
	-	0.230708	fig|1664.9.peg.327	Hydrolases of the alpha/beta superfamily					seq1	0.35663	0.675824	0.230708	-0.826931	0.230708
	-	0.122529	fig|1664.9.peg.328	1-acyl-sn-glycerol-3-phosphate acyltransferase (EC 2.3.1.51)	Fatty Acids, Lipids, and Isoprenoids	Phospholipids	Glycerolipid and Glycerophospholipid Metabolism in Bacteria	KEGG_ENZYME:2.3.1.51	seq1	0.206131	0.800487	0.122529	-0.519346	0.122529
	+	1.66603	fig|1664.9.peg.329	tRNA (adenine37-N(6))-methyltransferase TrmN6 (EC 2.1.1.223)	RNA Metabolism	RNA processing and modification	RNA methylation	KEGG_ENZYME:2.1.1.223	seq1	1.11148	0.288836	1.66603	-2.12858	1.66603
	-	0.423205	fig|1664.9.peg.33	Cold shock protein CspA	Stress Response	Cold shock	Cold shock, CspA family of proteins		seq1	1.5594	0.180761	0.423205	-2.89313	0.423205
	-	-0.0553513	fig|1664.9.peg.331	SSU ribosomal protein S2p (SAe)	Protein Metabolism	Protein biosynthesis	Ribosome SSU bacterial		seq1	0.374653	0.662884	-0.0553513	0.861535	0.0553513
	-	0.018096	fig|1664.9.peg.332	Translation elongation factor Ts	Protein Metabolism	Protein biosynthesis	Translation elongation factors bacterial		seq1	0.0629706	0.955199	0.018096	-0.177407	0.018096
	-	-0.154248	fig|1664.9.peg.333	Uridine monophosphate kinase (EC 2.7.4.22)				KEGG_ENZYME:2.7.4.22	seq1	0.790777	0.425023	-0.154248	1.59469	0.154248
	-	0.118452	fig|1664.9.peg.334	Ribosome recycling factor	Protein Metabolism	Protein biosynthesis	Translation termination factors bacterial		seq1	0.358667	0.674937	0.118452	-0.830862	0.118452
	-	-0.189887	fig|1664.9.peg.335	phage infection protein					seq1	1.15476	0.269159	-0.189887	2.20082	0.189887
	-	-0.809445	fig|1664.9.peg.336	Undecaprenyl diphosphate synthase (EC 2.5.1.31)	Fatty Acids, Lipids, and Isoprenoids	Isoprenoids	Isoprenoid Biosynthesis;Isoprenoinds for Quinones;Polyprenyl Diphosphate Biosynthesis	KEGG_ENZYME:2.5.1.31	seq1	0.402421	0.645188	-0.809445	0.914135	0.809445
	-	-0.0843101	fig|1664.9.peg.338	Membrane-associated zinc metalloprotease					seq1	0.212906	0.793701	-0.0843101	0.534083	0.0843101
	-	0.116496	fig|1664.9.peg.339	Prolyl-tRNA synthetase (EC 6.1.1.15), bacterial type	Protein Metabolism	Protein biosynthesis	tRNA aminoacylation, Pro	KEGG_ENZYME:6.1.1.15	seq1	2.56457	0.0539745	0.116496	-4.89472	0.116496
	-	-0.0164099	fig|1664.9.peg.340	DNA polymerase III alpha subunit (EC 2.7.7.7)	DNA Metabolism	DNA replication	DNA-replication	KEGG_ENZYME:2.7.7.7	seq1	0.0457151	0.969243	-0.0164099	0.13096	0.0164099
	-	0.168463	fig|1664.9.peg.343	Type I restriction-modification system, restriction subunit R (EC 3.1.21.3)	DNA Metabolism	DNA Metabolism - no subcategory	Restriction-Modification System;Type I Restriction-Modification	KEGG_ENZYME:3.1.21.3	seq1	0.459115	0.623074	0.168463	-1.01917	0.168463
	-	-0.0807028	fig|1664.9.peg.344	Type I restriction-modification system, DNA-methyltransferase subunit M (EC 2.1.1.72)	DNA Metabolism	DNA Metabolism - no subcategory	Restriction-Modification System;Type I Restriction-Modification	KEGG_ENZYME:2.1.1.72	seq1	0.276895	0.736284	-0.0807028	0.66868	0.0807028
	-	-0.0422087	fig|1664.9.peg.37	Xanthine phosphoribosyltransferase (EC 2.4.2.22)	Nucleosides and Nucleotides	Purines	Purine conversions;Xanthine Metabolism in Bacteria	KEGG_ENZYME:2.4.2.22	seq1	0.0934137	0.925303	-0.0422087	0.256048	0.0422087
	-	-0.0739632	fig|1664.9.peg.38	Phosphoribosylaminoimidazole carboxylase ATPase subunit (EC 4.1.1.21)	Nucleosides and Nucleotides	Purines	De Novo Purine Biosynthesis	KEGG_ENZYME:4.1.1.21	seq1	0.267914	0.748236	-0.0739632	0.650247	0.0739632
	-	-0.167644	fig|1664.9.peg.39	Adenylosuccinate lyase (EC 4.3.2.2)	Nucleosides and Nucleotides	Purines	De Novo Purine Biosynthesis;Purine conversions	KEGG_ENZYME:4.3.2.2	seq1	0.99327	0.322379	-0.167644	1.932	0.167644
	-	-0.314841	fig|1664.9.peg.4	Pyrroline-5-carboxylate reductase (EC 1.5.1.2)	Amino Acids and Derivatives	Proline and 4-hydroxyproline	Proline Synthesis	KEGG_ENZYME:1.5.1.2	seq1	2.29412	0.0712004	-0.314841	4.30227	0.314841
+	-	-0.687317	fig|1664.9.peg.540	Osmotically activated L-carnitine/choline ABC transporter, ATP-binding protein OpuCA	Stress Response	Osmotic stress	Choline and Betaine Uptake and Betaine Biosynthesis		seq13	2.92395	0.0301488	-0.687317	5.76207	0.687317
	-	-0.173056	fig|1664.9.peg.43	ATP-dependent DNA helicase UvrD/PcrA	DNA Metabolism	DNA repair	DNA repair, bacterial UvrD and related helicases		seq1	0.794697	0.422421	-0.173056	1.60127	0.173056
	-	-0.126777	fig|1664.9.peg.44	DNA ligase (EC 6.5.1.2)	DNA Metabolism	DNA repair	DNA Repair Base Excision	KEGG_ENZYME:6.5.1.2	seq1	0.968127	0.33233	-0.126777	1.89025	0.126777
	-	-0.223399	fig|1664.9.peg.45	Putative pheromone cAM373 precursor lipoprotein CamS	Regulation and Cell signaling	Regulation and Cell signaling - no subcategory	Sex pheromones in Enterococcus faecalis and other Firmicutes		seq1	1.75371	0.142144	-0.223399	3.2425	0.223399
	-	0.00464678	fig|1664.9.peg.47	Aspartyl-tRNA(Asn) amidotransferase subunit C (EC 6.3.5.6) @ Glutamyl-tRNA(Gln) amidotransferase subunit C (EC 6.3.5.7)	Protein Metabolism	Protein biosynthesis	tRNA aminoacylation, Asp and Asn;tRNA aminoacylation, Glu and Gln	KEGG_ENZYME:6.3.5.6,KEGG_ENZYME:6.3.5.7	seq1	0.0101872	0.996505	0.00464678	-0.0302929	0.00464678
	-	-0.204869	fig|1664.9.peg.48	Aspartyl-tRNA(Asn) amidotransferase subunit A (EC 6.3.5.6) @ Glutamyl-tRNA(Gln) amidotransferase subunit A (EC 6.3.5.7)	Protein Metabolism	Protein biosynthesis	tRNA aminoacylation, Asp and Asn;tRNA aminoacylation, Glu and Gln	KEGG_ENZYME:6.3.5.6,KEGG_ENZYME:6.3.5.7	seq1	0.566261	0.565947	-0.204869	1.21085	0.204869
	-	-0.101387	fig|1664.9.peg.49	Aspartyl-tRNA(Asn) amidotransferase subunit B (EC 6.3.5.6) @ Glutamyl-tRNA(Gln) amidotransferase subunit B (EC 6.3.5.7)	Protein Metabolism	Protein biosynthesis	tRNA aminoacylation, Asp and Asn;tRNA aminoacylation, Glu and Gln	KEGG_ENZYME:6.3.5.6,KEGG_ENZYME:6.3.5.7	seq1	0.443835	0.632927	-0.101387	0.991148	0.101387
	-	-0.281745	fig|1664.9.peg.50	Transcription regulator [contains diacylglycerol kinase catalytic domain]					seq1	0.250552	0.762506	-0.281745	0.614212	0.281745
	-	0.00021553	fig|1664.9.peg.51	RNA methyltransferase, TrmA family					seq1	0.000803141	0.999249	0.00021553	-0.00241369	0.00021553
	-	-0.143364	fig|1664.9.peg.54	Putative stomatin/prohibitin-family membrane protease subunit YbbK					seq1	0.467746	0.615661	-0.143364	1.03491	0.143364
	-	0.592315	fig|1664.9.peg.59	oxidoreductase, Gfo/Idh/MocA family					seq1	2.52044	0.0549679	0.592315	-4.79475	0.592315
	-	-0.255116	fig|1664.9.peg.6	N-acetylglucosamine-6-phosphate deacetylase (EC 3.5.1.25)	Carbohydrates;Cell Wall and Capsule	Aminosugars;Capsular and extracellular polysacchrides	Chitin and N-acetylglucosamine utilization;Sialic Acid Metabolism	KEGG_ENZYME:3.5.1.25	seq1	1.64929	0.159595	-0.255116	3.05305	0.255116
	-	-0.00136948	fig|1664.9.peg.60	ATP-dependent RNA helicase YfmL					seq1	0.0062356	0.997793	-0.00136948	0.0186244	0.00136948
	-	-0.148208	fig|1664.9.peg.66	Fructose-bisphosphate aldolase class II (EC 4.1.2.13)	Carbohydrates	Central carbohydrate metabolism	Glycolysis and Gluconeogenesis	KEGG_ENZYME:4.1.2.13	seq1	2.55448	0.0540681	-0.148208	4.87174	0.148208
	-	-0.230692	fig|1664.9.peg.7	Predicted transcriptional regulator of N-Acetylglucosamine utilization, GntR family	Carbohydrates	Aminosugars	Chitin and N-acetylglucosamine utilization		seq1	0.408803	0.645005	-0.230692	0.926112	0.230692
	-	-0.0497217	fig|1664.9.peg.71	Aminopeptidase S (Leu, Val, Phe, Tyr preference) (EC 3.4.11.24)	Protein Metabolism	Protein degradation	Aminopeptidases (EC 3.4.11.-)	KEGG_ENZYME:3.4.11.24	seq1	0.420871	0.638926	-0.0497217	0.948645	0.0497217
	-	0.062047	fig|1664.9.peg.73	UDP-N-acetylglucosamine 2-epimerase (EC 5.1.3.14)	Cell Wall and Capsule	Capsular and extracellular polysacchrides	Sialic Acid Metabolism	KEGG_ENZYME:5.1.3.14	seq1	0.401763	0.645011	0.062047	-0.9129	0.062047
	-	0.526784	fig|1664.9.peg.74	Bactoprenol glucosyl transferase (EC 2.4.1.-)				KEGG_ENZYME:2.4.1.-	seq1	2.36758	0.0630302	0.526784	-4.45855	0.526784
	-	-0.222369	fig|1664.9.peg.78	Flavodoxin	Cofactors, Vitamins, Prosthetic Groups, Pigments	Riboflavin, FMN, FAD	Flavodoxin		seq1	0.486531	0.611436	-0.222369	1.06898	0.222369
	-	-0.488194	fig|1664.9.peg.79	Methionine aminopeptidase (EC 3.4.11.18)	Protein Metabolism	Protein biosynthesis	Translation termination factors bacterial	KEGG_ENZYME:3.4.11.18	seq1	2.39345	0.0613644	-0.488194	4.5144	0.488194
	+	2.12146	fig|1664.9.peg.8	FIG00750667: hypothetical protein					seq1	0.796569	0.423049	2.12146	-1.60441	2.12146
	-	-0.198254	fig|1664.9.peg.81	Cell envelope-associated transcriptional attenuator LytR-CpsA-Psr, subfamily F2 (as in PMID19099556)	Regulation and Cell signaling	Regulation and Cell signaling - no subcategory	Cell envelope-associated LytR-CpsA-Psr transcriptional attenuators		seq1	0.813494	0.412881	-0.198254	1.63275	0.198254
	-	-0.102993	fig|1664.9.peg.82	Tyrosine-protein kinase transmembrane modulator EpsC	Cell Wall and Capsule	Capsular and extracellular polysacchrides	Exopolysaccharide Biosynthesis		seq1	0.399001	0.646817	-0.102993	0.907701	0.102993
	-	-0.147057	fig|1664.9.peg.83	Tyrosine-protein kinase EpsD (EC 2.7.10.2)	Cell Wall and Capsule	Capsular and extracellular polysacchrides	Exopolysaccharide Biosynthesis	KEGG_ENZYME:2.7.10.2	seq1	0.642787	0.517115	-0.147057	1.34373	0.147057
	-	-0.166758	fig|1664.9.peg.85	Alpha-D-GlcNAc alpha-1,2-L-rhamnosyltransferase (EC 2.4.1.-)	Cell Wall and Capsule	Capsular and extracellular polysacchrides	Rhamnose containing glycans	KEGG_ENZYME:2.4.1.-	seq1	0.379268	0.66158	-0.166758	0.870336	0.166758
	-	0.244706	fig|1664.9.peg.87	Beta-1,3-glucosyltransferase					seq1	0.288351	0.733949	0.244706	-0.691997	0.244706
	-	-0.280421	fig|1664.9.peg.89	CDP-glycerol:poly(glycerophosphate) glycerophosphotransferase (EC 2.7.8.12)	Cell Wall and Capsule	Gram-Positive cell wall components	Teichoic and lipoteichoic acids biosynthesis	KEGG_ENZYME:2.7.8.12	seq1	1.24456	0.248207	-0.280421	2.35148	0.280421
	-	0.0167069	fig|1664.9.peg.90	Glycosyltransferase (EC 2.4.1.-)				KEGG_ENZYME:2.4.1.-	seq1	0.0502016	0.964985	0.0167069	-0.143178	0.0167069
	-	-0.162954	fig|1664.9.peg.91	Glucose-1-phosphate thymidylyltransferase (EC 2.7.7.24)	Cell Wall and Capsule	Capsular and extracellular polysacchrides	dTDP-rhamnose synthesis;Rhamnose containing glycans	KEGG_ENZYME:2.7.7.24	seq1	0.497	0.610695	-0.162954	1.08784	0.162954
	-	0.198544	fig|1664.9.peg.92	dTDP-4-dehydrorhamnose 3,5-epimerase (EC 5.1.3.13)	Cell Wall and Capsule	Capsular and extracellular polysacchrides	dTDP-rhamnose synthesis;Rhamnose containing glycans	KEGG_ENZYME:5.1.3.13	seq1	0.237132	0.772619	0.198544	-0.585974	0.198544
	-	-0.083993	fig|1664.9.peg.93	dTDP-glucose 4,6-dehydratase (EC 4.2.1.46)	Cell Wall and Capsule	Capsular and extracellular polysacchrides	dTDP-rhamnose synthesis;Rhamnose containing glycans	KEGG_ENZYME:4.2.1.46	seq1	0.377228	0.661246	-0.083993	0.866448	0.083993
	-	-0.147521	fig|1664.9.peg.95	dTDP-4-dehydrorhamnose reductase (EC 1.1.1.133)	Cell Wall and Capsule	Capsular and extracellular polysacchrides	dTDP-rhamnose synthesis;Rhamnose containing glycans	KEGG_ENZYME:1.1.1.133	seq1	0.603172	0.534512	-0.147521	1.27528	0.147521
	-	0.115144	fig|1664.9.peg.96	Glycerol-3-phosphate cytidylyltransferase (EC 2.7.7.39)	Cell Wall and Capsule	Capsular and extracellular polysacchrides	Rhamnose containing glycans	KEGG_ENZYME:2.7.7.39	seq1	0.286592	0.732344	0.115144	-0.68843	0.115144
	-	0.356795	fig|1664.9.peg.99	UTP--glucose-1-phosphate uridylyltransferase (EC 2.7.7.9)				KEGG_ENZYME:2.7.7.9	seq1	0.964926	0.331418	0.356795	-1.88493	0.356795
+	-	-0.5841	fig|1664.9.peg.1549	Pyruvate oxidase (EC 1.2.3.3)	Carbohydrates	Central carbohydrate metabolism	Pyruvate metabolism II: acetyl-CoA, acetogenesis from pyruvate	KEGG_ENZYME:1.2.3.3	seq5	2.81938	0.0354059	-0.5841	5.49939	0.5841
	-	-0.376755	fig|1664.9.peg.353	Pyridine nucleotide-disulfide oxidoreductase;NADH dehydrogenase (EC 1.6.99.3)	Respiration	Electron donating reactions	Respiratory dehydrogenases 1	KEGG_ENZYME:1.6.99.3	seq10	1.66211	0.156171	-0.376755	3.0761	0.376755
	-	-0.268237	fig|1664.9.peg.374	ATP-dependent protease ATP-binding subunit clpL					seq10	1.00207	0.320377	-0.268237	1.94662	0.268237
	-	-0.128632	fig|1664.9.peg.379	Transcriptional regulator, ArsR family					seq10	0.159705	0.846559	-0.128632	0.415392	0.128632
	-	0.124975	fig|1664.9.peg.391	Phosphoglycerate mutase (EC 5.4.2.1)	Carbohydrates;Miscellaneous	Central carbohydrate metabolism;Miscellaneous - no subcategory	Glycolysis and Gluconeogenesis;Phosphoglycerate mutase protein family	KEGG_ENZYME:5.4.2.1	seq10	0.456652	0.625387	0.124975	-1.01467	0.124975
	-	0.339693	fig|1664.9.peg.396	Ribokinase (EC 2.7.1.15)	Carbohydrates	Monosaccharides	Deoxyribose and Deoxynucleoside Catabolism;D-ribose utilization	KEGG_ENZYME:2.7.1.15	seq10	1.15838	0.271506	0.339693	-2.20688	0.339693
	-	0.490082	fig|1664.9.peg.397	Ribose ABC transport system, high affinity permease RbsD (TC 3.A.1.2.1)	Carbohydrates	Monosaccharides	D-ribose utilization		seq10	1.68994	0.152482	0.490082	-3.12631	0.490082
	-	0.893587	fig|1664.9.peg.399	hypothetical protein					seq10	1.26323	0.247224	0.893587	-2.38297	0.893587
	-	0.205453	fig|1664.9.peg.400	Acetate kinase (EC 2.7.2.1)	Carbohydrates	Central carbohydrate metabolism;Fermentation	Fermentations: Lactate;Fermentations: Mixed acid;Pyruvate metabolism II: acetyl-CoA, acetogenesis from pyruvate	KEGG_ENZYME:2.7.2.1	seq10	1.00848	0.317934	0.205453	-1.95726	0.205453
	-	-0.678554	fig|1664.9.peg.401	Transcriptional regulator, MarR family					seq10	1.34417	0.229128	-0.678554	2.52024	0.678554
	-	-0.0826874	fig|1664.9.peg.403	hypothetical protein					seq10	0.395189	0.647907	-0.0826874	0.900516	0.0826874
	-	0.261493	fig|1664.9.peg.404	hypothetical protein					seq10	0.70586	0.476947	0.261493	-1.45146	0.261493
	-	0.143092	fig|1664.9.peg.405	Phosphoglycerate mutase family	Miscellaneous	Miscellaneous - no subcategory	Phosphoglycerate mutase protein family		seq11	0.481385	0.613674	0.143092	-1.05967	0.143092
	-	0.0234241	fig|1664.9.peg.406	hypothetical protein					seq11	0.0499199	0.964465	0.0234241	-0.142413	0.0234241
	-	0.0818286	fig|1664.9.peg.407	Proline iminopeptidase (EC 3.4.11.5)				KEGG_ENZYME:3.4.11.5	seq11	0.307664	0.714323	0.0818286	-0.730836	0.0818286
	-	-0.25166	fig|1664.9.peg.411	DNA helicase					seq11	1.80412	0.138855	-0.25166	3.33549	0.25166
	-	0.132344	fig|1664.9.peg.412	Pantothenate kinase (EC 2.7.1.33)	Cofactors, Vitamins, Prosthetic Groups, Pigments	Coenzyme A	Coenzyme A Biosynthesis	KEGG_ENZYME:2.7.1.33	seq11	0.539508	0.57181	0.132344	-1.16369	0.132344
	-	-0.0437021	fig|1664.9.peg.413	GMP synthase [glutamine-hydrolyzing] (EC 6.3.5.2)	Nucleosides and Nucleotides	Purines	Purine conversions	KEGG_ENZYME:6.3.5.2	seq11	0.133915	0.871449	-0.0437021	0.355109	0.0437021
	-	-0.186668	fig|1664.9.peg.417	Mutator mutT protein (7,8-dihydro-8-oxoguanine-triphosphatase) (EC 3.6.1.-)	Nucleosides and Nucleotides	Detoxification	Nudix proteins (nucleoside triphosphate hydrolases)	KEGG_ENZYME:3.6.1.-	seq11	0.221941	0.788576	-0.186668	0.55358	0.186668
	-	-0.653319	fig|1664.9.peg.428	YheO-like PAS domain					seq11	1.22121	0.249957	-0.653319	2.31219	0.653319
	-	0.119369	fig|1664.9.peg.429	Nucleoside-diphosphate-sugar epimerases					seq11	0.462582	0.621792	0.119369	-1.0255	0.119369
	-	-0.0368528	fig|1664.9.peg.431	general stress protein A					seq11	0.0749698	0.948718	-0.0368528	0.208879	0.0368528
	-	0.0730262	fig|1664.9.peg.432	hypothetical protein					seq11	0.159465	0.844759	0.0730262	-0.41484	0.0730262
	-	0.373173	fig|1664.9.peg.433	Protein tyrosine/serine phosphatase					seq11	1.40268	0.222494	0.373173	-2.62039	0.373173
	-	0.244697	fig|1664.9.peg.434	FIG00553873: hypothetical protein					seq11	1.17938	0.264362	0.244697	-2.24202	0.244697
	-	0.18349	fig|1664.9.peg.436	hypothetical protein					seq11	0.526359	0.585569	0.18349	-1.14035	0.18349
	-	-0.0526714	fig|1664.9.peg.438	alkaline shock protein 23					seq11	0.286893	0.732978	-0.0526714	0.689039	0.0526714
	-	0.254677	fig|1664.9.peg.439	alkaline shock protein					seq11	1.19015	0.260171	0.254677	-2.26006	0.254677
	-	0.091373	fig|1664.9.peg.440	Catalase (EC 1.11.1.6)	Stress Response	Oxidative stress	Oxidative stress;Protection from Reactive Oxygen Species	KEGG_ENZYME:1.11.1.6	seq11	0.334033	0.684227	0.091373	-0.782983	0.091373
	-	-0.2267	fig|1664.9.peg.446	Dipeptidase (EC 3.4.-.-)				KEGG_ENZYME:3.4.-.-	seq11	1.87775	0.132657	-0.2267	3.47325	0.2267
	-	-0.269906	fig|1664.9.peg.453	Cell envelope-associated transcriptional attenuator LytR-CpsA-Psr, subfamily F2 (as in PMID19099556)	Regulation and Cell signaling	Regulation and Cell signaling - no subcategory	Cell envelope-associated LytR-CpsA-Psr transcriptional attenuators		seq11	1.08249	0.296613	-0.269906	2.0803	0.269906
	-	0.271029	fig|1664.9.peg.458	hypothetical protein					seq11	0.405739	0.646056	0.271029	-0.920366	0.271029
	-	0.23812	fig|1664.9.peg.461	SSU ribosomal protein S4p (S9e)	Protein Metabolism	Protein biosynthesis	Ribosome SSU bacterial		seq12	0.292929	0.72968	0.23812	-0.701254	0.23812
	-	0.157646	fig|1664.9.peg.462	Septation ring formation regulator EzrA	Cell Division and Cell Cycle	Cell Division and Cell Cycle - no subcategory	Control of cell elongation - division cycle in Bacilli		seq12	0.411158	0.643855	0.157646	-0.930519	0.157646
	-	-0.101857	fig|1664.9.peg.463	Cysteine desulfurase (EC 2.8.1.7)	Amino Acids and Derivatives;Miscellaneous;RNA Metabolism	Alanine, serine, and glycine;Plant-Prokaryote DOE project;RNA processing and modification	Alanine biosynthesis;Iron-sulfur cluster assembly;mnm5U34 biosynthesis bacteria;tRNA modification Bacteria	KEGG_ENZYME:2.8.1.7	seq12	0.332038	0.686265	-0.101857	0.779071	0.101857
	-	0.0410824	fig|1664.9.peg.464	tRNA S(4)U 4-thiouridine synthase (former ThiI)	Cofactors, Vitamins, Prosthetic Groups, Pigments;RNA Metabolism	Cofactors, Vitamins, Prosthetic Groups, Pigments - no subcategory;RNA processing and modification	Thiamin biosynthesis;tRNA modification Bacteria		seq12	0.225319	0.784732	0.0410824	-0.560823	0.0410824
	-	-0.127382	fig|1664.9.peg.466	Valyl-tRNA synthetase (EC 6.1.1.9)	Protein Metabolism	Protein biosynthesis	tRNA aminoacylation, Val	KEGG_ENZYME:6.1.1.9	seq12	0.437728	0.633332	-0.127382	0.97989	0.127382
	-	0.247543	fig|1664.9.peg.468	Hydrolase, haloacid dehalogenase-like family					seq12	1.21702	0.251234	0.247543	-2.30514	0.247543
	-	-0.112161	fig|1664.9.peg.470	Rod shape-determining protein MreB	Cell Division and Cell Cycle	Cell Division and Cell Cycle - no subcategory	Bacterial Cytoskeleton		seq12	0.640617	0.517126	-0.112161	1.34	0.112161
	-	-0.142967	fig|1664.9.peg.471	Rod shape-determining protein MreC	Cell Division and Cell Cycle	Cell Division and Cell Cycle - no subcategory	Bacterial Cytoskeleton		seq12	1.36938	0.224952	-0.142967	2.5633	0.142967
	-	0.0421925	fig|1664.9.peg.474	Septum site-determining protein MinD	Cell Division and Cell Cycle	Cell Division and Cell Cycle - no subcategory	Bacterial Cytoskeleton		seq12	0.285663	0.731636	0.0421925	-0.686545	0.0421925
	-	-0.195465	fig|1664.9.peg.476	amino acid ABC transporter, ATP-binding protein					seq12	1.69741	0.151122	-0.195465	3.13983	0.195465
	-	-0.268932	fig|1664.9.peg.479	N-acetylmuramoyl-L-alanine amidase (EC 3.5.1.28)	Cell Wall and Capsule	Cell Wall and Capsule - no subcategory	Murein Hydrolases;Recycling of Peptidoglycan Amino Acids	KEGG_ENZYME:3.5.1.28	seq12	0.919238	0.359733	-0.268932	1.80903	0.268932
	-	-0.0151443	fig|1664.9.peg.480	Histidyl-tRNA synthetase (EC 6.1.1.21)	Protein Metabolism	Protein biosynthesis	tRNA aminoacylation, His	KEGG_ENZYME:6.1.1.21	seq12	0.0661352	0.954046	-0.0151443	0.18577	0.0151443
	-	-0.0450687	fig|1664.9.peg.481	Aspartyl-tRNA synthetase (EC 6.1.1.12)	Protein Metabolism	Protein biosynthesis	tRNA aminoacylation, Asp and Asn	KEGG_ENZYME:6.1.1.12	seq12	0.412014	0.64376	-0.0450687	0.932121	0.0450687
	+	1.21571	fig|1664.9.peg.482	Peptide methionine sulfoxide reductase MsrB (EC 1.8.4.12)	Protein Metabolism	Protein processing and modification	Peptide methionine sulfoxide reductase	KEGG_ENZYME:1.8.4.12	seq12	1.32505	0.231715	1.21571	-2.4877	1.21571
	-	0.542816	fig|1664.9.peg.483	Peptide methionine sulfoxide reductase MsrA (EC 1.8.4.11)	Protein Metabolism	Protein processing and modification	Peptide methionine sulfoxide reductase	KEGG_ENZYME:1.8.4.11	seq12	2.07443	0.0947557	0.542816	-3.85356	0.542816
	-	-0.0197773	fig|1664.9.peg.485	Endonuclease IV (EC 3.1.21.2)	DNA Metabolism	DNA repair	DNA repair, bacterial	KEGG_ENZYME:3.1.21.2	seq12	0.125903	0.884221	-0.0197773	0.335962	0.0197773
	-	-0.14424	fig|1664.9.peg.489	SSU ribosomal protein S21p	Cell Division and Cell Cycle;Protein Metabolism	Cell Division and Cell Cycle - no subcategory;Protein biosynthesis	Macromolecular synthesis operon;Ribosome SSU bacterial		seq12	0.424471	0.634825	-0.14424	0.955339	0.14424
	-	0.0134096	fig|1664.9.peg.490	Transamidase GatB domain protein	Cell Division and Cell Cycle	Cell Division and Cell Cycle - no subcategory	Macromolecular synthesis operon		seq12	0.0349814	0.971675	0.0134096	-0.101302	0.0134096
	-	0.159333	fig|1664.9.peg.491	Phosphate starvation-inducible protein PhoH, predicted ATPase	Phosphorus Metabolism	Phosphorus Metabolism - no subcategory	Phosphate metabolism		seq12	0.488591	0.614868	0.159333	-1.0727	0.159333
	-	0.249707	fig|1664.9.peg.492	Metal-dependent hydrolase YbeY, involved in rRNA and/or ribosome maturation and assembly					seq12	1.47358	0.198801	0.249707	-2.7429	0.249707
	-	0.0410199	fig|1664.9.peg.494	GTP-binding protein Era	Protein Metabolism	Protein biosynthesis	Universal GTPases		seq12	0.214832	0.794711	0.0410199	-0.538254	0.0410199
	-	-0.0802526	fig|1664.9.peg.496	Glycyl-tRNA synthetase alpha chain (EC 6.1.1.14)	Protein Metabolism	Protein biosynthesis	Glycyl-tRNA synthetase;tRNA aminoacylation, Gly	KEGG_ENZYME:6.1.1.14	seq12	0.206274	0.801354	-0.0802526	0.51966	0.0802526
	-	-0.0550604	fig|1664.9.peg.497	Glycyl-tRNA synthetase beta chain (EC 6.1.1.14)	Protein Metabolism	Protein biosynthesis	Glycyl-tRNA synthetase;tRNA aminoacylation, Gly	KEGG_ENZYME:6.1.1.14	seq12	0.23412	0.776859	-0.0550604	0.579588	0.0550604
	-	0.0466409	fig|1664.9.peg.498	probable uroporphyrin-III c-methyltransferase (EC 2.1.1.107)				KEGG_ENZYME:2.1.1.107	seq12	0.14113	0.861578	0.0466409	-0.372176	0.0466409
	-	-0.436037	fig|1664.9.peg.499	DNA primase (EC 2.7.7.-)	Cell Division and Cell Cycle;DNA Metabolism	Cell Division and Cell Cycle - no subcategory;DNA replication	DNA-replication;Macromolecular synthesis operon	KEGG_ENZYME:2.7.7.-	seq12	0.440633	0.635158	-0.436037	0.98525	0.436037
	-	-0.019206	fig|1664.9.peg.500	RNA polymerase sigma factor RpoD	Cell Division and Cell Cycle;RNA Metabolism	Cell Division and Cell Cycle - no subcategory;Transcription	Macromolecular synthesis operon;Transcription initiation, bacterial sigma factors		seq12	0.0573545	0.964125	-0.019206	0.162449	0.019206
	-	-0.678514	fig|1664.9.peg.502	Putative tRNA-m1A22 methylase	RNA Metabolism	RNA processing and modification	tRNA modification Bacteria		seq12	0.884547	0.376084	-0.678514	1.75132	0.678514
	-	0.0974245	fig|1664.9.peg.503	FIG146262: hypothetical protein					seq12	0.210578	0.796833	0.0974245	-0.529031	0.0974245
	-	-0.00183249	fig|1664.9.peg.504	Tripeptide aminopeptidase (EC 3.4.11.4)				KEGG_ENZYME:3.4.11.4	seq12	0.00508071	0.998231	-0.00183249	0.0151948	0.00183249
	-	0.075232	fig|1664.9.peg.509	2-keto-3-deoxy-D-arabino-heptulosonate-7-phosphate synthase I beta (EC 2.5.1.54)	Amino Acids and Derivatives	Aromatic amino acids and derivatives	Common Pathway For Synthesis of Aromatic Compounds (DAHP synthase to chorismate)	KEGG_ENZYME:2.5.1.54	seq12	1.47513	0.199387	0.075232	-2.7456	0.075232
+	-	-0.566059	fig|1664.9.peg.1441	Acetate kinase (EC 2.7.2.1)	Carbohydrates	Central carbohydrate metabolism;Fermentation	Fermentations: Lactate;Fermentations: Mixed acid;Pyruvate metabolism II: acetyl-CoA, acetogenesis from pyruvate	KEGG_ENZYME:2.7.2.1	seq4	3.05318	0.0251879	-0.566059	6.09934	0.566059
	-	0.503283	fig|1664.9.peg.514	Universal stress protein family					seq13	1.03582	0.306161	0.503283	-2.00268	0.503283
	-	0.14966	fig|1664.9.peg.519	UDP-N-acetylmuramate--alanine ligase (EC 6.3.2.8)	Cell Wall and Capsule	Cell Wall and Capsule - no subcategory	Peptidoglycan Biosynthesis;Peptidoglycan biosynthesis--gjo	KEGG_ENZYME:6.3.2.8	seq13	0.732711	0.461864	0.14966	-1.49694	0.14966
	-	-0.13402	fig|1664.9.peg.520	Asparagine synthetase [glutamine-hydrolyzing] (EC 6.3.5.4)	Amino Acids and Derivatives	ammonia assimilation;Glutamine, glutamate, aspartate, asparagine	Glutamate and Aspartate uptake in Bacteria;Glutamine, Glutamate, Aspartate and Asparagine Biosynthesis	KEGG_ENZYME:6.3.5.4	seq13	0.343826	0.681114	-0.13402	0.802109	0.13402
	-	-0.0356154	fig|1664.9.peg.521	Phenylalanyl-tRNA synthetase beta chain (EC 6.1.1.20)	Protein Metabolism	Protein biosynthesis	tRNA aminoacylation, Phe	KEGG_ENZYME:6.1.1.20	seq13	0.283813	0.733623	-0.0356154	0.682785	0.0356154
	-	-0.184061	fig|1664.9.peg.522	FIG009688: Thioredoxin					seq13	0.41763	0.638987	-0.184061	0.942607	0.184061
	-	0.224507	fig|1664.9.peg.528	Histidine triad (HIT) nucleotide-binding protein, similarity with At5g48545 and yeast YDL125C (HNT1)					seq13	0.725079	0.463701	0.224507	-1.48403	0.224507
	-	-0.918997	fig|1664.9.peg.529	hypothetical protein					seq13	0.512708	0.596538	-0.918997	1.11601	0.918997
	-	-0.122466	fig|1664.9.peg.530	Foldase protein PrsA precursor (EC 5.2.1.8) @ Foldase clustered with pyrimidine conversion	Membrane Transport;Protein Metabolism	Protein folding;Protein translocation across cytoplasmic membrane	EcsAB transporter affecting expression and secretion of secretory preproteins;Peptidyl-prolyl cis-trans isomerase	KEGG_ENZYME:5.2.1.8	seq13	0.55792	0.569108	-0.122466	1.19619	0.122466
	-	0.230009	fig|1664.9.peg.531	3&#39;->5&#39;exoribonuclease Bsu YhaM	RNA Metabolism	RNA processing and modification	Ribonucleases in Bacillus		seq13	1.66934	0.154814	0.230009	-3.08911	0.230009
	-	-0.101242	fig|1664.9.peg.532	DNA double-strand break repair Rad50 ATPase					seq13	0.271833	0.74378	-0.101242	0.658306	0.101242
	-	-0.186302	fig|1664.9.peg.533	DNA repair exonuclease family protein YhaO	DNA Metabolism	DNA repair	DNA repair, bacterial		seq13	0.637912	0.519069	-0.186302	1.33534	0.186302
	-	-0.273112	fig|1664.9.peg.534	Hypothetical protein SAV1845					seq13	1.80352	0.13771	-0.273112	3.33438	0.273112
	-	0.159364	fig|1664.9.peg.535	Multimodular transpeptidase-transglycosylase (EC 2.4.1.129) (EC 3.4.-.-)	Cell Wall and Capsule	Cell Wall and Capsule - no subcategory	Peptidoglycan Biosynthesis	KEGG_ENZYME:2.4.1.129,KEGG_ENZYME:3.4.-.-	seq13	0.629432	0.524114	0.159364	-1.32073	0.159364
	-	-0.28655	fig|1664.9.peg.538	Osmotically activated L-carnitine/choline ABC transporter, substrate-binding protein OpuCC	Stress Response	Osmotic stress	Choline and Betaine Uptake and Betaine Biosynthesis		seq13	0.613497	0.531967	-0.28655	1.29319	0.28655
	-	0.0800467	fig|1664.9.peg.550	Enolase (EC 4.2.1.11)	Carbohydrates	Central carbohydrate metabolism	Glycolysis and Gluconeogenesis	KEGG_ENZYME:4.2.1.11	seq13	1.12654	0.283638	0.0800467	-2.1537	0.0800467
	-	0.17905	fig|1664.9.peg.551	Triosephosphate isomerase (EC 5.3.1.1)	Carbohydrates	Central carbohydrate metabolism	Glycolysis and Gluconeogenesis	KEGG_ENZYME:5.3.1.1	seq13	1.07611	0.295194	0.17905	-2.06968	0.17905
	-	0.201014	fig|1664.9.peg.552	Phosphoglycerate kinase (EC 2.7.2.3)	Carbohydrates	Central carbohydrate metabolism	Glycolysis and Gluconeogenesis	KEGG_ENZYME:2.7.2.3	seq13	1.15685	0.270145	0.201014	-2.20432	0.201014
	-	0.188904	fig|1664.9.peg.553	NAD-dependent glyceraldehyde-3-phosphate dehydrogenase (EC 1.2.1.12)	Carbohydrates	Central carbohydrate metabolism	Glycolysis and Gluconeogenesis	KEGG_ENZYME:1.2.1.12	seq13	1.48489	0.20019	0.188904	-2.76257	0.188904
	-	0.0108175	fig|1664.9.peg.554	Central glycolytic genes regulator					seq13	0.0202179	0.983667	0.0108175	-0.0594642	0.0108175
	-	-0.16403	fig|1664.9.peg.560	NADH peroxidase Npx (EC 1.11.1.1)				KEGG_ENZYME:1.11.1.1	seq13	1.63314	0.159415	-0.16403	3.02411	0.16403
	-	0.589908	fig|1664.9.peg.563	Threonine dehydratase, catabolic (EC 4.3.1.19)	Amino Acids and Derivatives	Alanine, serine, and glycine;Lysine, threonine, methionine, and cysteine	Glycine and Serine Utilization;Threonine degradation	KEGG_ENZYME:4.3.1.19	seq13	1.82085	0.137616	0.589908	-3.36659	0.589908
	-	-0.304154	fig|1664.9.peg.578	Protein tyrosine/serine phosphatase					seq14	1.265	0.249952	-0.304154	2.38595	0.304154
	-	-0.177912	fig|1664.9.peg.579	Inosine-5&#39;-monophosphate dehydrogenase (EC 1.1.1.205) / CBS domain	Nucleosides and Nucleotides	Purines	Purine conversions	KEGG_ENZYME:1.1.1.205	seq14	1.49174	0.198389	-0.177912	2.77451	0.177912
	-	-0.0671334	fig|1664.9.peg.580	DNA-binding response regulator, OmpR family					seq14	0.2405	0.771167	-0.0671334	0.593093	0.0671334
	-	-0.208842	fig|1664.9.peg.581	Osmosensitive K+ channel histidine kinase KdpD (EC 2.7.3.-)	Potassium metabolism	Potassium metabolism - no subcategory	Potassium homeostasis	KEGG_ENZYME:2.7.3.-	seq14	0.485557	0.611551	-0.208842	1.06722	0.208842
	-	-0.28936	fig|1664.9.peg.582	D-alanyl-D-alanine carboxypeptidase (EC 3.4.16.4)	Cell Wall and Capsule;Protein Metabolism	Cell Wall and Capsule - no subcategory;Protein degradation	Metallocarboxypeptidases (EC 3.4.17.-);Murein Hydrolases;Peptidoglycan Biosynthesis	KEGG_ENZYME:3.4.16.4	seq14	1.2721	0.247145	-0.28936	2.39795	0.28936
	-	-0.192807	fig|1664.9.peg.583	UDP-N-acetylmuramoylalanyl-D-glutamate--L-lysine ligase (EC 6.3.2.7)	Cell Wall and Capsule	Cell Wall and Capsule - no subcategory	Peptidoglycan biosynthesis--gjo	KEGG_ENZYME:6.3.2.7	seq14	2.55189	0.053258	-0.192807	4.86586	0.192807
	-	-0.431532	fig|1664.9.peg.585	Zinc ABC transporter, periplasmic-binding protein ZnuA					seq14	1.51231	0.193125	-0.431532	2.81043	0.431532
	-	-0.173473	fig|1664.9.peg.586	Zinc ABC transporter, ATP-binding protein ZnuC					seq14	1.74123	0.145006	-0.173473	3.21963	0.173473
	-	-0.133824	fig|1664.9.peg.588	Oligoendopeptidase F (EC 3.4.24.-)				KEGG_ENZYME:3.4.24.-	seq14	0.338005	0.68131	-0.133824	0.790757	0.133824
	-	-0.303481	fig|1664.9.peg.589	Cell envelope-associated transcriptional attenuator LytR-CpsA-Psr, subfamily F2 (as in PMID19099556)	Regulation and Cell signaling	Regulation and Cell signaling - no subcategory	Cell envelope-associated LytR-CpsA-Psr transcriptional attenuators		seq14	2.39472	0.0622229	-0.303481	4.51714	0.303481
	-	0.113727	fig|1664.9.peg.591	Transcriptional regulator, GntR family					seq14	0.480958	0.613027	0.113727	-1.0589	0.113727
	-	0.0343804	fig|1664.9.peg.592	Xylulose-5-phosphate phosphoketolase (EC 4.1.2.9) @ Fructose-6-phosphate phosphoketolase (EC 4.1.2.22)	Carbohydrates	Central carbohydrate metabolism;Fermentation	Fermentations: Lactate;Pentose phosphate pathway	KEGG_ENZYME:4.1.2.9,KEGG_ENZYME:4.1.2.22	seq14	0.1805	0.825823	0.0343804	-0.462628	0.0343804
	-	-0.0317593	fig|1664.9.peg.593	Glutamyl-tRNA synthetase (EC 6.1.1.17) @ Glutamyl-tRNA(Gln) synthetase (EC 6.1.1.24)	Protein Metabolism	Protein biosynthesis	tRNA aminoacylation, Glu and Gln	KEGG_ENZYME:6.1.1.17,KEGG_ENZYME:6.1.1.24	seq14	0.215768	0.794136	-0.0317593	0.540278	0.0317593
	-	-0.360662	fig|1664.9.peg.595	2,3-butanediol dehydrogenase, S-alcohol forming, (R)-acetoin-specific (EC 1.1.1.4) / Acetoin (diacetyl) reductase (EC 1.1.1.5)	Carbohydrates	Fermentation	Acetoin, butanediol metabolism	KEGG_ENZYME:1.1.1.4,KEGG_ENZYME:1.1.1.5	seq14	1.14089	0.275572	-0.360662	2.17764	0.360662
	-	-0.445318	fig|1664.9.peg.600	6-phosphogluconate dehydrogenase, decarboxylating (EC 1.1.1.44)	Carbohydrates	Central carbohydrate metabolism;Monosaccharides	D-gluconate and ketogluconates metabolism;Pentose phosphate pathway	KEGG_ENZYME:1.1.1.44	seq14	1.59355	0.170778	-0.445318	2.95356	0.445318
	-	-0.317381	fig|1664.9.peg.601	Gluconokinase (EC 2.7.1.12)	Carbohydrates	Monosaccharides	D-gluconate and ketogluconates metabolism	KEGG_ENZYME:2.7.1.12	seq14	2.23167	0.0752649	-0.317381	4.17194	0.317381
	-	-0.519009	fig|1664.9.peg.603	Acetyltransferase					seq14	2.38458	0.061604	-0.519009	4.4952	0.519009
	-	0.257192	fig|1664.9.peg.607	L-aspartate-beta-decarboxylase					seq14	0.990625	0.323222	0.257192	-1.92761	0.257192
	-	-0.157431	fig|1664.9.peg.590;fig|1664.9.peg.1007	nucleoside transport protein;nucleoside transport protein					seq14;seq21	0.225968	0.786976	-0.157431	0.562213	0.157431
	-	-0.229191	fig|1664.9.peg.608	ABC transporter ATP-binding protein uup					seq15	0.755356	0.449482	-0.229191	1.53515	0.229191
	-	-0.0816507	fig|1664.9.peg.609	tRNA uridine 5-carboxymethylaminomethyl modification enzyme GidA	RNA Metabolism	RNA processing and modification	mnm5U34 biosynthesis bacteria;tRNA modification Bacteria		seq15	0.432325	0.632822	-0.0816507	0.969905	0.0816507
	-	-0.199955	fig|1664.9.peg.610	GTPase and tRNA-U34 5-formylation enzyme TrmE	Protein Metabolism;RNA Metabolism	Protein biosynthesis;RNA processing and modification	mnm5U34 biosynthesis bacteria;tRNA modification Bacteria;Universal GTPases		seq15	1.41255	0.218849	-0.199955	2.63736	0.199955
	-	-0.132426	fig|1664.9.peg.611	RNA-binding protein Jag	Virulence, Disease and Defense	Invasion and intracellular resistance	Mycobacterium virulence operon involved in an unknown function with a Jag Protein and YidC and YidD		seq15	0.548371	0.573985	-0.132426	1.17936	0.132426
	-	-0.157126	fig|1664.9.peg.612	Oligoendopeptidase F (EC 3.4.24.-)				KEGG_ENZYME:3.4.24.-	seq15	0.383874	0.656886	-0.157126	0.879095	0.157126
	-	-0.147404	fig|1664.9.peg.615	Ribonuclease P protein component (EC 3.1.26.5)	RNA Metabolism	RNA processing and modification	tRNA processing	KEGG_ENZYME:3.1.26.5	seq15	0.448134	0.630343	-0.147404	0.999052	0.147404
	-	-0.0641017	fig|1664.9.peg.617	Chromosomal replication initiator protein DnaA	DNA Metabolism	DNA replication	DNA-replication		seq15	0.278873	0.737449	-0.0641017	0.67272	0.0641017
	-	-0.0849266	fig|1664.9.peg.618;fig|1664.9.peg.618;fig|1664.9.peg.618	DNA polymerase III beta subunit (EC 2.7.7.7);DNA polymerase III beta subunit (EC 2.7.7.7);DNA polymerase III beta subunit (EC 2.7.7.7)	DNA Metabolism	DNA replication	DNA-replication	KEGG_ENZYME:2.7.7.7;KEGG_ENZYME:2.7.7.7;KEGG_ENZYME:2.7.7.7	seq15	0.374227	0.662392	-0.0849266	0.860722	0.0849266
	-	0.214272	fig|1664.9.peg.619	FIG002958: hypothetical protein					seq15	0.822504	0.406803	0.214272	-1.64782	0.214272
	-	0.40327	fig|1664.9.peg.620	DNA recombination and repair protein RecF	DNA Metabolism	DNA repair	DNA repair, bacterial RecFOR pathway		seq15	0.987093	0.324734	0.40327	-1.92174	0.40327
	-	-0.0280194	fig|1664.9.peg.621	DNA gyrase subunit B (EC 5.99.1.3)	DNA Metabolism;Virulence, Disease and Defense	DNA replication;Resistance to antibiotics and toxic compounds	DNA topoisomerases, Type II, ATP-dependent;Resistance to fluoroquinolones	KEGG_ENZYME:5.99.1.3	seq15	0.47984	0.610874	-0.0280194	1.05687	0.0280194
	-	-0.109412	fig|1664.9.peg.622	DNA gyrase subunit A (EC 5.99.1.3)	DNA Metabolism;Virulence, Disease and Defense	DNA replication;Resistance to antibiotics and toxic compounds	DNA topoisomerases, Type II, ATP-dependent;Resistance to fluoroquinolones	KEGG_ENZYME:5.99.1.3	seq15	0.554657	0.569544	-0.109412	1.19044	0.109412
	-	0.162385	fig|1664.9.peg.623	SSU ribosomal protein S6p	Protein Metabolism	Protein biosynthesis	Ribosome SSU bacterial		seq15	0.308773	0.713638	0.162385	-0.733048	0.162385
	-	-0.0881577	fig|1664.9.peg.624	Single-stranded DNA-binding protein	DNA Metabolism	DNA repair	DNA repair, bacterial;DNA repair, bacterial RecFOR pathway		seq15	0.180576	0.827953	-0.0881577	0.462799	0.0881577
	-	0.00868607	fig|1664.9.peg.625	SSU ribosomal protein S18p @ SSU ribosomal protein S18p, zinc-independent	Protein Metabolism	Protein biosynthesis	Ribosome SSU bacterial		seq15	0.00812923	0.995664	0.00868607	-0.0242287	0.00868607
	-	0.647068	fig|1664.9.peg.626	Phosphoesterase, DHH family protein					seq15	0.65015	0.512254	0.647068	-1.35638	0.647068
	-	-0.0563149	fig|1664.9.peg.627	LSU ribosomal protein L9p	Protein Metabolism	Protein biosynthesis	Ribosome LSU bacterial		seq15	0.342934	0.68139	-0.0563149	0.800372	0.0563149
	-	-0.206404	fig|1664.9.peg.628	Replicative DNA helicase (EC 3.6.1.-) [SA14-24]	DNA Metabolism	DNA replication	DNA-replication	KEGG_ENZYME:3.6.1.-	seq15	0.876612	0.375881	-0.206404	1.7381	0.206404
	-	-0.0356007	fig|1664.9.peg.629	Xanthine permease	Nucleosides and Nucleotides	Purines	Purine Utilization;Xanthine Metabolism in Bacteria		seq15	0.056682	0.962134	-0.0356007	0.160648	0.0356007
	-	0.0293813	fig|1664.9.peg.630	rRNA small subunit 7-methylguanosine (m7G) methyltransferase GidB	RNA Metabolism	RNA processing and modification	RNA methylation		seq15	0.118532	0.891266	0.0293813	-0.318159	0.0293813
	-	0.03618	fig|1664.9.peg.631	Chromosome (plasmid) partitioning protein ParB	Cell Division and Cell Cycle	Cell Division and Cell Cycle - no subcategory	Bacterial Cytoskeleton		seq15	0.0906073	0.925474	0.03618	-0.24896	0.03618
	-	-0.00254917	fig|1664.9.peg.632	Chromosome (plasmid) partitioning protein ParA	Cell Division and Cell Cycle	Cell Division and Cell Cycle - no subcategory	Bacterial Cytoskeleton		seq15	0.0102969	0.997371	-0.00254917	0.0306152	0.00254917
	-	-0.126764	fig|1664.9.peg.633	Chromosome (plasmid) partitioning protein ParB	Cell Division and Cell Cycle	Cell Division and Cell Cycle - no subcategory	Bacterial Cytoskeleton		seq15	1.26452	0.248972	-0.126764	2.38514	0.126764
	+	-1.28932	fig|1664.9.peg.634	FIG00745276: hypothetical protein					seq15	1.07997	0.297175	-1.28932	2.0761	1.28932
	-	-0.00875378	fig|1664.9.peg.635	GTP-binding and nucleic acid-binding protein YchF	Protein Metabolism	Protein biosynthesis	Universal GTPases		seq15	0.0430872	0.970537	-0.00875378	0.123755	0.00875378
	-	0.0110545	fig|1664.9.peg.636	Integral membrane protein					seq15	0.054031	0.961085	0.0110545	-0.153526	0.0110545
	-	-0.212623	fig|1664.9.peg.637	Putative hydrolase of the alpha/beta superfamily					seq15	0.730324	0.463141	-0.212623	1.49291	0.212623
	-	-0.281229	fig|1664.9.peg.638	Phosphoglycolate phosphatase (EC 3.1.3.18)	Carbohydrates;DNA Metabolism	Central carbohydrate metabolism;DNA repair	2-phosphoglycolate salvage;Glycolate, glyoxylate interconversions	KEGG_ENZYME:3.1.3.18	seq15	1.29449	0.242099	-0.281229	2.43583	0.281229
	-	-0.298529	fig|1664.9.peg.639	Ribonucleotide reduction protein NrdI	Nucleosides and Nucleotides	Nucleosides and Nucleotides - no subcategory	Ribonucleotide reduction		seq15	1.47824	0.199264	-0.298529	2.75101	0.298529
	-	0.0346103	fig|1664.9.peg.644	conserved hypothetical protein					seq15	0.0743477	0.948904	0.0346103	-0.207263	0.0346103
	-	-0.0489945	fig|1664.9.peg.646	Magnesium and cobalt efflux protein CorC	Membrane Transport	Cation transporters	Magnesium transport		seq15	0.152075	0.850152	-0.0489945	0.397762	0.0489945
	-	0.0831618	fig|1664.9.peg.647	oxidoreductase of aldo/keto reductase family, subgroup 1					seq15	0.874644	0.37642	0.0831618	-1.73483	0.0831618
	-	-0.406882	fig|1664.9.peg.649	Putative uncharacterized protein					seq15	1.11824	0.286725	-0.406882	2.13985	0.406882
	-	0.180406	fig|1664.9.peg.651	Epoxyqueuosine (oQ) reductase QueG	RNA Metabolism	RNA processing and modification	Queuosine-Archaeosine Biosynthesis		seq15	0.407918	0.64515	0.180406	-0.924454	0.180406	1
	-	-0.157354	fig|1664.9.peg.652	Protein tyrosine/serine phosphatase					seq15	0.866186	0.38029	-0.157354	1.72073	0.157354
	-	0.105374	fig|1664.9.peg.654	Universal stress protein family					seq15	0.389584	0.654012	0.105374	-0.889923	0.105374
+	-	-0.503046	fig|1664.9.peg.154	Negative regulator of genetic competence MecA	DNA Metabolism	DNA uptake, competence	Gram Positive Competence		seq1	2.67305	0.0471724	-0.503046	5.14625	0.503046
	-	-0.0699673	fig|1664.9.peg.655	Putative ion-channel protein					seq16	0.233835	0.776234	-0.0699673	0.578983	0.0699673
	-	-0.238521	fig|1664.9.peg.663	Translation elongation factor P	Protein Metabolism	Protein biosynthesis	Translation elongation factors bacterial		seq16	0.563167	0.567397	-0.238521	1.20541	0.238521
	-	-0.341266	fig|1664.9.peg.664	hypothetical protein					seq16	2.18208	0.0798679	-0.341266	4.07007	0.341266
	-	-0.565236	fig|1664.9.peg.665	unknown					seq16	1.77507	0.141588	-0.565236	3.28177	0.565236
	-	-0.493663	fig|1664.9.peg.674	GCN5-related N-acetyltransferase					seq16	0.43802	0.635325	-0.493663	0.980431	0.493663
	-	-0.280025	fig|1664.9.peg.676	oxidoreductase of aldo/keto reductase family, subgroup 1					seq16	0.722902	0.462282	-0.280025	1.48035	0.280025
	-	-0.246305	fig|1664.9.peg.679	Predicted oxidoreductase;Myosin-crossreactive antigen ortholog					seq16	1.74057	0.143964	-0.246305	3.21842	0.246305
	-	0.00837612	fig|1664.9.peg.686	Lysyl aminopeptidase (EC 3.4.11.15)				KEGG_ENZYME:3.4.11.15	seq16	0.0359926	0.972789	0.00837612	-0.104123	0.00837612
	-	-0.227237	fig|1664.9.peg.687	Short-chain dehydrogenase/reductase SDR					seq16	0.540414	0.571863	-0.227237	1.16529	0.227237
	-	-0.317847	fig|1664.9.peg.689;fig|1664.9.peg.689	Chromosome initiation inhibitor;Chromosome initiation inhibitor	Regulation and Cell signaling	Regulation and Cell signaling - no subcategory	LysR-family proteins in Escherichia coli		seq16	0.652936	0.510261	-0.317847	1.36116	0.317847
	-	-0.0958018	fig|1664.9.peg.690	Acetylornithine deacetylase (EC 3.5.1.16)				KEGG_ENZYME:3.5.1.16	seq16	0.493159	0.613537	-0.0958018	1.08093	0.0958018
	-	-0.371933	fig|1664.9.peg.693	Thioredoxin					seq16	0.787575	0.424498	-0.371933	1.58932	0.371933
	-	0.0443926	fig|1664.9.peg.702	Transmembrane component of general energizing module of ECF transporters	Membrane Transport	Membrane Transport - no subcategory	ECF class transporters		seq17	0.0722534	0.951139	0.0443926	-0.201811	0.0443926
	-	0.0682859	fig|1664.9.peg.703	ATPase component of general energizing module of ECF transporters	Membrane Transport	Membrane Transport - no subcategory	ECF class transporters		seq17	0.225948	0.78587	0.0682859	-0.56217	0.0682859
	-	-0.149299	fig|1664.9.peg.704	ATPase component of general energizing module of ECF transporters	Membrane Transport	Membrane Transport - no subcategory	ECF class transporters		seq17	0.487433	0.613958	-0.149299	1.0706	0.149299
	-	-0.0453176	fig|1664.9.peg.705	LSU ribosomal protein L17p	Protein Metabolism	Protein biosynthesis	Ribosome LSU bacterial		seq17	0.194292	0.814555	-0.0453176	0.493344	0.0453176
	-	-0.195244	fig|1664.9.peg.706	DNA-directed RNA polymerase alpha subunit (EC 2.7.7.6)	RNA Metabolism	Transcription	RNA polymerase bacterial	KEGG_ENZYME:2.7.7.6	seq17	1.02336	0.310534	-0.195244	1.98199	0.195244
	-	-0.177035	fig|1664.9.peg.707	SSU ribosomal protein S11p (S14e)	Protein Metabolism	Protein biosynthesis	Ribosome SSU bacterial		seq17	1.25843	0.247509	-0.177035	2.37487	0.177035
	-	-0.0680361	fig|1664.9.peg.708	SSU ribosomal protein S13p (S18e)	Protein Metabolism	Protein biosynthesis	Ribosome SSU bacterial		seq17	0.314811	0.707169	-0.0680361	0.745065	0.0680361
	-	0.385033	fig|1664.9.peg.709	Translation initiation factor 1	Protein Metabolism	Protein biosynthesis	Translation initiation factors bacterial		seq17	0.776264	0.433223	0.385033	-1.57033	0.385033
	-	0.360733	fig|1664.9.peg.710	Adenylate kinase (EC 2.7.4.3)	Nucleosides and Nucleotides	Purines	Purine conversions	KEGG_ENZYME:2.7.4.3	seq17	1.28897	0.243921	0.360733	-2.42648	0.360733
	-	0.0183582	fig|1664.9.peg.711	Preprotein translocase secY subunit (TC 3.A.5.1.1)					seq17	0.0123662	0.99598	0.0183582	-0.0366835	0.0183582
	-	-0.267845	fig|1664.9.peg.712	LSU ribosomal protein L15p (L27Ae)	Protein Metabolism	Protein biosynthesis	Ribosome LSU bacterial		seq17	0.49989	0.60921	-0.267845	1.09304	0.267845
	-	0.273905	fig|1664.9.peg.713	LSU ribosomal protein L30p (L7e)	Protein Metabolism	Protein biosynthesis	Ribosome LSU bacterial		seq17	0.249326	0.763525	0.273905	-0.611645	0.273905
	-	-0.187339	fig|1664.9.peg.714	SSU ribosomal protein S5p (S2e)	Protein Metabolism	Protein biosynthesis;Protein processing and modification	Ribosomal protein S5p acylation;Ribosome SSU bacterial		seq17	1.762	0.141968	-0.187339	3.25773	0.187339
	-	-0.193573	fig|1664.9.peg.715	LSU ribosomal protein L18p (L5e)	Protein Metabolism	Protein biosynthesis	Ribosome LSU bacterial		seq17	0.975045	0.330438	-0.193573	1.90174	0.193573
	-	-0.00131273	fig|1664.9.peg.716	LSU ribosomal protein L6p (L9e)	Protein Metabolism	Protein biosynthesis	Ribosome LSU bacterial		seq17	0.00427885	0.998968	-0.00131273	0.0128083	0.00131273
	-	0.160887	fig|1664.9.peg.717	SSU ribosomal protein S8p (S15Ae)	Protein Metabolism	Protein biosynthesis	Ribosome SSU bacterial		seq17	1.22202	0.251793	0.160887	-2.31354	0.160887
	-	0.025032	fig|1664.9.peg.718	LSU ribosomal protein L5p (L11e)	Protein Metabolism	Protein biosynthesis	Ribosome LSU bacterial		seq17	0.109514	0.90185	0.025032	-0.296126	0.025032
	-	0.483265	fig|1664.9.peg.719	LSU ribosomal protein L24p (L26e)	Protein Metabolism	Protein biosynthesis	Ribosome LSU bacterial		seq17	1.01771	0.313478	0.483265	-1.97259	0.483265
	-	-0.109332	fig|1664.9.peg.720	LSU ribosomal protein L14p (L23e)	Protein Metabolism	Protein biosynthesis	Ribosome LSU bacterial		seq17	0.49728	0.61159	-0.109332	1.08835	0.109332
	-	0.0664539	fig|1664.9.peg.721	SSU ribosomal protein S17p (S11e)	Protein Metabolism	Protein biosynthesis	Ribosome SSU bacterial		seq17	0.173032	0.838994	0.0664539	-0.445797	0.0664539
	-	-0.768262	fig|1664.9.peg.722	LSU ribosomal protein L29p (L35e)	Protein Metabolism	Protein biosynthesis	Ribosome LSU bacterial		seq17	1.56437	0.18	-0.768262	2.9019	0.768262
	-	0.612935	fig|1664.9.peg.723	LSU ribosomal protein L16p (L10e)	Protein Metabolism	Protein biosynthesis	Ribosome LSU bacterial		seq17	0.405089	0.645857	0.612935	-0.919147	0.612935
	-	-0.0123582	fig|1664.9.peg.724	SSU ribosomal protein S3p (S3e)	Protein Metabolism	Protein biosynthesis	Ribosome SSU bacterial		seq17	0.0356014	0.972537	-0.0123582	0.103032	0.0123582
	-	0.156115	fig|1664.9.peg.725	LSU ribosomal protein L22p (L17e)	Protein Metabolism	Protein biosynthesis	Ribosome LSU bacterial		seq17	0.277025	0.737191	0.156115	-0.668945	0.156115
	-	-0.442501	fig|1664.9.peg.726	SSU ribosomal protein S19p (S15e)	Protein Metabolism	Protein biosynthesis	Ribosome SSU bacterial		seq17	0.486849	0.612249	-0.442501	1.06955	0.442501
	-	-0.0537043	fig|1664.9.peg.727	LSU ribosomal protein L2p (L8e)	Protein Metabolism	Protein biosynthesis	Ribosome LSU bacterial		seq17	0.142122	0.860739	-0.0537043	0.37451	0.0537043
	-	0.0709906	fig|1664.9.peg.728	LSU ribosomal protein L23p (L23Ae)	Protein Metabolism	Protein biosynthesis	Ribosome LSU bacterial		seq17	0.171013	0.840597	0.0709906	-0.441221	0.0709906
	-	0.28871	fig|1664.9.peg.729	LSU ribosomal protein L4p (L1e)	Protein Metabolism	Protein biosynthesis	Ribosome LSU bacterial		seq17	0.966936	0.332117	0.28871	-1.88827	0.28871
	-	0.0164042	fig|1664.9.peg.730	LSU ribosomal protein L3p (L3e)	Protein Metabolism	Protein biosynthesis	Ribosome LSU bacterial		seq17	0.0378811	0.97195	0.0164042	-0.109375	0.0164042
	-	0.102135	fig|1664.9.peg.731	SSU ribosomal protein S10p (S20e)	Protein Metabolism	Protein biosynthesis	Ribosome SSU bacterial		seq17	0.581743	0.55373	0.102135	-1.23796	0.102135
	-	-0.688167	fig|1664.9.peg.732	Nicotinamidase (EC 3.5.1.19)	Cofactors, Vitamins, Prosthetic Groups, Pigments;Miscellaneous	NAD and NADP;Plant-Prokaryote DOE project	NAD and NADP cofactor biosynthesis global;Niacin-Choline transport and metabolism	KEGG_ENZYME:3.5.1.19	seq17	0.619293	0.529999	-0.688167	1.30322	0.688167
	-	-0.00936031	fig|1664.9.peg.733	Translation elongation factor G	Protein Metabolism;Virulence, Disease and Defense	Invasion and intracellular resistance;Protein biosynthesis	Mycobacterium virulence operon involved in protein synthesis (SSU ribosomal proteins);Translation elongation factor G family;Translation elongation factors bacterial;Universal GTPases		seq17	0.0548706	0.96268	-0.00936031	0.155785	0.00936031
	-	0.165599	fig|1664.9.peg.734	SSU ribosomal protein S7p (S5e)	Protein Metabolism;Virulence, Disease and Defense	Invasion and intracellular resistance;Protein biosynthesis	Mycobacterium virulence operon involved in protein synthesis (SSU ribosomal proteins);Ribosome SSU bacterial		seq17	0.475347	0.6135	0.165599	-1.04873	0.165599
	-	-0.209379	fig|1664.9.peg.735	SSU ribosomal protein S12p (S23e)	Protein Metabolism;Virulence, Disease and Defense	Invasion and intracellular resistance;Protein biosynthesis	Mycobacterium virulence operon involved in protein synthesis (SSU ribosomal proteins);Ribosome SSU bacterial		seq17	0.47613	0.613631	-0.209379	1.05015	0.209379
	-	-0.159658	fig|1664.9.peg.737	Nicotinamidase/isochorismatase family protein	Cofactors, Vitamins, Prosthetic Groups, Pigments	NAD and NADP	NAD and NADP cofactor biosynthesis global		seq17	0.198417	0.809118	-0.159658	0.502441	0.159658
	-	-0.0846286	fig|1664.9.peg.738	DNA-directed RNA polymerase beta&#39;subunit (EC 2.7.7.6)	RNA Metabolism;Virulence, Disease and Defense	Invasion and intracellular resistance;Transcription	Mycobacterium virulence operon involved in DNA transcription;RNA polymerase bacterial	KEGG_ENZYME:2.7.7.6	seq17	1.5768	0.176197	-0.0846286	2.92388	0.0846286
	-	-0.17915	fig|1664.9.peg.739	DNA-directed RNA polymerase beta subunit (EC 2.7.7.6)	RNA Metabolism;Virulence, Disease and Defense	Invasion and intracellular resistance;Transcription	Mycobacterium virulence operon involved in DNA transcription;RNA polymerase bacterial	KEGG_ENZYME:2.7.7.6	seq17	1.976	0.109403	-0.17915	3.6609	0.17915
	-	-0.376078	fig|1664.9.peg.740	Possible carboxymuconolactone decarboxylase family protein (EC 4.1.1.44)				KEGG_ENZYME:4.1.1.44	seq17	1.25381	0.248932	-0.376078	2.36707	0.376078
	+	1.18589	fig|1664.9.peg.742	Fructose-1,6-bisphosphatase, Bacillus type (EC 3.1.3.11)	Carbohydrates	Central carbohydrate metabolism	Glycolysis and Gluconeogenesis	KEGG_ENZYME:3.1.3.11	seq17	2.29579	0.0720351	1.18589	-4.30579	1.18589
	-	-0.0414996	fig|1664.9.peg.743	ATP-dependent Clp protease, ATP-binding subunit ClpC / Negative regulator of genetic competence clcC/mecB	Protein Metabolism	Protein degradation	Proteolysis in bacteria, ATP-dependent		seq17	0.682906	0.494935	-0.0414996	1.41241	0.0414996
	-	-0.401189	fig|1664.9.peg.744	Transcriptional regulator CtsR	Protein Metabolism	Protein degradation	Proteolysis in bacteria, ATP-dependent		seq17	1.03239	0.306354	-0.401189	1.99698	0.401189
	-	-0.926322	fig|1664.9.peg.748	Glycine cleavage system H protein	Amino Acids and Derivatives	Alanine, serine, and glycine	Glycine and Serine Utilization		seq18	0.429479	0.634598	-0.926322	0.964633	0.926322
	-	0.13535	fig|1664.9.peg.750	FIG00742815: hypothetical protein					seq18	0.216305	0.795434	0.13535	-0.541438	0.13535
	-	-0.116252	fig|1664.9.peg.753	Rod shape-determining protein MreB	Cell Division and Cell Cycle	Cell Division and Cell Cycle - no subcategory	Bacterial Cytoskeleton		seq18	0.454756	0.626891	-0.116252	1.0112	0.116252
	-	0.0828395	fig|1664.9.peg.754	UDP-N-acetylglucosamine 1-carboxyvinyltransferase (EC 2.5.1.7)	Cell Wall and Capsule	Cell Wall and Capsule - no subcategory	Peptidoglycan Biosynthesis;UDP-N-acetylmuramate from Fructose-6-phosphate Biosynthesis	KEGG_ENZYME:2.5.1.7	seq18	0.425403	0.634639	0.0828395	-0.957071	0.0828395
	-	0.125812	fig|1664.9.peg.756	ATP synthase epsilon chain (EC 3.6.3.14)				KEGG_ENZYME:3.6.3.14	seq18	0.0511227	0.964087	0.125812	-0.145673	0.125812
	-	-0.0457335	fig|1664.9.peg.757	ATP synthase beta chain (EC 3.6.3.14)				KEGG_ENZYME:3.6.3.14	seq18	0.447187	0.629276	-0.0457335	0.997311	0.0457335
	-	-0.0870948	fig|1664.9.peg.758	ATP synthase gamma chain (EC 3.6.3.14)				KEGG_ENZYME:3.6.3.14	seq18	0.473867	0.609463	-0.0870948	1.04604	0.0870948
	-	0.0327969	fig|1664.9.peg.759	ATP synthase alpha chain (EC 3.6.3.14)				KEGG_ENZYME:3.6.3.14	seq18	0.282721	0.733199	0.0327969	-0.680564	0.0327969
	-	-0.244974	fig|1664.9.peg.760	ATP synthase delta chain (EC 3.6.3.14)				KEGG_ENZYME:3.6.3.14	seq18	0.755171	0.448414	-0.244974	1.53484	0.244974
	-	-0.0300198	fig|1664.9.peg.761	ATP synthase F0 sector subunit b					seq18	0.0499077	0.963348	-0.0300198	0.14238	0.0300198
	-	-0.429091	fig|1664.9.peg.762	ATP synthase F0 sector subunit c					seq18	1.1058	0.289085	-0.429091	2.11911	0.429091
	-	0.153544	fig|1664.9.peg.764	Uracil phosphoribosyltransferase (EC 2.4.2.9)	Nucleosides and Nucleotides	Pyrimidines	De Novo Pyrimidine Synthesis;pyrimidine conversions	KEGG_ENZYME:2.4.2.9	seq18	0.725191	0.464837	0.153544	-1.48422	0.153544
	-	0.216361	fig|1664.9.peg.765	Serine hydroxymethyltransferase (EC 2.1.2.1)	Amino Acids and Derivatives;Cofactors, Vitamins, Prosthetic Groups, Pigments	Alanine, serine, and glycine;Folate and pterines	5-FCL-like protein;Glycine and Serine Utilization;Glycine Biosynthesis;Serine Biosynthesis	KEGG_ENZYME:2.1.2.1	seq18	1.44438	0.209903	0.216361	-2.69227	0.216361
	-	0.17571	fig|1664.9.peg.766	TsaC protein (YrdC-Sua5 domains) required for threonylcarbamoyladenosine t(6)A37 modification in tRNA					seq18	0.917038	0.358039	0.17571	-1.80537	0.17571
	-	-0.0791802	fig|1664.9.peg.768	Peptide chain release factor 1	Protein Metabolism	Protein biosynthesis	Translation termination factors bacterial		seq18	0.188741	0.815905	-0.0791802	0.481037	0.0791802
	-	-0.152695	fig|1664.9.peg.769	Thymidine kinase (EC 2.7.1.21)	Nucleosides and Nucleotides	Pyrimidines	pyrimidine conversions	KEGG_ENZYME:2.7.1.21	seq18	0.219019	0.792757	-0.152695	0.547293	0.152695
	-	-0.00495863	fig|1664.9.peg.770	proposed amino acid ligase found clustered with an amidotransferase					seq18	0.0245733	0.978278	-0.00495863	0.0719385	0.00495863
	-	0.251931	fig|1664.9.peg.771	Putative amidotransferase similar to cobyric acid synthase					seq18	1.07919	0.29539	0.251931	-2.0748	0.251931
	-	0.384965	fig|1664.9.peg.777	Mannose-6-phosphate isomerase (EC 5.3.1.8)	Carbohydrates	Monosaccharides	Mannose Metabolism	KEGG_ENZYME:5.3.1.8	seq18	2.20775	0.0784224	0.384965	-4.12262	0.384965
	-	-0.104747	fig|1664.9.peg.778	Beta-lactamase class C and other penicillin binding proteins	Virulence, Disease and Defense	Resistance to antibiotics and toxic compounds	Beta-lactamase		seq18	0.488971	0.61561	-0.104747	1.07338	0.104747
	-	0.0590615	fig|1664.9.peg.779	Lipid A export ATP-binding/permease protein MsbA					seq18	0.163608	0.845796	0.0590615	-0.424347	0.0590615
	-	-0.266822	fig|1664.9.peg.780	ABC-type multidrug/protein/lipid transport system, ATPase component					seq18	0.450724	0.629038	-0.266822	1.00381	0.266822
	-	-0.0494871	fig|1664.9.peg.783	Cold shock protein CspA	Stress Response	Cold shock	Cold shock, CspA family of proteins		seq18	0.0931119	0.924782	-0.0494871	0.255287	0.0494871
	-	0.202474	fig|1664.9.peg.785	unknown					seq18	0.868815	0.380328	0.202474	-1.72512	0.202474
	-	0.307659	fig|1664.9.peg.788	Methylglyoxal synthase (EC 4.2.3.3)	Carbohydrates	Central carbohydrate metabolism	Methylglyoxal Metabolism	KEGG_ENZYME:4.2.3.3	seq18	1.23154	0.253336	0.307659	-2.32956	0.307659
	-	0.548442	fig|1664.9.peg.790	Ferrichrome-binding periplasmic protein precursor (TC 3.A.1.14.3)					seq19	2.18059	0.0790886	0.548442	-4.06702	0.548442
	-	-0.187995	fig|1664.9.peg.797	Nucleoside 5-triphosphatase RdgB (dHAPTP, dITP, XTP-specific) (EC 3.6.1.15)	Nucleosides and Nucleotides;Stress Response	Detoxification;Heat shock	Heat shock dnaK gene cluster extended;Housecleaning nucleoside triphosphate pyrophosphatases	KEGG_ENZYME:3.6.1.15	seq19	1.02836	0.308093	-0.187995	1.99028	0.187995
	-	-0.144205	fig|1664.9.peg.799	Inosine-5&#39;-monophosphate dehydrogenase (EC 1.1.1.205)	Nucleosides and Nucleotides	Purines	Purine conversions	KEGG_ENZYME:1.1.1.205	seq19	0.433798	0.631867	-0.144205	0.97263	0.144205
	-	-0.363797	fig|1664.9.peg.803	Pyridoxamine 5&#39;-phosphate oxidase (EC 1.4.3.5)				KEGG_ENZYME:1.4.3.5	seq19	1.35095	0.230702	-0.363797	2.53182	0.363797
	-	0.225153	fig|1664.9.peg.804	FIG00743537: hypothetical protein					seq19	0.923072	0.358925	0.225153	-1.8154	0.225153
	-	0.128119	fig|1664.9.peg.805	Proline dipeptidase (EC 3.4.13.9)				KEGG_ENZYME:3.4.13.9	seq19	0.361616	0.671507	0.128119	-0.836543	0.128119
	-	-0.260847	fig|1664.9.peg.806	Catabolite control protein A	Regulation and Cell signaling	Regulation and Cell signaling - no subcategory	HPr catabolite repression system		seq19	0.931614	0.3531	-0.260847	1.82959	0.260847
	-	0.0534496	fig|1664.9.peg.807	Multimodular transpeptidase-transglycosylase (EC 2.4.1.129) (EC 3.4.-.-)	Cell Wall and Capsule	Cell Wall and Capsule - no subcategory	Peptidoglycan Biosynthesis	KEGG_ENZYME:2.4.1.129,KEGG_ENZYME:3.4.-.-	seq19	0.313922	0.707484	0.0534496	-0.7433	0.0534496
	-	0.00124741	fig|1664.9.peg.808	Glucosamine-6-phosphate deaminase (EC 3.5.99.6)	Carbohydrates;Cell Wall and Capsule	Aminosugars;Capsular and extracellular polysacchrides	Chitin and N-acetylglucosamine utilization;Sialic Acid Metabolism	KEGG_ENZYME:3.5.99.6	seq19	0.00363626	0.997135	0.00124741	-0.0108928	0.00124741
	-	0.406978	fig|1664.9.peg.813	Acetylornithine deacetylase/Succinyl-diaminopimelate desuccinylase and related deacylases					seq19	2.271	0.073956	0.406978	-4.25375	0.406978
	-	-0.329719	fig|1664.9.peg.819	5&#39;-nucleotidase family protein in cluster with NagD-like phosphatase	Nucleosides and Nucleotides	Purines	Purine conversions		seq19	0.427114	0.634498	-0.329719	0.960247	0.329719
	-	-0.167309	fig|1664.9.peg.820	Hypothetical DUF1027 domain protein					seq19	0.0770675	0.94649	-0.167309	0.214315	0.167309
	-	0.0782561	fig|1664.9.peg.821	Hypothetical NagD-like phosphatase	Cofactors, Vitamins, Prosthetic Groups, Pigments	Pyridoxine	Pyridoxin(Vitamin B6) Degradation Pathway		seq19	0.283272	0.733402	0.0782561	-0.681685	0.0782561
	-	0.430414	fig|1664.9.peg.824	Thioredoxin reductase (EC 1.8.1.9)	Nucleosides and Nucleotides;Sulfur Metabolism	Pyrimidines;Sulfur Metabolism - no subcategory	pyrimidine conversions;Thioredoxin-disulfide reductase	KEGG_ENZYME:1.8.1.9	seq19	1.5363	0.18661	0.430414	-2.85247	0.430414
	-	0.364552	fig|1664.9.peg.825	Peptidyl-prolyl cis-trans isomerase (EC 5.2.1.8)	RNA Metabolism	RNA processing and modification	Queuosine-Archaeosine Biosynthesis	KEGG_ENZYME:5.2.1.8	seq19	2.01025	0.10346	0.364552	-3.72738	0.364552
	-	-0.00924826	fig|1664.9.peg.826	SSU ribosomal protein S1p	Protein Metabolism	Protein biosynthesis	Ribosome SSU bacterial		seq19	0.0169512	0.98663	-0.00924826	0.0500325	0.00924826
	-	0.247293	fig|1664.9.peg.827	hypothetical protein					seq19	0.796592	0.42426	0.247293	-1.60444	0.247293
	-	-0.027637	fig|1664.9.peg.847	Xaa-Pro dipeptidyl-peptidase (EC 3.4.14.11)				KEGG_ENZYME:3.4.14.11	seq2	0.112936	0.899355	-0.027637	0.304521	0.027637
	-	0.10004	fig|1664.9.peg.848	Acyl-CoA hydrolase (EC 3.1.2.20)				KEGG_ENZYME:3.1.2.20	seq2	0.294455	0.728265	0.10004	-0.704334	0.10004
	-	0.20482	fig|1664.9.peg.851	FIG00743123: hypothetical protein					seq2	0.705063	0.476557	0.20482	-1.45011	0.20482
	-	-0.447851	fig|1664.9.peg.852	Beta-lactamase class C and other penicillin binding proteins	Virulence, Disease and Defense	Resistance to antibiotics and toxic compounds	Beta-lactamase		seq2	0.34893	0.675385	-0.447851	0.812028	0.447851
	-	0.596683	fig|1664.9.peg.853	Glycerol kinase (EC 2.7.1.30)	Carbohydrates;Fatty Acids, Lipids, and Isoprenoids	Phospholipids;Sugar alcohols	Glycerol and Glycerol-3-phosphate Uptake and Utilization;Glycerolipid and Glycerophospholipid Metabolism in Bacteria	KEGG_ENZYME:2.7.1.30	seq2	2.05205	0.0962032	0.596683	-3.80933	0.596683
	-	0.372616	fig|1664.9.peg.854	Aerobic glycerol-3-phosphate dehydrogenase (EC 1.1.5.3)	Carbohydrates;Fatty Acids, Lipids, and Isoprenoids;Respiration	Electron donating reactions;Phospholipids;Sugar alcohols	Glycerol and Glycerol-3-phosphate Uptake and Utilization;Glycerolipid and Glycerophospholipid Metabolism in Bacteria;Respiratory dehydrogenases 1	KEGG_ENZYME:1.1.5.3	seq2	2.25328	0.0736874	0.372616	-4.21677	0.372616
	-	0.328324	fig|1664.9.peg.871	TetR family regulatory protein of MDR cluster					seq2	0.475094	0.612625	0.328324	-1.04827	0.328324
	-	-0.222672	fig|1664.9.peg.872	LSU ribosomal protein L21p	Protein Metabolism	Protein biosynthesis	Ribosome LSU bacterial		seq2	0.379201	0.660534	-0.222672	0.870208	0.222672
	-	0.173199	fig|1664.9.peg.874	LSU ribosomal protein L27p	Protein Metabolism	Protein biosynthesis	Ribosome LSU bacterial		seq2	0.755098	0.447236	0.173199	-1.53472	0.173199
	-	0.0948253	fig|1664.9.peg.875	Translation elongation factor P	Protein Metabolism	Protein biosynthesis	Translation elongation factors bacterial		seq2	0.430298	0.63459	0.0948253	-0.96615	0.0948253
	-	-0.126496	fig|1664.9.peg.876	Alkaline shock protein					seq2	0.474729	0.610688	-0.126496	1.04761	0.126496
	-	-0.182487	fig|1664.9.peg.877	Transcription termination protein NusB	RNA Metabolism	Transcription	Transcription factors bacterial		seq2	0.611418	0.533241	-0.182487	1.28959	0.182487
	-	0.0871487	fig|1664.9.peg.878	Methylenetetrahydrofolate dehydrogenase (NADP+) (EC 1.5.1.5) / Methenyltetrahydrofolate cyclohydrolase (EC 3.5.4.9)	Carbohydrates;Cofactors, Vitamins, Prosthetic Groups, Pigments	Folate and pterines;One-carbon Metabolism	5-FCL-like protein;One-carbon metabolism by tetrahydropterines	KEGG_ENZYME:1.5.1.5,KEGG_ENZYME:3.5.4.9	seq2	0.259659	0.755694	0.0871487	-0.63318	0.0871487
	-	-0.234528	fig|1664.9.peg.879	Exodeoxyribonuclease VII large subunit (EC 3.1.11.6)	DNA Metabolism	DNA repair	DNA repair, bacterial	KEGG_ENZYME:3.1.11.6	seq2	0.757826	0.449458	-0.234528	1.53932	0.234528
	+	2.06244	fig|1664.9.peg.880	Exodeoxyribonuclease VII small subunit (EC 3.1.11.6)	DNA Metabolism	DNA repair	DNA repair, bacterial	KEGG_ENZYME:3.1.11.6	seq2	1.39196	0.221229	2.06244	-2.60197	2.06244
	-	0.0443935	fig|1664.9.peg.887	Guanylate kinase (EC 2.7.4.8)	Nucleosides and Nucleotides	Purines	Purine conversions	KEGG_ENZYME:2.7.4.8	seq2	0.0685328	0.949952	0.0443935	-0.192076	0.0443935
	-	-0.22755	fig|1664.9.peg.888	DNA-directed RNA polymerase omega subunit (EC 2.7.7.6)	RNA Metabolism	Transcription	RNA polymerase bacterial	KEGG_ENZYME:2.7.7.6	seq2	0.807546	0.41612	-0.22755	1.6228	0.22755
	-	0.234498	fig|1664.9.peg.889	Phosphopantothenoylcysteine decarboxylase (EC 4.1.1.36) / Phosphopantothenoylcysteine synthetase (EC 6.3.2.5)	Cofactors, Vitamins, Prosthetic Groups, Pigments	Coenzyme A	Coenzyme A Biosynthesis	KEGG_ENZYME:4.1.1.36,KEGG_ENZYME:6.3.2.5	seq2	1.07866	0.294601	0.234498	-2.07393	0.234498
	-	0.125166	fig|1664.9.peg.891	Methionyl-tRNA formyltransferase (EC 2.1.2.9)	Protein Metabolism	Protein biosynthesis	Translation initiation factors bacterial	KEGG_ENZYME:2.1.2.9	seq2	1.00382	0.320222	0.125166	-1.94952	0.125166
	-	0.0679913	fig|1664.9.peg.892	Ribosomal RNA small subunit methyltransferase B (EC 2.1.1.-)				KEGG_ENZYME:2.1.1.-	seq2	0.469198	0.614826	0.0679913	-1.03756	0.0679913
	-	0.174171	fig|1664.9.peg.893	Protein serine/threonine phosphatase PrpC, regulation of stationary phase					seq2	0.557695	0.56812	0.174171	-1.19579	0.174171
	-	0.218712	fig|1664.9.peg.895	Ribosome small subunit-stimulated GTPase EngC	Protein Metabolism	Protein biosynthesis	Universal GTPases		seq2	1.23278	0.253817	0.218712	-2.33164	0.218712
	-	0.149244	fig|1664.9.peg.896	Ribulose-phosphate 3-epimerase (EC 5.1.3.1)	Carbohydrates	Central carbohydrate metabolism	Pentose phosphate pathway	KEGG_ENZYME:5.1.3.1	seq2	0.572928	0.559888	0.149244	-1.22254	0.149244
	+	-1.65443	fig|1664.9.peg.898	LSU ribosomal protein L28p @ LSU ribosomal protein L28p, zinc-independent	Protein Metabolism	Protein biosynthesis	Ribosome LSU bacterial		seq2	0.5256	0.58533	-1.65443	1.139	1.65443
	-	0.0308666	fig|1664.9.peg.900	Dihydroxyacetone kinase family protein	Fatty Acids, Lipids, and Isoprenoids	Phospholipids	Glycerolipid and Glycerophospholipid Metabolism in Bacteria		seq2	0.137982	0.865581	0.0308666	-0.364749	0.0308666
	-	0.0515981	fig|1664.9.peg.902	Phosphate:acyl-ACP acyltransferase PlsX	Fatty Acids, Lipids, and Isoprenoids	Phospholipids	Glycerolipid and Glycerophospholipid Metabolism in Bacteria		seq2	0.20277	0.804432	0.0515981	-0.511999	0.0515981
	+	-1.10615	fig|1664.9.peg.903	Acyl carrier protein	Fatty Acids, Lipids, and Isoprenoids	Fatty acids;Phospholipids	Fatty Acid Biosynthesis FASII;Glycerolipid and Glycerophospholipid Metabolism in Bacteria		seq2	0.478603	0.611378	-1.10615	1.05463	1.10615
	-	-0.146282	fig|1664.9.peg.904	Oligopeptide ABC transporter, periplasmic oligopeptide-binding protein OppA (TC 3.A.1.5.1)	Membrane Transport;Regulation and Cell signaling	ABC transporters;Regulation and Cell signaling - no subcategory	ABC transporter oligopeptide (TC 3.A.1.5.1);Sex pheromones in Enterococcus faecalis and other Firmicutes		seq2	0.751197	0.448765	-0.146282	1.52814	0.146282
	-	-0.2204	fig|1664.9.peg.906	Oligopeptide transport system permease protein OppC (TC 3.A.1.5.1)	Membrane Transport	ABC transporters	ABC transporter oligopeptide (TC 3.A.1.5.1)		seq2	0.227081	0.787251	-0.2204	0.564593	0.2204
	-	-0.00620317	fig|1664.9.peg.907	Oligopeptide transport ATP-binding protein OppD (TC 3.A.1.5.1)	Membrane Transport	ABC transporters	ABC transporter oligopeptide (TC 3.A.1.5.1)		seq2	0.0113249	0.996129	-0.00620317	0.0336333	0.00620317
	-	-0.465302	fig|1664.9.peg.908	Oligopeptide transport ATP-binding protein OppF (TC 3.A.1.5.1)	Membrane Transport	ABC transporters	ABC transporter oligopeptide (TC 3.A.1.5.1)		seq2	0.487461	0.615192	-0.465302	1.07065	0.465302
	-	0.053813	fig|1664.9.peg.909	Ribonuclease III (EC 3.1.26.3)	RNA Metabolism	RNA processing and modification	RNA processing and degradation, bacterial	KEGG_ENZYME:3.1.26.3	seq2	0.189516	0.817843	0.053813	-0.48276	0.053813
	-	0.0129294	fig|1664.9.peg.910	Chromosome partition protein smc	DNA Metabolism	DNA Metabolism - no subcategory	DNA structural proteins, bacterial		seq2	0.0686036	0.950958	0.0129294	-0.192262	0.0129294
	-	-0.0808115	fig|1664.9.peg.911	Signal recognition particle receptor protein FtsY (=alpha subunit) (TC 3.A.5.1.1)	Membrane Transport;Protein Metabolism	Protein biosynthesis;Protein translocation across cytoplasmic membrane	Bacterial signal recognition particle (SRP);Universal GTPases		seq2	0.266655	0.749268	-0.0808115	0.647652	0.0808115
	+	1.02043	fig|1664.9.peg.914	Glycerate kinase (EC 2.7.1.31)	Amino Acids and Derivatives;Carbohydrates;Fatty Acids, Lipids, and Isoprenoids	Alanine, serine, and glycine;Monosaccharides;Organic acids;Phospholipids	D-galactarate, D-glucarate and D-glycerate catabolism;D-galactarate, D-glucarate and D-glycerate catabolism - gjo;Glycerate metabolism;Glycerolipid and Glycerophospholipid Metabolism in Bacteria;Glycine and Serine Utilization	KEGG_ENZYME:2.7.1.31	seq2	1.87613	0.131704	1.02043	-3.4702	1.02043
	-	-0.171978	fig|1664.9.peg.916	Signal recognition particle, subunit Ffh SRP54 (TC 3.A.5.1.1)	Membrane Transport;Protein Metabolism	Protein biosynthesis;Protein translocation across cytoplasmic membrane	Bacterial signal recognition particle (SRP);Universal GTPases		seq2	1.80765	0.140458	-0.171978	3.34204	0.171978
	-	-0.0275908	fig|1664.9.peg.917	SSU ribosomal protein S16p	Protein Metabolism	Protein biosynthesis	Ribosome SSU bacterial		seq2	0.0309313	0.971791	-0.0275908	0.0899491	0.0275908
	-	0.588627	fig|1664.9.peg.918	KH domain RNA binding protein YlqC					seq2	1.75876	0.141756	0.588627	-3.25176	0.588627
	-	-0.126999	fig|1664.9.peg.919	16S rRNA processing protein RimM	Protein Metabolism	Protein biosynthesis	Ribosome biogenesis bacterial		seq2	0.460495	0.623553	-0.126999	1.02169	0.126999
	-	0.0551867	fig|1664.9.peg.920	tRNA (Guanine37-N1) -methyltransferase (EC 2.1.1.31)	Protein Metabolism;RNA Metabolism	Protein biosynthesis;RNA processing and modification	Ribosome biogenesis bacterial;RNA methylation;tRNA modification Bacteria	KEGG_ENZYME:2.1.1.31	seq2	0.243414	0.77055	0.0551867	-0.599234	0.0551867
	-	0.141051	fig|1664.9.peg.921	LSU ribosomal protein L19p	Protein Metabolism	Protein biosynthesis	Ribosome LSU bacterial		seq2	0.259238	0.755287	0.141051	-0.632308	0.141051
	-	-0.0228353	fig|1664.9.peg.927	Phage protein					seq2	0.0381231	0.972541	-0.0228353	0.110047	0.0228353
	+	-1.69466	fig|1664.9.peg.930	Transcriptional regulator					seq2	1.3766	0.225148	-1.69466	2.57565	1.69466
	+	2.19965	fig|1664.9.peg.933	hypothetical protein					seq2	0.890854	0.371838	2.19965	-1.76182	2.19965
	-	0.208067	fig|1664.9.peg.938	GTP pyrophosphokinase (EC 2.7.6.5), (p)ppGpp synthetase I	Regulation and Cell signaling	Regulation and Cell signaling - no subcategory	Stringent Response, (p)ppGpp metabolism	KEGG_ENZYME:2.7.6.5	seq2	1.67968	0.15238	0.208067	-3.10777	0.208067
	-	-0.125866	fig|1664.9.peg.944	rRNA small subunit methyltransferase H	RNA Metabolism	RNA processing and modification	16S rRNA modification within P site of ribosome		seq2	0.933453	0.352776	-0.125866	1.83265	0.125866
	-	-0.080595	fig|1664.9.peg.946	Cell division protein FtsI [Peptidoglycan synthetase] (EC 2.4.1.129)	Cell Division and Cell Cycle;Cell Wall and Capsule;RNA Metabolism	Cell Division and Cell Cycle - no subcategory;Cell Wall and Capsule - no subcategory;RNA processing and modification	16S rRNA modification within P site of ribosome;Bacterial Cytoskeleton;Peptidoglycan Biosynthesis	KEGG_ENZYME:2.4.1.129	seq2	0.26149	0.754791	-0.080595	0.636976	0.080595
	-	0.103092	fig|1664.9.peg.948	UDP-N-acetylmuramoylalanine--D-glutamate ligase (EC 6.3.2.9)	Cell Wall and Capsule	Cell Wall and Capsule - no subcategory	Peptidoglycan Biosynthesis;Peptidoglycan biosynthesis--gjo	KEGG_ENZYME:6.3.2.9	seq2	0.667715	0.503331	0.103092	-1.38647	0.103092
	-	-0.00533295	fig|1664.9.peg.949	UDP-N-acetylglucosamine--N-acetylmuramyl-(pentapeptide) pyrophosphoryl-undecaprenol N-acetylglucosamine transferase (EC 2.4.1.227)	Cell Wall and Capsule	Cell Wall and Capsule - no subcategory	Peptidoglycan Biosynthesis	KEGG_ENZYME:2.4.1.227	seq2	0.0206497	0.983803	-0.00533295	0.0607059	0.00533295
	-	-0.00732708	fig|1664.9.peg.951	Cell division protein FtsA	Cell Division and Cell Cycle	Cell Division and Cell Cycle - no subcategory	Bacterial Cytoskeleton		seq2	0.0247024	0.9791	-0.00732708	0.0723067	0.00732708
	-	0.14993	fig|1664.9.peg.952	Cell division protein FtsZ (EC 3.4.24.-)	Cell Division and Cell Cycle	Cell Division and Cell Cycle - no subcategory	Bacterial Cytoskeleton	KEGG_ENZYME:3.4.24.-	seq2	1.07376	0.294525	0.14993	-2.06576	0.14993
	-	0.176285	fig|1664.9.peg.953	FIG001960: FtsZ-interacting protein related to cell division					seq2	1.34295	0.228501	0.176285	-2.51817	0.176285
	-	0.226583	fig|1664.9.peg.956	Cell division initiation protein DivIVA	Cell Division and Cell Cycle	Cell Division and Cell Cycle - no subcategory	Bacterial Cytoskeleton		seq2	1.10858	0.288408	0.226583	-2.12374	0.226583
	-	-0.127844	fig|1664.9.peg.957	Isoleucyl-tRNA synthetase (EC 6.1.1.5)	Protein Metabolism	Protein biosynthesis	tRNA aminoacylation, Ile	KEGG_ENZYME:6.1.1.5	seq2	0.494633	0.612743	-0.127844	1.08358	0.127844
	-	-0.140491	fig|1664.9.peg.962	DNA topoisomerase III (EC 5.99.1.2)	DNA Metabolism	DNA replication;DNA uptake, competence	DNA processing cluster;DNA topoisomerases, Type I, ATP-independent	KEGG_ENZYME:5.99.1.2	seq2	0.878863	0.375103	-0.140491	1.74185	0.140491
	-	-0.360021	fig|1664.9.peg.965	Galactokinase (EC 2.7.1.6)	Carbohydrates	Di- and oligosaccharides	Lactose and Galactose Uptake and Utilization	KEGG_ENZYME:2.7.1.6	seq2	0.598923	0.537239	-0.360021	1.2679	0.360021
	+	-1.21716	fig|1664.9.peg.966	UDP-glucose 4-epimerase (EC 5.1.3.2)	Carbohydrates;Cell Wall and Capsule	Capsular and extracellular polysacchrides;Di- and oligosaccharides	Lactose and Galactose Uptake and Utilization;Rhamnose containing glycans	KEGG_ENZYME:5.1.3.2	seq2	0.629518	0.525299	-1.21716	1.32088	1.21716
	-	0.0314937	fig|1664.9.peg.967	Galactose-1-phosphate uridylyltransferase (EC 2.7.7.10)	Carbohydrates	Di- and oligosaccharides	Lactose and Galactose Uptake and Utilization	KEGG_ENZYME:2.7.7.10	seq2	0.0644455	0.955435	0.0314937	-0.18131	0.0314937
	-	-0.858464	fig|1664.9.peg.968	Aldose 1-epimerase (EC 5.1.3.3)	Carbohydrates	Di- and oligosaccharides	Lactose and Galactose Uptake and Utilization	KEGG_ENZYME:5.1.3.3	seq2	1.1135	0.288678	-0.858464	2.13195	0.858464
	-	-0.148646	fig|1664.9.peg.970	Tyrosyl-tRNA synthetase (EC 6.1.1.1)	Protein Metabolism	Protein biosynthesis	tRNA aminoacylation, Tyr	KEGG_ENZYME:6.1.1.1	seq2	0.970779	0.332561	-0.148646	1.89465	0.148646
	-	-0.189386	fig|1664.9.peg.1001	4-oxalocrotonate tautomerase (EC 5.3.2.-);Xylose transport system permease protein xylH				KEGG_ENZYME:5.3.2.-	seq20	0.541454	0.572992	-0.189386	1.16713	0.189386
	-	0.0515065	fig|1664.9.peg.1002	Dipeptidase					seq20	0.169824	0.84175	0.0515065	-0.438522	0.0515065
	-	0.00637913	fig|1664.9.peg.973	ABC transporter, ATP-binding protein					seq20	0.0116237	0.996563	0.00637913	-0.0345093	0.00637913
	-	0.0810809	fig|1664.9.peg.977	Alcohol dehydrogenase (EC 1.1.1.1)	Carbohydrates;Cofactors, Vitamins, Prosthetic Groups, Pigments;Fatty Acids, Lipids, and Isoprenoids	Fermentation;Folate and pterines;Phospholipids	5-FCL-like protein;Butanol Biosynthesis;Fermentations: Mixed acid;Glycerolipid and Glycerophospholipid Metabolism in Bacteria	KEGG_ENZYME:1.1.1.1	seq20	0.199161	0.808867	0.0810809	-0.504078	0.0810809
	-	-0.349062	fig|1664.9.peg.979	hypothetical protein					seq20	0.323037	0.699504	-0.349062	0.761356	0.349062
	-	0.0873408	fig|1664.9.peg.981	FIG001721: Predicted N6-adenine-specific DNA methylase	Cell Division and Cell Cycle	Cell Division and Cell Cycle - no subcategory	Control of cell elongation - division cycle in Bacilli		seq20	0.338242	0.683164	0.0873408	-0.791219	0.0873408
	-	0.402904	fig|1664.9.peg.982	Cell division protein GpsB, coordinates the switch between cylindrical and septal cell wall synthesis by re-localization of PBP1	Cell Division and Cell Cycle	Cell Division and Cell Cycle - no subcategory	Control of cell elongation - division cycle in Bacilli		seq20	0.905229	0.364359	0.402904	-1.78573	0.402904
	-	-0.199853	fig|1664.9.peg.985	Multimodular transpeptidase-transglycosylase (EC 2.4.1.129) (EC 3.4.-.-) / Penicillin-binding protein 1A/1B (PBP1)	Cell Division and Cell Cycle;Cell Wall and Capsule	Cell Division and Cell Cycle - no subcategory;Cell Wall and Capsule - no subcategory	Control of cell elongation - division cycle in Bacilli;Peptidoglycan Biosynthesis	KEGG_ENZYME:2.4.1.129,KEGG_ENZYME:3.4.-.-	seq20	1.05392	0.299118	-0.199853	2.03278	0.199853
	-	0.347009	fig|1664.9.peg.986	Endonuclease III (EC 4.2.99.18)	Cell Division and Cell Cycle;DNA Metabolism	Cell Division and Cell Cycle - no subcategory;DNA repair	Control of cell elongation - division cycle in Bacilli;DNA Repair Base Excision	KEGG_ENZYME:4.2.99.18	seq20	1.20047	0.255189	0.347009	-2.27737	0.347009
	-	-0.10863	fig|1664.9.peg.987	Chromosome replication initiation protein DnaD	Cell Division and Cell Cycle	Cell Division and Cell Cycle - no subcategory	Control of cell elongation - division cycle in Bacilli		seq20	0.303204	0.718266	-0.10863	0.721916	0.10863
	-	0.00907278	fig|1664.9.peg.988	Asparaginyl-tRNA synthetase (EC 6.1.1.22)	Protein Metabolism	Protein biosynthesis	tRNA aminoacylation, Asp and Asn	KEGG_ENZYME:6.1.1.22	seq20	0.0385391	0.975019	0.00907278	-0.111201	0.00907278
	-	0.261441	fig|1664.9.peg.989	FIG00742179: hypothetical protein					seq20	0.85003	0.38757	0.261441	-1.6938	0.261441
	-	0.128966	fig|1664.9.peg.990	DinG family ATP-dependent helicase YoaA	DNA Metabolism	DNA repair	DNA repair, bacterial DinG and relatives		seq20	0.435572	0.634068	0.128966	-0.975909	0.128966
	-	0.0735559	fig|1664.9.peg.991	ATP-dependent nuclease, subunit A	DNA Metabolism	DNA repair	ATP-dependent Nuclease		seq20	0.912107	0.360955	0.0735559	-1.79717	0.0735559
	-	-0.0429254	fig|1664.9.peg.992	ATP-dependent nuclease, subunit B	DNA Metabolism	DNA repair	ATP-dependent Nuclease		seq20	0.161108	0.848384	-0.0429254	0.418615	0.0429254
	-	0.683102	fig|1664.9.peg.994	Diphosphomevalonate decarboxylase (EC 4.1.1.33)	Fatty Acids, Lipids, and Isoprenoids	Isoprenoids	Isoprenoid Biosynthesis;Mevalonate Branch of Isoprenoid Biosynthesis	KEGG_ENZYME:4.1.1.33	seq20	1.22835	0.250453	0.683102	-2.3242	0.683102
	-	-0.154262	fig|1664.9.peg.995	Phosphomevalonate kinase (EC 2.7.4.2)	Fatty Acids, Lipids, and Isoprenoids	Isoprenoids	Isoprenoid Biosynthesis;Mevalonate Branch of Isoprenoid Biosynthesis	KEGG_ENZYME:2.7.4.2	seq20	0.225407	0.78571	-0.154262	0.561012	0.154262
	-	-0.175153	fig|1664.9.peg.996	Isopentenyl-diphosphate delta-isomerase, FMN-dependent (EC 5.3.3.2)	Fatty Acids, Lipids, and Isoprenoids	Isoprenoids	Isoprenoid Biosynthesis;Isoprenoid Biosynthesis: Interconversions	KEGG_ENZYME:5.3.3.2	seq20	0.621701	0.529634	-0.175153	1.30738	0.175153
	-	-0.0901618	fig|1664.9.peg.997	FIG00742606: hypothetical protein					seq20	0.347548	0.676418	-0.0901618	0.809345	0.0901618
	-	0.201856	fig|1664.9.peg.1003	NADH peroxidase Npx (EC 1.11.1.1)				KEGG_ENZYME:1.11.1.1	seq21	1.39338	0.221834	0.201856	-2.60442	0.201856
	-	0.236287	fig|1664.9.peg.1011	tRNA-specific 2-thiouridylase MnmA	RNA Metabolism	RNA processing and modification	RNA methylation		seq21	0.905709	0.36513	0.236287	-1.78653	0.236287
	-	0.203564	fig|1664.9.peg.1012	hypothetical protein					seq21	0.366409	0.667531	0.203564	-0.845754	0.203564
	-	0.0880542	fig|1664.9.peg.1013	Cysteine desulfurase (EC 2.8.1.7)	Amino Acids and Derivatives;Miscellaneous;RNA Metabolism	Alanine, serine, and glycine;Plant-Prokaryote DOE project;RNA processing and modification	Alanine biosynthesis;Iron-sulfur cluster assembly;mnm5U34 biosynthesis bacteria;tRNA modification Bacteria	KEGG_ENZYME:2.8.1.7	seq21	0.3187	0.70425	0.0880542	-0.752779	0.0880542
	-	0.213231	fig|1664.9.peg.1014	ATP-utilizing enzyme of the PP-loop superfamily					seq21	0.433952	0.632836	0.213231	-0.972914	0.213231
	-	0.470871	fig|1664.9.peg.1015	hypothetical protein					seq21	0.367399	0.667148	0.470871	-0.847653	0.470871
	-	-0.450112	fig|1664.9.peg.1017	FIG01165383: hypothetical protein					seq21	0.918571	0.357939	-0.450112	1.80792	0.450112
	-	-0.133447	fig|1664.9.peg.1018	FIG01165809: hypothetical protein					seq21	0.616322	0.531066	-0.133447	1.29808	0.133447
	-	-0.0618401	fig|1664.9.peg.1019	Circadian phase modifier @ NCAIR mutase (PurE)-related protein					seq21	0.162984	0.845867	-0.0618401	0.422919	0.0618401
	-	-0.000448227	fig|1664.9.peg.1020	Novel D-mannonate dehydrogenase (EC 1.1.1.57)				KEGG_ENZYME:1.1.1.57	seq21	0.00213581	0.997284	-0.000448227	0.00640897	0.000448227
	-	0.300339	fig|1664.9.peg.1021	transcriptional regulator, Crp/Fnr family	Stress Response	Oxidative stress	Oxidative stress		seq21	1.14687	0.27294	0.300339	-2.18764	0.300339
	-	0.426893	fig|1664.9.peg.1024	ATPase component NikO of energizing module of nickel ECF transporter	Membrane Transport	Cation transporters;Membrane Transport - no subcategory	ECF class transporters;Transport of Nickel and Cobalt		seq21	1.08674	0.296056	0.426893	-2.08738	0.426893
	-	-0.234385	fig|1664.9.peg.1029	5&#39;-methylthioadenosine nucleosidase (EC 3.2.2.16) @ S-adenosylhomocysteine nucleosidase (EC 3.2.2.9)	Amino Acids and Derivatives;Nucleosides and Nucleotides	Arginine;Lysine, threonine, methionine, and cysteine;Nucleosides and Nucleotides - no subcategory;urea cycle, polyamines	Adenosyl nucleosidases;Methionine Biosynthesis;Methionine Degradation;Polyamine Metabolism	KEGG_ENZYME:3.2.2.16,KEGG_ENZYME:3.2.2.9	seq21	0.550079	0.573009	-0.234385	1.18237	0.234385
	-	-0.00829363	fig|1664.9.peg.1031	ADP-ribose pyrophosphatase (EC 3.6.1.13)	Cofactors, Vitamins, Prosthetic Groups, Pigments;Nucleosides and Nucleotides	Detoxification;NAD and NADP	NAD and NADP cofactor biosynthesis global;Nudix proteins (nucleoside triphosphate hydrolases)	KEGG_ENZYME:3.6.1.13	seq21	0.0194631	0.984265	-0.00829363	0.0572908	0.00829363
	-	-0.0937767	fig|1664.9.peg.1032	5-bromo-4-chloroindolyl phosphate hydrolysis protein					seq21	0.144728	0.858968	-0.0937767	0.380625	0.0937767
	-	-0.00490761	fig|1664.9.peg.1033	Tellurite resistance protein					seq21	0.0342559	0.969935	-0.00490761	0.0992753	0.00490761
+	-	-0.499641	fig|1664.9.peg.1016	Glycerol uptake facilitator protein	Carbohydrates;Stress Response	Osmotic stress;Sugar alcohols	Glycerol and Glycerol-3-phosphate Uptake and Utilization;Osmoregulation		seq21	3.0316	0.0256689	-0.499641	6.04201	0.499641
+	-	-0.438466	fig|1664.9.peg.204	Bifunctional protein: zinc-containing alcohol dehydrogenase;quinone oxidoreductase ( NADPH:quinone reductase) (EC 1.1.1.-);Similar to arginate lyase				KEGG_ENZYME:1.1.1.-	seq1	3.07144	0.0276007	-0.438466	6.14818	0.438466
+	-	-0.43183	fig|1664.9.peg.402	dipeptidase					seq10	4.00964	0.00524117	-0.43183	9.11813	0.43183
+	-	-0.393884	fig|1664.9.peg.116	3-ketoacyl-CoA thiolase (EC 2.3.1.16) @ Acetyl-CoA acetyltransferase (EC 2.3.1.9)	Carbohydrates;Cofactors, Vitamins, Prosthetic Groups, Pigments;Fatty Acids, Lipids, and Isoprenoids	Biotin;Fatty acids;Fermentation;Isoprenoids	Biotin biosynthesis;Butanol Biosynthesis;Fatty acid metabolism cluster;Isoprenoid Biosynthesis;Mevalonate Branch of Isoprenoid Biosynthesis	KEGG_ENZYME:2.3.1.16,KEGG_ENZYME:2.3.1.9	seq1	3.73707	0.00794752	-0.393884	8.15245	0.393884
+	-	-0.362346	fig|1664.9.peg.1578	FIG00906055: hypothetical protein					seq5	3.43211	0.0146448	-0.362346	7.17689	0.362346
	-	-0.0886049	fig|1664.9.peg.1035	Lipoteichoic acid synthase LtaS Type IIa	Cell Wall and Capsule	Gram-Positive cell wall components	Polyglycerolphosphate lipoteichoic acid biosynthesis		seq22	0.850639	0.388196	-0.0886049	1.69481	0.0886049
	-	-0.25633	fig|1664.9.peg.1036	FIG00745454: hypothetical protein					seq22	0.521127	0.588851	-0.25633	1.13104	0.25633
	-	-0.119939	fig|1664.9.peg.1037	2-hydroxy-3-oxopropionate reductase (EC 1.1.1.60)	Carbohydrates	Monosaccharides;Organic acids	D-galactarate, D-glucarate and D-glycerate catabolism;D-galactarate, D-glucarate and D-glycerate catabolism - gjo;Glycerate metabolism	KEGG_ENZYME:1.1.1.60	seq22	0.427846	0.63461	-0.119939	0.961607	0.119939
	-	-0.12675	fig|1664.9.peg.1039	Glycosyltransferase LafA, responsible for the formation of Glc-DAG	Cell Wall and Capsule	Gram-Positive cell wall components	Polyglycerolphosphate lipoteichoic acid biosynthesis		seq22	0.502223	0.60723	-0.12675	1.09723	0.12675
	-	-0.309866	fig|1664.9.peg.1040	hypothetical protein					seq22	0.208416	0.798542	-0.309866	0.524328	0.309866
	-	-0.070116	fig|1664.9.peg.1043	FIG00747836: hypothetical protein					seq22	0.224337	0.785372	-0.070116	0.55872	0.070116
	-	0.0379648	fig|1664.9.peg.1047	Putative regulator of the mannose operon, ManO	Carbohydrates	Monosaccharides	Mannose Metabolism		seq22	0.0653736	0.954556	0.0379648	-0.183762	0.0379648
	-	0.51945	fig|1664.9.peg.1048	PTS system, mannose-specific IID component					seq22	2.2027	0.0782528	0.51945	-4.11225	0.51945
	-	-0.322496	fig|1664.9.peg.1051	Proton/glutamate symport protein @ Sodium/glutamate symport protein	Amino Acids and Derivatives	ammonia assimilation;Glutamine, glutamate, aspartate, asparagine	Glutamate and Aspartate uptake in Bacteria		seq22	0.434858	0.63271	-0.322496	0.97459	0.322496
	-	-0.0972266	fig|1664.9.peg.1053	Dihydroorotate dehydrogenase, catalytic subunit (EC 1.3.3.1)	Nucleosides and Nucleotides	Pyrimidines	De Novo Pyrimidine Synthesis	KEGG_ENZYME:1.3.3.1	seq22	0.300053	0.72121	-0.0972266	0.715597	0.0972266
	-	-0.0289755	fig|1664.9.peg.1055	L-lactate dehydrogenase (EC 1.1.1.27)	Carbohydrates	Fermentation	Fermentations: Lactate;Fermentations: Mixed acid	KEGG_ENZYME:1.1.1.27	seq22	0.0434446	0.973174	-0.0289755	0.124737	0.0289755
	-	-0.0011549	fig|1664.9.peg.1056	Bona fide RidA/YjgF/TdcF/RutC subgroup					seq22	0.00368332	0.998129	-0.0011549	0.0110332	0.0011549
	-	-0.0898275	fig|1664.9.peg.1058	Malolactic enzyme (EC 1.-.-.-)	Carbohydrates	Central carbohydrate metabolism	Pyruvate metabolism I: anaplerotic reactions, PEP	KEGG_ENZYME:1.-.-.-	seq22	1.16856	0.268678	-0.0898275	2.2239	0.0898275
+	-	-0.358468	fig|1664.9.peg.1389	DEAD-box ATP-dependent RNA helicase CshA (EC 3.6.4.13)				KEGG_ENZYME:3.6.4.13	seq4	3.5456	0.0117896	-0.358468	7.52784	0.358468
	-	-0.102948	fig|1664.9.peg.1062	Lipoate-protein ligase A	Cofactors, Vitamins, Prosthetic Groups, Pigments	Lipoic acid	Lipoic acid metabolism		seq23	0.662052	0.507329	-0.102948	1.37678	0.102948
	-	0.118327	fig|1664.9.peg.1068	Ribonucleotide reductase of class Ib (aerobic), beta subunit (EC 1.17.4.1)	Nucleosides and Nucleotides	Nucleosides and Nucleotides - no subcategory	Ribonucleotide reduction	KEGG_ENZYME:1.17.4.1	seq23	0.21598	0.794888	0.118327	-0.540736	0.118327
	-	0.0827522	fig|1664.9.peg.1069	Ribonucleotide reductase of class Ib (aerobic), alpha subunit (EC 1.17.4.1)	Nucleosides and Nucleotides	Nucleosides and Nucleotides - no subcategory	Ribonucleotide reduction	KEGG_ENZYME:1.17.4.1	seq23	0.297515	0.724293	0.0827522	-0.710496	0.0827522
	-	0.7037	fig|1664.9.peg.1070	Glutaredoxin-like protein NrdH, required for reduction of Ribonucleotide reductase class Ib	Nucleosides and Nucleotides;Stress Response	Nucleosides and Nucleotides - no subcategory;Oxidative stress	Glutaredoxins;Glutathione: Redox cycle;Ribonucleotide reduction		seq23	2.51326	0.0537348	0.7037	-4.77862	0.7037
	+	1.42966	fig|1664.9.peg.1074	Cold shock protein CspB	Stress Response	Cold shock	Cold shock, CspA family of proteins		seq23	1.50338	0.195788	1.42966	-2.79481	1.42966
	-	-0.00963068	fig|1664.9.peg.1075	Formate--tetrahydrofolate ligase (EC 6.3.4.3)	Carbohydrates;Cofactors, Vitamins, Prosthetic Groups, Pigments	Folate and pterines;One-carbon Metabolism	5-FCL-like protein;One-carbon metabolism by tetrahydropterines	KEGG_ENZYME:6.3.4.3	seq23	0.0282409	0.975595	-0.00963068	0.0823562	0.00963068
	-	0.0593786	fig|1664.9.peg.1077	Ribosomal large subunit pseudouridine synthase D (EC 4.2.1.70)	Protein Metabolism;RNA Metabolism	Protein biosynthesis;RNA processing and modification	Ribosome biogenesis bacterial;RNA pseudouridine syntheses	KEGG_ENZYME:4.2.1.70	seq23	0.287662	0.732822	0.0593786	-0.690599	0.0593786
	-	-0.555542	fig|1664.9.peg.1078	Uracil phosphoribosyltransferase (EC 2.4.2.9) / Pyrimidine operon regulatory protein PyrR	Nucleosides and Nucleotides	Pyrimidines	De Novo Pyrimidine Synthesis;pyrimidine conversions	KEGG_ENZYME:2.4.2.9	seq23	2.02911	0.100229	-0.555542	3.76424	0.555542
	-	-0.655268	fig|1664.9.peg.1080	Aspartate carbamoyltransferase (EC 2.1.3.2)	Nucleosides and Nucleotides	Pyrimidines	De Novo Pyrimidine Synthesis	KEGG_ENZYME:2.1.3.2	seq23	1.83238	0.141065	-0.655268	3.38808	0.655268
	-	-0.729483	fig|1664.9.peg.1081	Dihydroorotase (EC 3.5.2.3)	Nucleosides and Nucleotides	Pyrimidines	De Novo Pyrimidine Synthesis	KEGG_ENZYME:3.5.2.3	seq23	1.68044	0.15334	-0.729483	3.10914	0.729483
	-	-0.526691	fig|1664.9.peg.1082	Carbamoyl-phosphate synthase small chain (EC 6.3.5.5)	Cell Division and Cell Cycle;Nucleosides and Nucleotides	Cell Division and Cell Cycle - no subcategory;Pyrimidines	De Novo Pyrimidine Synthesis;Macromolecular synthesis operon	KEGG_ENZYME:6.3.5.5	seq23	2.25804	0.0750586	-0.526691	4.2267	0.526691
	-	-0.70284	fig|1664.9.peg.1083	Carbamoyl-phosphate synthase large chain (EC 6.3.5.5)	Cell Division and Cell Cycle;Nucleosides and Nucleotides	Cell Division and Cell Cycle - no subcategory;Pyrimidines	De Novo Pyrimidine Synthesis;Macromolecular synthesis operon	KEGG_ENZYME:6.3.5.5	seq23	2.46493	0.056784	-0.70284	4.6709	0.70284
	-	-0.789243	fig|1664.9.peg.1084	Dihydroorotate dehydrogenase electron transfer subunit (EC 1.3.3.1)	Nucleosides and Nucleotides	Pyrimidines	De Novo Pyrimidine Synthesis	KEGG_ENZYME:1.3.3.1	seq23	2.51067	0.0530366	-0.789243	4.7728	0.789243
	-	-0.56494	fig|1664.9.peg.1085	Dihydroorotate dehydrogenase, catalytic subunit (EC 1.3.3.1)	Nucleosides and Nucleotides	Pyrimidines	De Novo Pyrimidine Synthesis	KEGG_ENZYME:1.3.3.1	seq23	1.2306	0.252685	-0.56494	2.32798	0.56494
	-	-0.432906	fig|1664.9.peg.1086	Orotidine 5&#39;-phosphate decarboxylase (EC 4.1.1.23)	Nucleosides and Nucleotides	Pyrimidines	De Novo Pyrimidine Synthesis	KEGG_ENZYME:4.1.1.23	seq23	1.17195	0.267754	-0.432906	2.22957	0.432906
	-	-0.6852	fig|1664.9.peg.1087	Orotate phosphoribosyltransferase (EC 2.4.2.10)	Nucleosides and Nucleotides	Pyrimidines	De Novo Pyrimidine Synthesis	KEGG_ENZYME:2.4.2.10	seq23	2.52432	0.0555903	-0.6852	4.8035	0.6852
	-	0.0399399	fig|1664.9.peg.1088	preQ1-regulated inosine-uridine nucleoside hydrolase (EC 3.2.2.1)	Nucleosides and Nucleotides;RNA Metabolism	Purines;RNA processing and modification	Purine conversions;Queuosine-Archaeosine Biosynthesis	KEGG_ENZYME:3.2.2.1	seq24	0.0462309	0.969239	0.0399399	-0.13237	0.0399399
	-	0.165555	fig|1664.9.peg.1090	GAF domain-containing proteins					seq24	1.3482	0.230856	0.165555	-2.52713	0.165555
	-	0.0353346	fig|1664.9.peg.1094	Enoyl-[acyl-carrier-protein] reductase [NADH] (EC 1.3.1.9)	Fatty Acids, Lipids, and Isoprenoids	Fatty acids	Fatty Acid Biosynthesis FASII	KEGG_ENZYME:1.3.1.9	seq24	0.145864	0.857852	0.0353346	-0.383286	0.0353346
	+	2.29439	fig|1664.9.peg.1095	Acetyl-coenzyme A carboxyl transferase alpha chain (EC 6.4.1.2)	Fatty Acids, Lipids, and Isoprenoids	Fatty acids	Fatty Acid Biosynthesis FASII	KEGG_ENZYME:6.4.1.2	seq24	1.82331	0.139633	2.29439	-3.37116	2.29439
	-	0.0298781	fig|1664.9.peg.1096	Acetyl-coenzyme A carboxyl transferase beta chain (EC 6.4.1.2)	Fatty Acids, Lipids, and Isoprenoids	Fatty acids	Fatty Acid Biosynthesis FASII	KEGG_ENZYME:6.4.1.2	seq24	0.257451	0.757261	0.0298781	-0.628595	0.0298781
	-	-0.0526533	fig|1664.9.peg.1097	Biotin carboxylase of acetyl-CoA carboxylase (EC 6.3.4.14)	Fatty Acids, Lipids, and Isoprenoids	Fatty acids	Fatty Acid Biosynthesis FASII	KEGG_ENZYME:6.3.4.14	seq24	0.562443	0.567052	-0.0526533	1.20414	0.0526533
	-	-0.18173	fig|1664.9.peg.1098	3-hydroxyacyl-[acyl-carrier-protein] dehydratase, FabZ form (EC 4.2.1.59)	Fatty Acids, Lipids, and Isoprenoids	Fatty acids	Fatty Acid Biosynthesis FASII	KEGG_ENZYME:4.2.1.59	seq24	0.828502	0.403619	-0.18173	1.65785	0.18173
	-	0.0677142	fig|1664.9.peg.1100	3-oxoacyl-[acyl-carrier-protein] synthase, KASII (EC 2.3.1.179)				KEGG_ENZYME:2.3.1.179	seq24	0.388374	0.653536	0.0677142	-0.887631	0.0677142
	-	-0.288649	fig|1664.9.peg.1101	3-oxoacyl-[acyl-carrier protein] reductase (EC 1.1.1.100)	Fatty Acids, Lipids, and Isoprenoids	Fatty acids	Fatty Acid Biosynthesis FASII	KEGG_ENZYME:1.1.1.100	seq24	0.969701	0.332254	-0.288649	1.89286	0.288649
	-	-0.0167413	fig|1664.9.peg.1102	Malonyl CoA-acyl carrier protein transacylase (EC 2.3.1.39)	Fatty Acids, Lipids, and Isoprenoids	Fatty acids	Fatty Acid Biosynthesis FASII	KEGG_ENZYME:2.3.1.39	seq24	0.0789494	0.943568	-0.0167413	0.219176	0.0167413
	-	-0.0148907	fig|1664.9.peg.1103	Acyl carrier protein	Fatty Acids, Lipids, and Isoprenoids	Fatty acids;Phospholipids	Fatty Acid Biosynthesis FASII;Glycerolipid and Glycerophospholipid Metabolism in Bacteria		seq24	0.0343772	0.970783	-0.0148907	0.0996143	0.0148907
	-	-0.168174	fig|1664.9.peg.1104	3-oxoacyl-[acyl-carrier-protein] synthase, KASIII (EC 2.3.1.180)				KEGG_ENZYME:2.3.1.180	seq24	0.547448	0.573929	-0.168174	1.17773	0.168174
	-	-0.00279713	fig|1664.9.peg.1105	3-hydroxyacyl-[acyl-carrier-protein] dehydratase, FabZ form (EC 4.2.1.59)	Fatty Acids, Lipids, and Isoprenoids	Fatty acids	Fatty Acid Biosynthesis FASII	KEGG_ENZYME:4.2.1.59	seq24	0.00855287	0.996914	-0.00279713	0.0254793	0.00279713
	-	-0.151346	fig|1664.9.peg.1106	Ribosomal-protein-S5p-alanine acetyltransferase	Protein Metabolism	Protein biosynthesis;Protein processing and modification	Ribosomal protein S5p acylation;Ribosome biogenesis bacterial		seq24	0.349509	0.675604	-0.151346	0.813151	0.151346
	-	-0.113498	fig|1664.9.peg.1113	FIG00742458: hypothetical protein					seq24	0.334342	0.68485	-0.113498	0.783589	0.113498
	-	-0.157206	fig|1664.9.peg.1114	Phosphoglycerate mutase family 5	Miscellaneous	Miscellaneous - no subcategory	Phosphoglycerate mutase protein family		seq24	0.208836	0.798902	-0.157206	0.525242	0.157206
	-	0.0166669	fig|1664.9.peg.1125	2-amino-4-hydroxy-6-hydroxymethyldihydropteridine pyrophosphokinase (EC 2.7.6.3)	Cofactors, Vitamins, Prosthetic Groups, Pigments	Folate and pterines	Folate Biosynthesis;Folate biosynthesis cluster	KEGG_ENZYME:2.7.6.3	seq25	0.0545843	0.96101	0.0166669	-0.155015	0.0166669
	-	-0.110872	fig|1664.9.peg.1127	Histone acetyltransferase HPA2 and related acetyltransferases					seq25	0.413994	0.642002	-0.110872	0.935822	0.110872
	-	-0.0852327	fig|1664.9.peg.1131	UPF0325 protein YaeH					seq25	0.264048	0.751496	-0.0852327	0.642268	0.0852327
	-	0.136739	fig|1664.9.peg.1132	Iron-sulfur cluster assembly protein SufB	Miscellaneous;RNA Metabolism	Plant-Prokaryote DOE project;RNA processing and modification	Iron-sulfur cluster assembly;tRNA modification Bacteria		seq25	1.15717	0.2711	0.136739	-2.20486	0.136739
	-	0.106735	fig|1664.9.peg.1134	Cysteine desulfurase (EC 2.8.1.7), SufS subfamily	Amino Acids and Derivatives;Miscellaneous;RNA Metabolism	Alanine, serine, and glycine;Plant-Prokaryote DOE project;RNA processing and modification	Alanine biosynthesis;Iron-sulfur cluster assembly;mnm5U34 biosynthesis bacteria;tRNA modification Bacteria	KEGG_ENZYME:2.8.1.7	seq25	0.102633	0.910455	0.106735	-0.279116	0.106735
	-	0.212537	fig|1664.9.peg.1135	Iron-sulfur cluster assembly protein SufD	Miscellaneous;RNA Metabolism	Plant-Prokaryote DOE project;RNA processing and modification	Iron-sulfur cluster assembly;tRNA modification Bacteria		seq25	0.883026	0.375029	0.212537	-1.74879	0.212537
	-	0.18312	fig|1664.9.peg.1136	Iron-sulfur cluster assembly ATPase protein SufC	Miscellaneous;RNA Metabolism	Plant-Prokaryote DOE project;RNA processing and modification	Iron-sulfur cluster assembly;tRNA modification Bacteria		seq25	1.77522	0.142862	0.18312	-3.28204	0.18312
	-	0.142014	fig|1664.9.peg.1138	Glucose-6-phosphate isomerase (EC 5.3.1.9)	Carbohydrates	Central carbohydrate metabolism	Glycolysis and Gluconeogenesis	KEGG_ENZYME:5.3.1.9	seq26	0.504028	0.605995	0.142014	-1.10047	0.142014
	-	-0.820177	fig|1664.9.peg.1140	hypothetical protein					seq26	0.70358	0.476921	-0.820177	1.44759	0.820177
	-	-0.38629	fig|1664.9.peg.1143	Universal stress protein family					seq26	1.25274	0.248329	-0.38629	2.36526	0.38629
	-	0.143576	fig|1664.9.peg.1144	hypothetical protein					seq26	0.240508	0.772291	0.143576	-0.593109	0.143576
	-	0.214275	fig|1664.9.peg.1148	Purine trans deoxyribosylase (Nucleoside deoxyribosyltransferase-I) (EC 2.4.2.6)	Nucleosides and Nucleotides	Purines;Pyrimidines	Purine conversions;pyrimidine conversions	KEGG_ENZYME:2.4.2.6	seq26	1.25197	0.247563	0.214275	-2.36396	0.214275
	-	0.444971	fig|1664.9.peg.1150	Kup system potassium uptake protein	Potassium metabolism	Potassium metabolism - no subcategory	Potassium homeostasis		seq26	0.606076	0.53346	0.444971	-1.28032	0.444971
	-	-0.26	fig|1664.9.peg.1151	Aggregation promoting factor					seq26	0.687026	0.492843	-0.26	1.41943	0.26
	-	-0.246222	fig|1664.9.peg.1155	hypothetical protein					seq26	0.382123	0.65839	-0.246222	0.875768	0.246222
	-	-0.534792	fig|1664.9.peg.1159	oligopeptide transporter, OPT family					seq27	0.398753	0.644891	-0.534792	0.907234	0.534792
	-	0.288592	fig|1664.9.peg.1160	L-serine dehydratase, alpha subunit (EC 4.3.1.17)	Amino Acids and Derivatives;Carbohydrates	Alanine, serine, and glycine;Central carbohydrate metabolism	Glycine and Serine Utilization;Pyruvate Alanine Serine Interconversions	KEGG_ENZYME:4.3.1.17	seq27	1.89502	0.1289	0.288592	-3.50592	0.288592
	-	0.0698404	fig|1664.9.peg.1161	L-serine dehydratase, beta subunit (EC 4.3.1.17)	Amino Acids and Derivatives;Carbohydrates	Alanine, serine, and glycine;Central carbohydrate metabolism	Glycine and Serine Utilization;Pyruvate Alanine Serine Interconversions	KEGG_ENZYME:4.3.1.17	seq27	0.0715661	0.949135	0.0698404	-0.200017	0.0698404
	-	0.0502448	fig|1664.9.peg.1162	oxidoreductase ylbE					seq27	0.0565188	0.961338	0.0502448	-0.16021	0.0502448
	-	-0.131887	fig|1664.9.peg.1163	hypothetical protein					seq27	0.164176	0.845835	-0.131887	0.425647	0.131887
	-	-0.00315666	fig|1664.9.peg.1164	putative secreted protein					seq27	0.0081491	0.996728	-0.00315666	0.0242874	0.00315666
	-	0.166283	fig|1664.9.peg.1165	Pyridine nucleotide-disulfide oxidoreductase;NADH dehydrogenase (EC 1.6.99.3)	Respiration	Electron donating reactions	Respiratory dehydrogenases 1	KEGG_ENZYME:1.6.99.3	seq27	1.63862	0.158606	0.166283	-3.03393	0.166283
	-	0.309837	fig|1664.9.peg.1172	Replication-associated protein					seq28	0.545798	0.573564	0.309837	-1.17481	0.309837
	-	-0.209946	fig|1664.9.peg.1174	Glucosyltransferase GtfG					seq28	1.41396	0.219503	-0.209946	2.63978	0.209946
	-	0.141259	fig|1664.9.peg.1175	hypothetical protein					seq28	0.37642	0.661333	0.141259	-0.864907	0.141259
	-	0.0826874	fig|1664.9.peg.1176	hypothetical protein					seq28	0.239635	0.771568	0.0826874	-0.591267	0.0826874
	-	0.0654507	fig|1664.9.peg.1180	Replication-associated protein					seq29	0.154856	0.848095	0.0654507	-0.404207	0.0654507
	-	0.0101819	fig|1664.9.peg.1181	Plasmid replication initiation protein					seq29	0.0433479	0.971097	0.0101819	-0.124472	0.0101819
	-	0.0877147	fig|1664.9.peg.1182	cation-transporting ATPase, E1-E2 family					seq29	0.24669	0.765893	0.0877147	-0.60612	0.0877147
	-	0.126462	fig|1664.9.peg.1186;fig|1664.9.peg.1186;fig|1664.9.peg.1186	mobilization protein;mobilization protein;mobilization protein					seq29	0.266241	0.748845	0.126462	-0.646797	0.126462
	-	-0.33565	fig|1664.9.peg.1187	hypothetical protein					seq29	0.607599	0.532853	-0.33565	1.28296	0.33565
	-	-0.187736	fig|1664.9.peg.1192	Non-specific DNA-binding protein Dps / Iron-binding ferritin-like antioxidant protein / Ferroxidase (EC 1.16.3.1)	Stress Response	Oxidative stress	Oxidative stress	KEGG_ENZYME:1.16.3.1	seq29	0.690206	0.490538	-0.187736	1.42485	0.187736
	-	0.443285	fig|1664.9.peg.1193	Transcription regulator [contains diacylglycerol kinase catalytic domain]					seq3	1.38197	0.225027	0.443285	-2.58485	0.443285
	-	-0.00488758	fig|1664.9.peg.1194	Ribonuclease J1 (endonuclease and 5&#39;exonuclease)	RNA Metabolism	RNA processing and modification	Ribonucleases in Bacillus		seq3	0.0425683	0.96828	-0.00488758	0.122328	0.00488758
	-	-0.643577	fig|1664.9.peg.1195	Protein of unknown function DUF1447					seq3	0.139389	0.863908	-0.643577	0.368073	0.643577
	-	-0.239679	fig|1664.9.peg.1197	Lipid A export ATP-binding/permease protein MsbA					seq3	0.611361	0.532039	-0.239679	1.28949	0.239679
	-	0.0521793	fig|1664.9.peg.1198	Lipid A export ATP-binding/permease protein MsbA					seq3	0.248041	0.764649	0.0521793	-0.608954	0.0521793
	-	-0.0268116	fig|1664.9.peg.1199	Peptide deformylase (EC 3.5.1.88)	Protein Metabolism	Protein biosynthesis	Translation termination factors bacterial	KEGG_ENZYME:3.5.1.88	seq3	0.0688319	0.951622	-0.0268116	0.192861	0.0268116
	-	-0.0715618	fig|1664.9.peg.1200	hypothetical protein					seq3	0.0562027	0.960883	-0.0715618	0.159363	0.0715618
	-	-0.37099	fig|1664.9.peg.1201	Pyruvate dehydrogenase E1 component alpha subunit (EC 1.2.4.1)	Carbohydrates	Central carbohydrate metabolism	Dehydrogenase complexes;Pyruvate metabolism II: acetyl-CoA, acetogenesis from pyruvate	KEGG_ENZYME:1.2.4.1	seq3	2.44594	0.0572411	-0.37099	4.62899	0.37099
	-	-0.343477	fig|1664.9.peg.1202	Pyruvate dehydrogenase E1 component beta subunit (EC 1.2.4.1)	Carbohydrates	Central carbohydrate metabolism	Dehydrogenase complexes;Pyruvate metabolism II: acetyl-CoA, acetogenesis from pyruvate	KEGG_ENZYME:1.2.4.1	seq3	1.39823	0.222045	-0.343477	2.61275	0.343477
	-	-0.436392	fig|1664.9.peg.1203	Dihydrolipoamide acetyltransferase component of pyruvate dehydrogenase complex (EC 2.3.1.12)	Carbohydrates;Cofactors, Vitamins, Prosthetic Groups, Pigments	Central carbohydrate metabolism;Folate and pterines	5-FCL-like protein;Dehydrogenase complexes;Pyruvate metabolism II: acetyl-CoA, acetogenesis from pyruvate	KEGG_ENZYME:2.3.1.12	seq3	2.18263	0.0808449	-0.436392	4.07119	0.436392
	-	-0.145195	fig|1664.9.peg.1204	Dihydrolipoamide dehydrogenase of pyruvate dehydrogenase complex (EC 1.8.1.4)	Carbohydrates	Central carbohydrate metabolism	Pyruvate metabolism II: acetyl-CoA, acetogenesis from pyruvate	KEGG_ENZYME:1.8.1.4	seq3	1.36579	0.225516	-0.145195	2.55716	0.145195
	-	-0.262154	fig|1664.9.peg.1205	FIG006438: hypothetical protein					seq3	1.73454	0.144718	-0.262154	3.2074	0.262154
	-	0.0915756	fig|1664.9.peg.1206	Inositol-1-monophosphatase (EC 3.1.3.25)				KEGG_ENZYME:3.1.3.25	seq3	0.354658	0.675483	0.0915756	-0.823121	0.0915756
	-	-0.186666	fig|1664.9.peg.1207	GTP-binding protein TypA/BipA	Protein Metabolism	Protein biosynthesis	Universal GTPases		seq3	1.34456	0.230201	-0.186666	2.52091	0.186666
	-	0.270134	fig|1664.9.peg.1212	Ribosomal RNA small subunit methyltransferase D (EC 2.1.1.-)				KEGG_ENZYME:2.1.1.-	seq3	0.459496	0.623756	0.270134	-1.01987	0.270134
	-	-0.0184011	fig|1664.9.peg.1213	Phosphopantetheine adenylyltransferase (EC 2.7.7.3)	Cofactors, Vitamins, Prosthetic Groups, Pigments	Coenzyme A	Coenzyme A Biosynthesis	KEGG_ENZYME:2.7.7.3	seq3	0.0381533	0.973608	-0.0184011	0.110131	0.0184011
	-	0.20711	fig|1664.9.peg.1214	Lon-like protease with PDZ domain	Protein Metabolism	Protein degradation	Proteasome bacterial		seq3	0.439664	0.635355	0.20711	-0.983463	0.20711
	-	-0.0208564	fig|1664.9.peg.1216	dCMP deaminase (EC 3.5.4.12);Late competence protein ComEB				KEGG_ENZYME:3.5.4.12	seq3	0.083607	0.936994	-0.0208564	0.231143	0.0208564
	-	-0.204587	fig|1664.9.peg.1219	SSU ribosomal protein S20p	Protein Metabolism	Protein biosynthesis	Ribosome SSU bacterial		seq3	1.63917	0.159617	-0.204587	3.03491	0.204587
	-	0.158308	fig|1664.9.peg.1220	SSU ribosomal protein S15p (S13e)	Protein Metabolism	Protein biosynthesis	Ribosome SSU bacterial		seq3	0.164701	0.847109	0.158308	-0.426847	0.158308
	-	0.0197482	fig|1664.9.peg.1221	Ribonuclease J2 (endoribonuclease in RNA processing)	RNA Metabolism	RNA processing and modification	Ribonucleases in Bacillus		seq3	0.0525921	0.961976	0.0197482	-0.149646	0.0197482
	-	0.294029	fig|1664.9.peg.1223	Translation elongation factor Tu	Protein Metabolism;Virulence, Disease and Defense	Invasion and intracellular resistance;Protein biosynthesis	Mycobacterium virulence operon involved in protein synthesis (SSU ribosomal proteins);Translation elongation factors bacterial;Universal GTPases		seq3	0.662432	0.508185	0.294029	-1.37743	0.294029
	-	0.115631	fig|1664.9.peg.1224	Cell division trigger factor (EC 5.2.1.8)				KEGG_ENZYME:5.2.1.8	seq3	0.335817	0.683638	0.115631	-0.786476	0.115631
	-	-0.010869	fig|1664.9.peg.1225	ATP-dependent Clp protease ATP-binding subunit ClpX	Protein Metabolism	Protein degradation	Proteasome bacterial;Proteolysis in bacteria, ATP-dependent		seq3	0.0571639	0.963385	-0.010869	0.161939	0.010869
	-	-0.446369	fig|1664.9.peg.1226	GTP-binding protein EngB	Protein Metabolism	Protein biosynthesis	Universal GTPases		seq3	0.649915	0.511247	-0.446369	1.35597	0.446369
	-	-0.349702	fig|1664.9.peg.1227	FIG00743467: hypothetical protein					seq3	0.739159	0.457565	-0.349702	1.50784	0.349702
	-	0.300019	fig|1664.9.peg.1228	hypothetical protein					seq3	2.25732	0.0740775	0.300019	-4.2252	0.300019
	-	-0.297378	fig|1664.9.peg.1229	ABC-type amino acid transport system, permease and periplasmic component					seq3	1.4677	0.200212	-0.297378	2.73268	0.297378
	-	-0.73254	fig|1664.9.peg.1239	Outer surface protein of unknown function, cellobiose operon	Carbohydrates	Di- and oligosaccharides	Beta-Glucoside Metabolism		seq3	1.31802	0.231761	-0.73254	2.47574	0.73254
	-	-0.00413084	fig|1664.9.peg.1240	GTP-binding protein Obg	Protein Metabolism	Protein biosynthesis	Universal GTPases		seq3	0.0229286	0.980875	-0.00413084	0.0672413	0.00413084
	-	0.161195	fig|1664.9.peg.1242	Ribonuclease Z (EC 3.1.26.11)	RNA Metabolism	RNA processing and modification	tRNA processing	KEGG_ENZYME:3.1.26.11	seq3	1.77547	0.144124	0.161195	-3.28252	0.161195
	-	0.198624	fig|1664.9.peg.1243	Short-chain dehydrogenase/reductase SDR					seq3	1.79181	0.140126	0.198624	-3.31268	0.198624
	-	0.572026	fig|1664.9.peg.1244	FIG00744981: hypothetical protein					seq3	0.608174	0.533412	0.572026	-1.28396	0.572026
	-	0.026763	fig|1664.9.peg.1245	ClpB protein	Protein Metabolism	Protein degradation;Protein folding	Protein chaperones;Proteolysis in bacteria, ATP-dependent		seq3	0.374064	0.661502	0.026763	-0.860411	0.026763
	-	0.297488	fig|1664.9.peg.1246	LSU ribosomal protein L32p @ LSU ribosomal protein L32p, zinc-independent	Protein Metabolism	Protein biosynthesis	Ribosome LSU bacterial		seq3	0.449018	0.630285	0.297488	-1.00068	0.297488
	-	-0.265707	fig|1664.9.peg.1247	FIG00743002: hypothetical protein					seq3	0.9399	0.348736	-0.265707	1.84336	0.265707
	-	-0.259669	fig|1664.9.peg.1249	FIG00746529: hypothetical protein					seq3	1.18235	0.263722	-0.259669	2.24698	0.259669
	-	-0.20381	fig|1664.9.peg.1252	6-phosphofructokinase (EC 2.7.1.11)	Carbohydrates	Central carbohydrate metabolism	Glycolysis and Gluconeogenesis	KEGG_ENZYME:2.7.1.11	seq3	0.845061	0.390853	-0.20381	1.6855	0.20381
	-	-0.137343	fig|1664.9.peg.1253	Pyruvate kinase (EC 2.7.1.40)	Carbohydrates	Central carbohydrate metabolism;Organic acids	Glycerate metabolism;Glycolysis and Gluconeogenesis;Pyruvate metabolism I: anaplerotic reactions, PEP	KEGG_ENZYME:2.7.1.40	seq3	1.00127	0.319842	-0.137343	1.94528	0.137343
	-	-0.140944	fig|1664.9.peg.1255	S1 RNA binding domain					seq3	0.681609	0.493831	-0.140944	1.4102	0.140944
	-	0.138055	fig|1664.9.peg.1258	RibT protein, riboflavin biosynthesis acetyltransferase (GNAT) family					seq3	0.386849	0.653542	0.138055	-0.88474	0.138055
	-	0.0221143	fig|1664.9.peg.1261	Ribosomal large subunit pseudouridine synthase B (EC 4.2.1.70)	RNA Metabolism	RNA processing and modification	RNA pseudouridine syntheses	KEGG_ENZYME:4.2.1.70	seq3	0.0548637	0.961542	0.0221143	-0.155767	0.0221143
	-	0.125519	fig|1664.9.peg.1266	FIG00627979: hypothetical protein					seq3	0.159558	0.84571	0.125519	-0.415054	0.125519
	-	0.145128	fig|1664.9.peg.1267	Cytidylate kinase (EC 2.7.4.25)	Nucleosides and Nucleotides	Pyrimidines	pyrimidine conversions	KEGG_ENZYME:2.7.4.25	seq3	0.787991	0.425307	0.145128	-1.59002	0.145128
	-	0.054719	fig|1664.9.peg.1268	SSU ribosomal protein S1p	Protein Metabolism	Protein biosynthesis	Ribosome SSU bacterial		seq3	0.341204	0.679631	0.054719	-0.797	0.054719
	-	0.0184979	fig|1664.9.peg.1269	GTP-binding protein EngA	Protein Metabolism	Protein biosynthesis	Universal GTPases		seq3	0.0722188	0.950044	0.0184979	-0.20172	0.0184979
	-	0.356332	fig|1664.9.peg.1270	DNA-binding protein HBsu	DNA Metabolism	DNA Metabolism - no subcategory	DNA structural proteins, bacterial		seq3	1.1564	0.269279	0.356332	-2.20357	0.356332
	-	-0.194654	fig|1664.9.peg.1271	TPR-repeat-containing protein, putative component of Menaquinone-cytochrome C reductase					seq3	0.682333	0.494296	-0.194654	1.41143	0.194654
	-	0.0730743	fig|1664.9.peg.1281	tRNA nucleotidyltransferase (EC 2.7.7.21) (EC 2.7.7.25)	RNA Metabolism	RNA processing and modification	tRNA nucleotidyltransferase	KEGG_ENZYME:2.7.7.21,KEGG_ENZYME:2.7.7.25	seq3	0.189828	0.818392	0.0730743	-0.483454	0.0730743
	-	-0.373285	fig|1664.9.peg.1282	FIG00744866: hypothetical protein					seq3	1.29685	0.242055	-0.373285	2.43983	0.373285
	-	-0.202722	fig|1664.9.peg.1283	COG0488: ATPase components of ABC transporters with duplicated ATPase domains					seq3	1.12393	0.284167	-0.202722	2.14934	0.202722
	-	-0.190757	fig|1664.9.peg.1284	Thymidylate synthase (EC 2.1.1.45)	Cofactors, Vitamins, Prosthetic Groups, Pigments;Nucleosides and Nucleotides	Folate and pterines;Pyrimidines	Folate Biosynthesis;pyrimidine conversions	KEGG_ENZYME:2.1.1.45	seq3	0.393302	0.649581	-0.190757	0.896952	0.190757
	-	-0.0922475	fig|1664.9.peg.1285	Dihydrofolate reductase (EC 1.5.1.3)	Cofactors, Vitamins, Prosthetic Groups, Pigments	Folate and pterines	5-FCL-like protein;Folate Biosynthesis	KEGG_ENZYME:1.5.1.3	seq3	0.319091	0.704751	-0.0922475	0.753554	0.0922475
	-	-0.119824	fig|1664.9.peg.1286	Hypothetical protein DUF194, DegV family					seq3	1.33896	0.229346	-0.119824	2.51136	0.119824
	-	-0.449197	fig|1664.9.peg.1291	50S ribosomal subunit maturation GTPase RbgA (B. subtilis YlqF)	Protein Metabolism	Protein biosynthesis	Universal GTPases		seq3	2.58564	0.0537565	-0.449197	4.9429	0.449197
	-	-0.141459	fig|1664.9.peg.1296	DNA topoisomerase I (EC 5.99.1.2)	DNA Metabolism	DNA replication	DNA topoisomerases, Type I, ATP-independent	KEGG_ENZYME:5.99.1.2	seq3	1.52568	0.18989	-0.141459	2.83384	0.141459
	-	0.140934	fig|1664.9.peg.1297	tRNA:m(5)U-54 MTase gid	RNA Metabolism	RNA processing and modification	tRNA modification Bacteria		seq3	0.71916	0.465036	0.140934	-1.47401	0.140934
	-	0.224324	fig|1664.9.peg.1299	ATP-dependent protease HslV (EC 3.4.25.-)	Protein Metabolism	Protein degradation	Proteasome bacterial;Proteolysis in bacteria, ATP-dependent	KEGG_ENZYME:3.4.25.-	seq3	0.922661	0.358083	0.224324	-1.81471	0.224324
	-	0.127361	fig|1664.9.peg.1300	ATP-dependent hsl protease ATP-binding subunit HslU	Protein Metabolism	Protein degradation	Proteasome bacterial;Proteolysis in bacteria, ATP-dependent		seq3	0.654963	0.510456	0.127361	-1.36463	0.127361
	-	0.371389	fig|1664.9.peg.1301	LacX protein, plasmid					seq3	1.80423	0.140181	0.371389	-3.33569	0.371389
	-	0.127917	fig|1664.9.peg.1302	Acetolactate synthase, catabolic (EC 2.2.1.6)	Carbohydrates	Fermentation;Organic acids	Acetoin, butanediol metabolism;Alpha-acetolactate operon	KEGG_ENZYME:2.2.1.6	seq3	0.669064	0.504364	0.127917	-1.38878	0.127917
	-	-0.160526	fig|1664.9.peg.1304	Hydroxymethylpyrimidine kinase (EC 2.7.1.49) @ Hydroxymethylpyrimidine phosphate kinase ThiD (EC 2.7.4.7)				KEGG_ENZYME:2.7.1.49,KEGG_ENZYME:2.7.4.7	seq3	0.316257	0.705949	-0.160526	0.747937	0.160526
	-	0.447368	fig|1664.9.peg.1305	YbbL ABC transporter ATP-binding protein	Miscellaneous	Miscellaneous - no subcategory	Broadly distributed proteins not in subsystems		seq3	0.438831	0.635355	0.447368	-0.981927	0.447368
	-	-0.155951	fig|1664.9.peg.1308	Topoisomerase IV subunit B (EC 5.99.1.-)	DNA Metabolism;Virulence, Disease and Defense	DNA replication;Resistance to antibiotics and toxic compounds	DNA topoisomerases, Type II, ATP-dependent;Resistance to fluoroquinolones	KEGG_ENZYME:5.99.1.-	seq3	0.365635	0.666451	-0.155951	0.844269	0.155951
	-	-0.069303	fig|1664.9.peg.1309	Topoisomerase IV subunit A (EC 5.99.1.-)	DNA Metabolism;Virulence, Disease and Defense	DNA replication;Resistance to antibiotics and toxic compounds	DNA topoisomerases, Type II, ATP-dependent;Resistance to fluoroquinolones	KEGG_ENZYME:5.99.1.-	seq3	0.160004	0.847114	-0.069303	0.416079	0.069303
	-	0.0632257	fig|1664.9.peg.1311	Pyruvate formate-lyase activating enzyme (EC 1.97.1.4)	Carbohydrates	Fermentation	Fermentations: Mixed acid	KEGG_ENZYME:1.97.1.4	seq3	0.0953503	0.922348	0.0632257	-0.260921	0.0632257
	-	0.0452981	fig|1664.9.peg.1312	Transcriptional regulators, LysR family					seq3	0.10535	0.907072	0.0452981	-0.285854	0.0452981
	-	-0.1028	fig|1664.9.peg.1313	Manganese-dependent inorganic pyrophosphatase (EC 3.6.1.1)	Phosphorus Metabolism	Phosphorus Metabolism - no subcategory	Phosphate metabolism	KEGG_ENZYME:3.6.1.1	seq3	0.528114	0.585739	-0.1028	1.14347	0.1028
	-	0.0144825	fig|1664.9.peg.1318	Hydrolase, alpha/beta fold family					seq3	0.0320128	0.9716	0.0144825	-0.0929897	0.0144825
	-	-0.109618	fig|1664.9.peg.1319	Bifunctional protein: zinc-containing alcohol dehydrogenase;quinone oxidoreductase ( NADPH:quinone reductase) (EC 1.1.1.-);Similar to arginate lyase				KEGG_ENZYME:1.1.1.-	seq3	0.166269	0.846356	-0.109618	0.430428	0.109618
	-	0.305813	fig|1664.9.peg.1321	Hypothetical protein DUF194, DegV family					seq3	1.24711	0.247939	0.305813	-2.35578	0.305813
	-	-0.317588	fig|1664.9.peg.1324	DegV family protein					seq3	0.91884	0.358886	-0.317588	1.80836	0.317588
	-	0.0313311	fig|1664.9.peg.1325	Fibronectin/fibrinogen-binding protein					seq3	0.128811	0.880605	0.0313311	-0.342936	0.0313311
+	-	-0.152844	fig|1664.9.peg.1420	Ribose-phosphate pyrophosphokinase (EC 2.7.6.1)	Carbohydrates;Nucleosides and Nucleotides	Central carbohydrate metabolism;Purines	De Novo Purine Biosynthesis;Pentose phosphate pathway	KEGG_ENZYME:2.7.6.1	seq4	3.05339	0.0259878	-0.152844	6.0999	0.152844
+	-	-0.143751	fig|1664.9.peg.270	Glucokinase (EC 2.7.1.2)	Carbohydrates	Central carbohydrate metabolism	Glycolysis and Gluconeogenesis	KEGG_ENZYME:2.7.1.2	seq1	3.42794	0.0141698	-0.143751	7.16428	0.143751
+	-	0.449024	fig|1664.9.peg.1844	Cytochrome P450					seq9	2.67344	0.048308	0.449024	-5.14717	0.449024
+	-	0.449301	fig|1664.9.peg.260	Exonuclease					seq1	3.06416	0.0270995	0.449301	-6.12867	0.449301
	-	-0.738179	fig|1664.9.peg.1327	FIG00743012: hypothetical protein					seq30	0.474244	0.61015	-0.738179	1.04673	0.738179
	-	0.0932164	fig|1664.9.peg.1328	Glutathione biosynthesis bifunctional protein gshF (EC 6.3.2.2)(EC 6.3.2.3)	Stress Response	Oxidative stress	Glutathione: Biosynthesis and gamma-glutamyl cycle	KEGG_ENZYME:6.3.2.2,KEGG_ENZYME:6.3.2.3	seq30	0.789056	0.425484	0.0932164	-1.59181	0.0932164
	-	0.0159435	fig|1664.9.peg.1329	Uncharacterized ATPase (AAA family) associated with cysteine desulfurase					seq30	0.063067	0.956146	0.0159435	-0.177662	0.0159435
	-	0.0601306	fig|1664.9.peg.1331	Universal stress protein family					seq30	0.398937	0.645763	0.0601306	-0.907581	0.0601306
	-	-0.0492363	fig|1664.9.peg.1334	Hydrolase, haloacid dehalogenase-like family					seq30	0.0567794	0.963077	-0.0492363	0.160909	0.0492363
	-	-0.460829	fig|1664.9.peg.1335	FIG00773212: hypothetical protein					seq30	1.09552	0.292452	-0.460829	2.102	0.460829
	-	-0.135275	fig|1664.9.peg.1336	Nitroreductase family protein					seq30	0.12303	0.88664	-0.135275	0.329046	0.135275
	-	-0.144814	fig|1664.9.peg.1338	S-adenosylmethionine synthetase (EC 2.5.1.6)	Amino Acids and Derivatives	Lysine, threonine, methionine, and cysteine	Methionine Biosynthesis;Methionine Degradation	KEGG_ENZYME:2.5.1.6	seq31	0.982389	0.327138	-0.144814	1.91393	0.144814
	-	0.429157	fig|1664.9.peg.1340	6-phosphogluconolactonase (EC 3.1.1.31)	Carbohydrates	Central carbohydrate metabolism	Pentose phosphate pathway	KEGG_ENZYME:3.1.1.31	seq31	2.63128	0.0506973	0.429157	-5.04841	0.429157
	-	0.108937	fig|1664.9.peg.1341	Phosphotransferase system sorbitol-specific component IIA					seq31	0.199794	0.808825	0.108937	-0.505469	0.108937
	-	0.838778	fig|1664.9.peg.1344	hypothetical protein					seq32_circ	1.26354	0.248283	0.838778	-2.38349	0.838778
	-	-0.000128746	fig|1664.9.peg.1347	FIG00630288: hypothetical protein					seq32_circ	0.000509793	0.998827	-0.000128746	0.0015326	0.000128746
	-	-0.270349	fig|1664.9.peg.1348	hypothetical protein					seq32_circ	1.2728	0.248006	-0.270349	2.39913	0.270349
	-	-0.417867	fig|1664.9.peg.1362	hypothetical protein					seq36_circ	1.41874	0.218467	-0.417867	2.64801	0.417867
+	-	0.540434	fig|1664.9.peg.1310	Pyruvate formate-lyase (EC 2.3.1.54)	Carbohydrates	Fermentation	Butanol Biosynthesis;Fermentations: Mixed acid	KEGG_ENZYME:2.3.1.54	seq3	6.1408	0.000164686	0.540434	-21.1751	0.540434
+	-	0.570495	fig|1664.9.peg.244	Glucosamine--fructose-6-phosphate aminotransferase [isomerizing] (EC 2.6.1.16)	Cell Wall and Capsule	Capsular and extracellular polysacchrides;Cell Wall and Capsule - no subcategory	Sialic Acid Metabolism;UDP-N-acetylmuramate from Fructose-6-phosphate Biosynthesis	KEGG_ENZYME:2.6.1.16	seq1	3.3662	0.0156813	0.570495	-6.97932	0.570495
+	-	0.646701	fig|1664.9.peg.1050	PTS system, mannose-specific IIA component / PTS system, mannose-specific IIB component (EC 2.7.1.69)	Carbohydrates;Cell Wall and Capsule	Capsular and extracellular polysacchrides;Monosaccharides	Mannose Metabolism;Sialic Acid Metabolism	KEGG_ENZYME:2.7.1.69	seq22	2.83616	0.0359053	0.646701	-5.54095	0.646701
	-	-0.164296	fig|1664.9.peg.1368	Lysyl-tRNA synthetase (class II) (EC 6.1.1.6)	Protein Metabolism	Protein biosynthesis	tRNA aminoacylation, Lys	KEGG_ENZYME:6.1.1.6	seq4	1.37007	0.225901	-0.164296	2.56448	0.164296
	-	-0.0717854	fig|1664.9.peg.1369	tRNA dihydrouridine synthase B (EC 1.-.-.-)	RNA Metabolism	RNA processing and modification	tRNA modification Bacteria	KEGG_ENZYME:1.-.-.-	seq4	0.387989	0.652969	-0.0717854	0.886902	0.0717854
	-	-0.285544	fig|1664.9.peg.1370	Chaperonin (heat shock protein 33)	Virulence, Disease and Defense	Adhesion	Streptococcus pyogenes recombinatorial zone		seq4	1.64448	0.158889	-0.285544	3.04443	0.285544
	-	-0.0849338	fig|1664.9.peg.1371	Cell division protein FtsH (EC 3.4.24.-)	Cofactors, Vitamins, Prosthetic Groups, Pigments	Folate and pterines	Folate biosynthesis cluster	KEGG_ENZYME:3.4.24.-	seq4	0.486944	0.613379	-0.0849338	1.06972	0.0849338
	-	-0.0325117	fig|1664.9.peg.1372	Hypoxanthine-guanine phosphoribosyltransferase (EC 2.4.2.8)	Cofactors, Vitamins, Prosthetic Groups, Pigments;Nucleosides and Nucleotides	Folate and pterines;Purines	Folate biosynthesis cluster;Purine conversions	KEGG_ENZYME:2.4.2.8	seq4	0.0688625	0.952721	-0.0325117	0.192941	0.0325117
	-	0.203714	fig|1664.9.peg.1374	RNA binding protein, contains ribosomal protein S1 domain	Dormancy and Sporulation	Dormancy and Sporulation - no subcategory	Sporulation Cluster		seq4	0.157961	0.845426	0.203714	-0.411376	0.203714
	-	0.049068	fig|1664.9.peg.1376	Ribosome-associated heat shock protein implicated in the recycling of the 50S subunit (S4 paralog)	Dormancy and Sporulation;Stress Response	Dormancy and Sporulation - no subcategory;Heat shock	Heat shock dnaK gene cluster extended;Sporulation Cluster		seq4	0.15586	0.847263	0.049068	-0.406529	0.049068
	-	0.152463	fig|1664.9.peg.1378	Transcription-repair coupling factor	DNA Metabolism;Dormancy and Sporulation;RNA Metabolism	DNA replication;Dormancy and Sporulation - no subcategory;Transcription	DNA-replication;Sporulation Cluster;Transcription factors bacterial		seq4	0.668197	0.504069	0.152463	-1.3873	0.152463
	-	-0.178227	fig|1664.9.peg.1379	Peptidyl-tRNA hydrolase (EC 3.1.1.29)	Dormancy and Sporulation;Protein Metabolism	Dormancy and Sporulation - no subcategory;Protein biosynthesis	Sporulation-associated proteins with broader functions;Translation termination factors bacterial	KEGG_ENZYME:3.1.1.29	seq4	0.191712	0.818264	-0.178227	0.487634	0.178227
	-	-0.0683451	fig|1664.9.peg.1380	L-lactate dehydrogenase (EC 1.1.1.27)	Carbohydrates	Fermentation	Fermentations: Lactate;Fermentations: Mixed acid	KEGG_ENZYME:1.1.1.27	seq4	0.146947	0.857978	-0.0683451	0.385818	0.0683451
	-	-0.143013	fig|1664.9.peg.1382	ErfK/YbiS/YcfS/YnhG family protein, putative					seq4	0.880689	0.375871	-0.143013	1.74489	0.143013
	-	-0.381966	fig|1664.9.peg.1383	FIG00742398: hypothetical protein					seq4	1.06695	0.294664	-0.381966	2.05443	0.381966
	-	0.0301476	fig|1664.9.peg.1387	Alanine racemase (EC 5.1.1.1)	Amino Acids and Derivatives;Carbohydrates	Alanine, serine, and glycine;Central carbohydrate metabolism	Alanine biosynthesis;Pyruvate Alanine Serine Interconversions	KEGG_ENZYME:5.1.1.1	seq4	0.122691	0.886188	0.0301476	-0.328227	0.0301476
	-	-0.0335102	fig|1664.9.peg.1388	Holo-[acyl-carrier protein] synthase (EC 2.7.8.7)	Fatty Acids, Lipids, and Isoprenoids	Fatty acids	Fatty Acid Biosynthesis FASII	KEGG_ENZYME:2.7.8.7	seq4	0.0350002	0.972757	-0.0335102	0.101355	0.0335102
	-	-0.0822105	fig|1664.9.peg.1390	UDP-N-acetylmuramoylalanyl-D-glutamyl-2,6-diaminopimelate--D-alanyl-D-alanine ligase (EC 6.3.2.10)	Cell Wall and Capsule	Cell Wall and Capsule - no subcategory	Peptidoglycan Biosynthesis;Peptidoglycan biosynthesis--gjo	KEGG_ENZYME:6.3.2.10	seq4	0.261415	0.753782	-0.0822105	0.63682	0.0822105
	-	-0.546209	fig|1664.9.peg.1392	Heat shock protein HtpX (EC 3.4.24.-)				KEGG_ENZYME:3.4.24.-	seq4	1.05668	0.298332	-0.546209	2.03737	0.546209
	-	-0.490862	fig|1664.9.peg.1393	LemA protein					seq4	2.09411	0.0928508	-0.490862	3.89267	0.490862
	-	0.073751	fig|1664.9.peg.1401	LSU ribosomal protein L31p @ LSU ribosomal protein L31p, zinc-independent	Protein Metabolism	Protein biosynthesis	Ribosome LSU bacterial		seq4	0.144105	0.85907	0.073751	-0.379166	0.073751
	-	-0.189148	fig|1664.9.peg.1402	UDP-N-acetylglucosamine 1-carboxyvinyltransferase (EC 2.5.1.7)	Cell Wall and Capsule	Cell Wall and Capsule - no subcategory	Peptidoglycan Biosynthesis;UDP-N-acetylmuramate from Fructose-6-phosphate Biosynthesis	KEGG_ENZYME:2.5.1.7	seq4	1.99704	0.105428	-0.189148	3.70168	0.189148
	-	-0.00344992	fig|1664.9.peg.1403	CTP synthase (EC 6.3.4.2)	Nucleosides and Nucleotides	Pyrimidines	pyrimidine conversions	KEGG_ENZYME:6.3.4.2	seq4	0.0259721	0.978468	-0.00344992	0.0759211	0.00344992
	-	0.461622	fig|1664.9.peg.1405	DNA-directed RNA polymerase delta subunit (EC 2.7.7.6)	RNA Metabolism	Transcription	RNA polymerase bacterial	KEGG_ENZYME:2.7.7.6	seq4	1.07251	0.294247	0.461622	-2.06368	0.461622
	-	-0.0236578	fig|1664.9.peg.1406	FIG00743387: hypothetical protein					seq4	0.124345	0.886249	-0.0236578	0.332216	0.0236578
	-	0.871732	fig|1664.9.peg.1408	Deoxyguanosinetriphosphate triphosphohydrolase (EC 3.1.5.1)				KEGG_ENZYME:3.1.5.1	seq4	0.646049	0.514528	0.871732	-1.34933	0.871732
	-	-0.0825925	fig|1664.9.peg.1409	Promiscuous sugar phosphatase YidA, haloacid dehalogenase-like phosphatase family					seq4	0.350289	0.676636	-0.0825925	0.814663	0.0825925
	-	-0.106716	fig|1664.9.peg.1412	Large-conductance mechanosensitive channel	Potassium metabolism	Potassium metabolism - no subcategory	Potassium homeostasis		seq4	0.353954	0.675445	-0.106716	0.82176	0.106716
	-	-0.314349	fig|1664.9.peg.1421	N-acetylglucosamine-1-phosphate uridyltransferase (EC 2.7.7.23) / Glucosamine-1-phosphate N-acetyltransferase (EC 2.3.1.157)	Cell Wall and Capsule	Capsular and extracellular polysacchrides;Cell Wall and Capsule - no subcategory	Peptidoglycan Biosynthesis;Sialic Acid Metabolism;UDP-N-acetylmuramate from Fructose-6-phosphate Biosynthesis	KEGG_ENZYME:2.7.7.23,KEGG_ENZYME:2.3.1.157	seq4	1.4804	0.199592	-0.314349	2.75475	0.314349
	-	0.038846	fig|1664.9.peg.1424	PurR: transcription regulator associated with purine metabolism	Nucleosides and Nucleotides	Purines	De Novo Purine Biosynthesis		seq4	0.237708	0.772727	0.038846	-0.587193	0.038846
	-	-0.346476	fig|1664.9.peg.1426	Transcriptional regulator, MarR family					seq4	1.49924	0.196317	-0.346476	2.78759	0.346476
	-	0.0915446	fig|1664.9.peg.1427	Veg protein					seq4	0.21364	0.794622	0.0915446	-0.535674	0.0915446
	-	-0.192315	fig|1664.9.peg.1428	SSU rRNA (adenine(1518)-N(6)/adenine(1519)-N(6))-dimethyltransferase (EC 2.1.1.182)	Protein Metabolism;RNA Metabolism	Protein biosynthesis;RNA processing and modification	Ribosome biogenesis bacterial;RNA methylation	KEGG_ENZYME:2.1.1.182	seq4	0.482618	0.614441	-0.192315	1.0619	0.192315
	-	-0.0567884	fig|1664.9.peg.1429	Ribonuclease M5 (EC 3.1.26.8)	Protein Metabolism	Protein biosynthesis	Ribosome biogenesis bacterial	KEGG_ENZYME:3.1.26.8	seq4	0.18245	0.826666	-0.0567884	0.466999	0.0567884
	-	-0.000636578	fig|1664.9.peg.1431	Methionyl-tRNA synthetase (EC 6.1.1.10)	Protein Metabolism	Protein biosynthesis	tRNA aminoacylation, Met	KEGG_ENZYME:6.1.1.10	seq4	0.00386293	0.99882	-0.000636578	0.0115688	0.000636578
	-	-0.20464	fig|1664.9.peg.1436	hypothetical protein					seq4	0.3419	0.679655	-0.20464	0.798358	0.20464
	-	-0.364605	fig|1664.9.peg.1439	LSU ribosomal protein L7/L12 (P1/P2)	Protein Metabolism	Protein biosynthesis	Ribosome LSU bacterial		seq4	1.16677	0.26862	-0.364605	2.2209	0.364605
	-	-0.117949	fig|1664.9.peg.1440	LSU ribosomal protein L10p (P0)	Protein Metabolism	Protein biosynthesis	Ribosome LSU bacterial		seq4	0.443541	0.632135	-0.117949	0.990607	0.117949
	-	-0.350596	fig|1664.9.peg.1443	Adenine deaminase (EC 3.5.4.2)	Nucleosides and Nucleotides	Purines	Purine conversions	KEGG_ENZYME:3.5.4.2	seq4	1.51655	0.192579	-0.350596	2.81784	0.350596
	-	0.0903101	fig|1664.9.peg.1444	LSU ribosomal protein L1p (L10Ae)	Protein Metabolism	Protein biosynthesis	Ribosome LSU bacterial		seq4	0.428567	0.634743	0.0903101	-0.962943	0.0903101
	-	0.0128694	fig|1664.9.peg.1445	LSU ribosomal protein L11p (L12e)	Protein Metabolism	Protein biosynthesis	Ribosome LSU bacterial		seq4	0.0312958	0.972089	0.0128694	-0.0909747	0.0128694
	-	-0.0359912	fig|1664.9.peg.1447	Transcription antitermination protein NusG	RNA Metabolism	Transcription	Transcription factors bacterial		seq4	0.0721179	0.949096	-0.0359912	0.201457	0.0359912
	-	-0.191563	fig|1664.9.peg.1449	LSU ribosomal protein L33p @ LSU ribosomal protein L33p, zinc-dependent	Protein Metabolism	Protein biosynthesis	Ribosome LSU bacterial		seq4	0.550121	0.574235	-0.191563	1.18244	0.191563
	-	0.0230536	fig|1664.9.peg.1452	23S rRNA (guanosine-2&#39;-O-) -methyltransferase rlmB (EC 2.1.1.-)	RNA Metabolism	RNA processing and modification	RNA methylation	KEGG_ENZYME:2.1.1.-	seq4	0.0725372	0.951692	0.0230536	-0.20255	0.0230536
	-	-0.045187	fig|1664.9.peg.1454	Cysteinyl-tRNA synthetase (EC 6.1.1.16)	Miscellaneous;Protein Metabolism	Plant-Prokaryote DOE project;Protein biosynthesis	Conserved gene cluster possibly involved in RNA metabolism;tRNA aminoacylation, Cys	KEGG_ENZYME:6.1.1.16	seq4	0.137593	0.865228	-0.045187	0.363828	0.045187
	-	-0.243359	fig|1664.9.peg.1455	Membrane-associated protein containing RNA-binding TRAM domain and ribonuclease PIN-domain, YacL B.subtilis ortholog	Protein Metabolism	Protein degradation	Proteolysis in bacteria, ATP-dependent		seq4	1.06627	0.294011	-0.243359	2.05331	0.243359
	-	-0.356035	fig|1664.9.peg.1456	DNA repair protein RadA	DNA Metabolism;Protein Metabolism	DNA repair;Protein degradation	DNA repair, bacterial;Proteolysis in bacteria, ATP-dependent		seq4	1.82491	0.140553	-0.356035	3.37415	0.356035
	-	-0.0193419	fig|1664.9.peg.1457	Deoxyuridine 5&#39;-triphosphate nucleotidohydrolase (EC 3.6.1.23)	Nucleosides and Nucleotides	Detoxification	Housecleaning nucleoside triphosphate pyrophosphatases;Nudix proteins (nucleoside triphosphate hydrolases)	KEGG_ENZYME:3.6.1.23	seq4	0.153427	0.848634	-0.0193419	0.400897	0.0193419
	-	0.102771	fig|1664.9.peg.1458	Ribose 5-phosphate isomerase A (EC 5.3.1.6)	Carbohydrates	Central carbohydrate metabolism;Monosaccharides	D-ribose utilization;Pentose phosphate pathway	KEGG_ENZYME:5.3.1.6	seq4	0.189951	0.820443	0.102771	-0.483726	0.102771
	-	-0.56627	fig|1664.9.peg.1459	Aminopeptidase C (EC 3.4.22.40)	Protein Metabolism	Protein degradation	Protein degradation	KEGG_ENZYME:3.4.22.40	seq4	1.72668	0.1461	-0.56627	3.19306	0.56627
	-	-0.462467	fig|1664.9.peg.1461	Aminopeptidase C (EC 3.4.22.40)	Protein Metabolism	Protein degradation	Protein degradation	KEGG_ENZYME:3.4.22.40	seq4	2.09397	0.091718	-0.462467	3.89241	0.462467
	+	-1.00328	fig|1664.9.peg.1469	Glycine betaine ABC transport system, glycine betaine-binding protein OpuAC	Stress Response	Osmotic stress	Choline and Betaine Uptake and Betaine Biosynthesis		seq4	2.44936	0.0578055	-1.00328	4.63653	1.00328
	-	-0.0036149	fig|1664.9.peg.1474	Manganese transport protein MntH					seq4	0.00629427	0.998768	-0.0036149	0.0187985	0.0036149
	-	0.221572	fig|1664.9.peg.1476	Phenolic acid decarboxylase (EC 4.1.1.-)				KEGG_ENZYME:4.1.1.-	seq4	0.595971	0.538382	0.221572	-1.26276	0.221572
	-	0.479262	fig|1664.9.peg.1479	Cation transport ATPase					seq4	0.575371	0.55803	0.479262	-1.22681	0.479262
	-	-0.488109	fig|1664.9.peg.1480	conserved hypothetical protein					seq4	1.20883	0.253707	-0.488109	2.2914	0.488109
	-	-0.170673	fig|1664.9.peg.1481	Beta-lactamase (EC 3.5.2.6)	Virulence, Disease and Defense	Resistance to antibiotics and toxic compounds	Beta-lactamase	KEGG_ENZYME:3.5.2.6	seq4	0.979671	0.328061	-0.170673	1.90942	0.170673
	-	-0.999501	fig|1664.9.peg.1484	Beta-galactosidase small subunit (EC 3.2.1.23)	Carbohydrates;Sulfur Metabolism	Di- and oligosaccharides;Sulfur Metabolism - no subcategory	Galactosylceramide and Sulfatide metabolism;Lactose and Galactose Uptake and Utilization	KEGG_ENZYME:3.2.1.23	seq4	2.23574	0.0756269	-0.999501	4.18037	0.999501
	-	0.293035	fig|1664.9.peg.1486	Oxygen-insensitive NADPH nitroreductase (EC 1.-.-.-)				KEGG_ENZYME:1.-.-.-	seq4	0.20487	0.801682	0.293035	-0.516592	0.293035
	-	-0.289022	fig|1664.9.peg.1488	ThiJ/PfpI family protein					seq4	1.11012	0.288555	-0.289022	2.12632	0.289022
	-	0.0165534	fig|1664.9.peg.1489	hypothetical protein					seq4	0.034157	0.96904	0.0165534	-0.0989987	0.0165534
	-	-0.207232	fig|1664.9.peg.1490	Transcriptional regulator, XRE family					seq4	0.47509	0.611403	-0.207232	1.04826	0.207232
	-	-0.243464	fig|1664.9.peg.1495	SSU ribosomal protein S9p (S16e)	Protein Metabolism	Protein biosynthesis	Ribosome SSU bacterial		seq4	0.588046	0.54702	-0.243464	1.24896	0.243464
	-	0.116223	fig|1664.9.peg.1496	LSU ribosomal protein L13p (L13Ae)	Protein Metabolism	Protein biosynthesis	Ribosome LSU bacterial		seq4	0.403638	0.645692	0.116223	-0.916423	0.116223
	-	-0.594522	fig|1664.9.peg.1497	tRNA pseudouridine synthase A (EC 4.2.1.70)	RNA Metabolism	RNA processing and modification	RNA pseudouridine syntheses;tRNA modification Bacteria;tRNA processing	KEGG_ENZYME:4.2.1.70	seq4	1.22377	0.251937	-0.594522	2.3165	0.594522
+	-	0.812342	fig|1664.9.peg.662	Inosine-uridine preferring nucleoside hydrolase (EC 3.2.2.1)	Nucleosides and Nucleotides;RNA Metabolism	Purines;RNA processing and modification	Purine conversions;Queuosine-Archaeosine Biosynthesis	KEGG_ENZYME:3.2.2.1	seq16	4.33169	0.00282968	0.812342	-10.3883	0.812342
+	+	1.21227	fig|1664.9.peg.1856	unknown					seq9	3.18685	0.0219434	1.21227	-6.46378	1.21227
+	+	1.22736	fig|1664.9.peg.1009	Phosphopentomutase (EC 5.4.2.7)	Carbohydrates	Monosaccharides	Deoxyribose and Deoxynucleoside Catabolism	KEGG_ENZYME:5.4.2.7	seq21	2.82522	0.035852	1.22736	-5.51383	1.22736
+	+	1.45026	fig|1664.9.peg.175	Predicted hydrolase					seq1	5.37039	0.000554659	1.45026	-15.6808	1.45026
+	+	1.47163	fig|1664.9.peg.1010	Deoxyribose-phosphate aldolase (EC 4.1.2.4)	Carbohydrates	Monosaccharides	Deoxyribose and Deoxynucleoside Catabolism	KEGG_ENZYME:4.1.2.4	seq21	3.85115	0.0071301	1.47163	-8.54522	1.47163
+	+	1.67525	fig|1664.9.peg.1859	Trehalose-6-phosphate hydrolase (EC 3.2.1.93)	Carbohydrates	Di- and oligosaccharides	Trehalose Uptake and Utilization	KEGG_ENZYME:3.2.1.93	seq9	4.43051	0.0024148	1.67525	-10.8089	1.67525
+	+	1.80708	fig|1664.9.peg.1857	Cellobiose phosphotransferase system YdjC-like protein	Carbohydrates	Di- and oligosaccharides	Beta-Glucoside Metabolism		seq9	3.05696	0.0266342	1.80708	-6.10942	1.80708
+	+	1.84574	fig|1664.9.peg.1414	N-acetylneuraminate lyase (EC 4.1.3.3)	Cell Wall and Capsule	Capsular and extracellular polysacchrides	Sialic Acid Metabolism	KEGG_ENZYME:4.1.3.3	seq4	2.98383	0.0278107	1.84574	-5.91657	1.84574
	-	0.12453	fig|1664.9.peg.1506	Quinone oxidoreductase (EC 1.6.5.5)	Respiration	Respiration - no subcategory	Quinone oxidoreductase family	KEGG_ENZYME:1.6.5.5	seq5	0.577001	0.558514	0.12453	-1.22967	0.12453
	-	-0.42993	fig|1664.9.peg.1510	similar to glutathione reductase					seq5	1.28841	0.242967	-0.42993	2.42554	0.42993
	-	0.0295134	fig|1664.9.peg.1511	L-proline glycine betaine ABC transport system permease protein ProV (TC 3.A.1.12.1)	Stress Response	Osmotic stress	Choline and Betaine Uptake and Betaine Biosynthesis		seq5	0.0619122	0.95637	0.0295134	-0.174599	0.0295134
	-	0.0994682	fig|1664.9.peg.1518	Transcriptional repressor of arabinoside utilization operon, GntR family	Carbohydrates	Monosaccharides	L-Arabinose utilization		seq5	0.0768146	0.945867	0.0994682	-0.213661	0.0994682
	-	-0.149406	fig|1664.9.peg.1523	Phosphoglycerate mutase family 5	Miscellaneous	Miscellaneous - no subcategory	Phosphoglycerate mutase protein family		seq5	0.48141	0.614893	-0.149406	1.05972	0.149406
	-	-0.251764	fig|1664.9.peg.1543	Bifunctional protein: zinc-containing alcohol dehydrogenase;quinone oxidoreductase ( NADPH:quinone reductase) (EC 1.1.1.-);Similar to arginate lyase				KEGG_ENZYME:1.1.1.-	seq5	0.597022	0.538335	-0.251764	1.26459	0.251764
	-	0.0157843	fig|1664.9.peg.1547	Bifunctional protein: zinc-containing alcohol dehydrogenase;quinone oxidoreductase ( NADPH:quinone reductase) (EC 1.1.1.-);Similar to arginate lyase				KEGG_ENZYME:1.1.1.-	seq5	0.0401712	0.972499	0.0157843	-0.115718	0.0157843
	-	-0.983644	fig|1664.9.peg.1548	Predicted dye-decolorizing peroxidase (DyP), encapsulated subgroup	Iron acquisition and metabolism	Iron acquisition and metabolism - no subcategory	Encapsulating protein for DyP-type peroxidase and ferritin-like protein oligomers		seq5	1.61172	0.166222	-0.983644	2.98589	0.983644
	-	-0.16733	fig|1664.9.peg.1551	Predicted tyrosine transporter, NhaC family					seq5	0.686231	0.49245	-0.16733	1.41808	0.16733
	-	-0.280388	fig|1664.9.peg.1554	FIG00743435: hypothetical protein					seq5	0.371313	0.663425	-0.280388	0.855152	0.280388
	-	-0.355404	fig|1664.9.peg.1555	Rrf2 family transcriptional regulator Bsu YwgB					seq5	0.946702	0.344465	-0.355404	1.85466	0.355404
	-	0.0842147	fig|1664.9.peg.1566	polysaccharide deacetylase, putative					seq5	0.352518	0.67542	0.0842147	-0.818981	0.0842147
	-	-0.0971785	fig|1664.9.peg.1572	Deoxyadenosine kinase (EC 2.7.1.76) / Deoxyguanosine kinase (EC 2.7.1.113)	Nucleosides and Nucleotides	Purines	Purine conversions	KEGG_ENZYME:2.7.1.76,KEGG_ENZYME:2.7.1.113	seq5	0.357572	0.675499	-0.0971785	0.82875	0.0971785
	-	-0.308522	fig|1664.9.peg.1574	hypothetical protein					seq5	0.40721	0.645035	-0.308522	0.923126	0.308522
	-	0.0561209	fig|1664.9.peg.1575	Seryl-tRNA synthetase (EC 6.1.1.11)	Amino Acids and Derivatives;Protein Metabolism	Alanine, serine, and glycine;Protein biosynthesis	Glycine and Serine Utilization;tRNA aminoacylation, Ser	KEGG_ENZYME:6.1.1.11	seq5	0.44788	0.629489	0.0561209	-0.998586	0.0561209
	-	-0.132071	fig|1664.9.peg.1576	ABC transporter, ATP-binding protein					seq5	0.659108	0.50818	-0.132071	1.37174	0.132071
	-	0.220435	fig|1664.9.peg.1583	Alpha-galactosidase (EC 3.2.1.22)	Carbohydrates;Sulfur Metabolism	Di- and oligosaccharides;Sulfur Metabolism - no subcategory	Galactosylceramide and Sulfatide metabolism;Lactose and Galactose Uptake and Utilization	KEGG_ENZYME:3.2.1.22	seq5	0.765921	0.442408	0.220435	-1.55294	0.220435
+	+	2.15832	fig|1664.9.peg.1584	Sucrose operon repressor ScrR, LacI family	Carbohydrates	Di- and oligosaccharides	Sucrose utilization		seq5	6.08159	0.000150993	2.15832	-20.6937	2.15832
+	+	2.20025	fig|1664.9.peg.1008	Purine nucleoside phosphorylase (EC 2.4.2.1)	Carbohydrates;Nucleosides and Nucleotides	Monosaccharides;Nucleosides and Nucleotides - no subcategory;Purines;Pyrimidines	Adenosyl nucleosidases;Deoxyribose and Deoxynucleoside Catabolism;Purine conversions;pyrimidine conversions	KEGG_ENZYME:2.4.2.1	seq21	4.44387	0.00252174	2.20025	-10.8669	2.20025
+	+	2.35164	fig|1664.9.peg.1004	Pyrimidine-nucleoside phosphorylase (EC 2.4.2.2)	Carbohydrates;Nucleosides and Nucleotides	Monosaccharides;Pyrimidines	Deoxyribose and Deoxynucleoside Catabolism;pyrimidine conversions	KEGG_ENZYME:2.4.2.2	seq21	3.74408	0.00821119	2.35164	-8.17615	2.35164
	-	-0.247249	fig|1664.9.peg.1599	GMP reductase (EC 1.7.1.7)	Nucleosides and Nucleotides	Purines	Purine conversions	KEGG_ENZYME:1.7.1.7	seq6	0.620976	0.529231	-0.247249	1.30613	0.247249
	-	0.0636473	fig|1664.9.peg.1600	Magnesium and cobalt transport protein CorA	Membrane Transport	Cation transporters	Magnesium transport		seq6	0.0532712	0.961619	0.0636473	-0.151479	0.0636473
	-	0.20302	fig|1664.9.peg.1601	Ribosomal RNA large subunit methyltransferase A (EC 2.1.1.51)	RNA Metabolism	RNA processing and modification	RNA methylation	KEGG_ENZYME:2.1.1.51	seq6	0.717753	0.465301	0.20302	-1.47163	0.20302
	-	-0.0233078	fig|1664.9.peg.1602	tRNA (cytidine(34)-2&#39;-O)-methyltransferase (EC 2.1.1.207)	RNA Metabolism	RNA processing and modification	RNA methylation	KEGG_ENZYME:2.1.1.207	seq6	0.0830887	0.93578	-0.0233078	0.229816	0.0233078
	-	-0.288439	fig|1664.9.peg.1603	FIG00742078: hypothetical protein					seq6	0.641509	0.517348	-0.288439	1.34153	0.288439
	-	-0.164848	fig|1664.9.peg.1604	Cell division protein FtsK	Cell Division and Cell Cycle	Cell Division and Cell Cycle - no subcategory	Bacterial Cytoskeleton		seq6	0.753073	0.448075	-0.164848	1.53131	0.164848
	-	-0.010366	fig|1664.9.peg.1605	FIG001621: Zinc protease					seq6	0.0263024	0.97884	-0.010366	0.0768599	0.010366
	-	-0.23892	fig|1664.9.peg.1606	FIG009210: peptidase, M16 family					seq6	1.32948	0.230604	-0.23892	2.49523	0.23892
	-	0.164454	fig|1664.9.peg.1608	Transcriptional regulator in cluster with unspecified monosaccharide ABC transport system					seq6	0.437793	0.634445	0.164454	-0.980012	0.164454
	-	-0.155259	fig|1664.9.peg.1610	RecA protein	DNA Metabolism	DNA repair;DNA replication	DNA repair system including RecA, MutS and a hypothetical protein;DNA repair, bacterial;DNA repair, bacterial RecFOR pathway;DNA-replication		seq6	0.527567	0.585207	-0.155259	1.1425	0.155259
	-	0.0234113	fig|1664.9.peg.1611	FIG002344: Hydrolase (HAD superfamily)					seq6	0.111414	0.900208	0.0234113	-0.300792	0.0234113
	-	-0.240253	fig|1664.9.peg.1613	FIG000605: protein co-occurring with transport systems (COG1739)					seq6	1.01376	0.315212	-0.240253	1.96603	0.240253
	-	0.0413146	fig|1664.9.peg.1616	Ribosomal subunit interface protein	Protein Metabolism	Protein biosynthesis	Ribosome activity modulation		seq6	0.160394	0.848635	0.0413146	-0.416975	0.0413146
	-	-0.119907	fig|1664.9.peg.1617	Protein export cytoplasm protein SecA ATPase RNA helicase (TC 3.A.5.1.1)					seq6	1.59809	0.170253	-0.119907	2.96163	0.119907
	-	0.345957	fig|1664.9.peg.1618	Peptide chain release factor 2	Protein Metabolism	Protein biosynthesis	Programmed frameshift;Translation termination factors bacterial		seq6	1.68934	0.151451	0.345957	-3.12523	0.345957
	-	-0.205575	fig|1664.9.peg.1619	Cell division transporter, ATP-binding protein FtsE (TC 3.A.5.1.1)					seq6	0.492738	0.612848	-0.205575	1.08017	0.205575
	-	0.00927114	fig|1664.9.peg.1620	Cell division protein FtsX					seq6	0.0207124	0.984776	0.00927114	-0.0608862	0.00927114
	-	0.165551	fig|1664.9.peg.1622	Alkaline phosphatase synthesis transcriptional regulatory protein PhoP	Phosphorus Metabolism	Phosphorus Metabolism - no subcategory	High affinity phosphate transporter and control of PHO regulon;Phosphate metabolism		seq6	0.636614	0.519337	0.165551	-1.33311	0.165551
	-	-0.0946989	fig|1664.9.peg.1624	Phosphate ABC transporter, periplasmic phosphate-binding protein PstS (TC 3.A.1.7.1)	Phosphorus Metabolism	Phosphorus Metabolism - no subcategory	High affinity phosphate transporter and control of PHO regulon;Phosphate metabolism		seq6	0.188835	0.816858	-0.0946989	0.481246	0.0946989
	-	-0.733101	fig|1664.9.peg.1626	Phosphate transport system permease protein PstA (TC 3.A.1.7.1)	Phosphorus Metabolism	Phosphorus Metabolism - no subcategory	High affinity phosphate transporter and control of PHO regulon;Phosphate metabolism		seq6	1.09792	0.292008	-0.733101	2.106	0.733101
	-	-0.0257559	fig|1664.9.peg.1627	Phosphate transport ATP-binding protein PstB (TC 3.A.1.7.1)	Phosphorus Metabolism	Phosphorus Metabolism - no subcategory	High affinity phosphate transporter and control of PHO regulon;Phosphate metabolism		seq6	0.10807	0.902556	-0.0257559	0.292569	0.0257559
	-	-0.0724106	fig|1664.9.peg.1628	Phosphate transport ATP-binding protein PstB (TC 3.A.1.7.1)	Phosphorus Metabolism	Phosphorus Metabolism - no subcategory	High affinity phosphate transporter and control of PHO regulon;Phosphate metabolism		seq6	0.290364	0.731702	-0.0724106	0.69607	0.0724106
	-	0.0170255	fig|1664.9.peg.1629	Phosphate transport system regulatory protein PhoU	Phosphorus Metabolism	Phosphorus Metabolism - no subcategory	High affinity phosphate transporter and control of PHO regulon;Phosphate metabolism		seq6	0.0331051	0.970273	0.0170255	-0.0960541	0.0170255
	-	0.220418	fig|1664.9.peg.1633	Hypothetical protein, homolog of fig|393130.3.peg.2627					seq6	1.37735	0.226091	0.220418	-2.57693	0.220418
	-	-0.188921	fig|1664.9.peg.1637	HPr kinase/phosphorylase (EC 2.7.1.-) (EC 2.7.4.-)	Regulation and Cell signaling	Regulation and Cell signaling - no subcategory	HPr catabolite repression system	KEGG_ENZYME:2.7.1.-,KEGG_ENZYME:2.7.4.-	seq6	1.39475	0.222475	-0.188921	2.60677	0.188921
	-	-0.0958776	fig|1664.9.peg.1639	Glycerol-3-phosphate dehydrogenase [NAD(P)+] (EC 1.1.1.94)	Carbohydrates;Fatty Acids, Lipids, and Isoprenoids	Phospholipids;Sugar alcohols	Glycerol and Glycerol-3-phosphate Uptake and Utilization;Glycerolipid and Glycerophospholipid Metabolism in Bacteria	KEGG_ENZYME:1.1.1.94	seq6	0.755589	0.450507	-0.0958776	1.53555	0.0958776
	-	0.0688696	fig|1664.9.peg.1641	Thioredoxin reductase (EC 1.8.1.9)	Nucleosides and Nucleotides;Sulfur Metabolism	Pyrimidines;Sulfur Metabolism - no subcategory	pyrimidine conversions;Thioredoxin-disulfide reductase	KEGG_ENZYME:1.8.1.9	seq6	0.34247	0.679878	0.0688696	-0.799469	0.0688696
	-	0.0764465	fig|1664.9.peg.1642	Phosphoglucosamine mutase (EC 5.4.2.10) / Phosphomannomutase (EC 5.4.2.8)	Carbohydrates;Cell Division and Cell Cycle;Cell Wall and Capsule	Capsular and extracellular polysacchrides;Cell Wall and Capsule - no subcategory;Checkpoint control;Monosaccharides	Bacterial checkpoint-control-related cluster;Mannose Metabolism;Sialic Acid Metabolism;UDP-N-acetylmuramate from Fructose-6-phosphate Biosynthesis	KEGG_ENZYME:5.4.2.10,KEGG_ENZYME:5.4.2.8	seq6	0.636139	0.518625	0.0764465	-1.33229	0.0764465
	-	-0.0593901	fig|1664.9.peg.1643	Nucleotidase YfbR, HD superfamily	Nucleosides and Nucleotides	Detoxification	Housecleaning nucleoside triphosphate pyrophosphatases		seq6	0.164956	0.847764	-0.0593901	0.42743	0.0593901
	-	0.00358248	fig|1664.9.peg.1644	Excinuclease ABC subunit B	DNA Metabolism	DNA repair	DNA repair, UvrABC system		seq6	0.0092091	0.997635	0.00358248	-0.0274141	0.00358248
	-	0.0964689	fig|1664.9.peg.1645	Excinuclease ABC subunit A	DNA Metabolism	DNA repair	DNA repair, UvrABC system		seq6	0.615401	0.530914	0.0964689	-1.29648	0.0964689
	-	0.266047	fig|1664.9.peg.1647	Hypothetical ATP-binding protein UPF0042, contains P-loop					seq6	1.33382	0.230806	0.266047	-2.50262	0.266047
	-	0.0779424	fig|1664.9.peg.1648	FIG002813: LPPG:FO 2-phospho-L-lactate transferase like, CofD-like					seq6	0.425575	0.635567	0.0779424	-0.95739	0.0779424
	-	-0.252544	fig|1664.9.peg.1649	FIG001886: Cytoplasmic hypothetical protein					seq6	0.338022	0.682395	-0.252544	0.790789	0.252544
	-	0.633758	fig|1664.9.peg.1650	Organic hydroperoxide resistance transcriptional regulator	Stress Response	Oxidative stress	Oxidative stress		seq6	1.07962	0.29625	0.633758	-2.07552	0.633758
	-	-0.0070076	fig|1664.9.peg.1651	Protein-disulfide isomerase					seq6	0.00911813	0.996729	-0.0070076	0.0271461	0.0070076
	-	-0.289771	fig|1664.9.peg.1652	ATP-dependent Clp protease proteolytic subunit (EC 3.4.21.92)	Protein Metabolism;Regulation and Cell signaling	Protein degradation;Regulation and Cell signaling - no subcategory	cAMP signaling in bacteria;Proteasome bacterial;Proteolysis in bacteria, ATP-dependent	KEGG_ENZYME:3.4.21.92	seq6	1.54406	0.184604	-0.289771	2.86611	0.289771
	-	-0.141046	fig|1664.9.peg.1654	Inosine-uridine preferring nucleoside hydrolase (EC 3.2.2.1)	Nucleosides and Nucleotides;RNA Metabolism	Purines;RNA processing and modification	Purine conversions;Queuosine-Archaeosine Biosynthesis	KEGG_ENZYME:3.2.2.1	seq6	0.725607	0.465655	-0.141046	1.48493	0.141046
	-	0.241273	fig|1664.9.peg.1656	oxidoreductase (putative)					seq6	0.786685	0.424157	0.241273	-1.58783	0.241273
	-	0.0161166	fig|1664.9.peg.1666	Alcohol dehydrogenase (EC 1.1.1.1)	Carbohydrates;Cofactors, Vitamins, Prosthetic Groups, Pigments;Fatty Acids, Lipids, and Isoprenoids	Fermentation;Folate and pterines;Phospholipids	5-FCL-like protein;Butanol Biosynthesis;Fermentations: Mixed acid;Glycerolipid and Glycerophospholipid Metabolism in Bacteria	KEGG_ENZYME:1.1.1.1	seq6	0.0429117	0.96865	0.0161166	-0.123273	0.0161166
	-	0.56522	fig|1664.9.peg.1674	Oligopeptide ABC transporter, periplasmic oligopeptide-binding protein OppA (TC 3.A.1.5.1)	Membrane Transport;Regulation and Cell signaling	ABC transporters;Regulation and Cell signaling - no subcategory	ABC transporter oligopeptide (TC 3.A.1.5.1);Sex pheromones in Enterococcus faecalis and other Firmicutes		seq6	2.33585	0.0667308	0.56522	-4.39065	0.56522
	-	0.139398	fig|1664.9.peg.1675	Organic hydroperoxide resistance protein	Stress Response	Oxidative stress	Oxidative stress		seq6	0.617396	0.531034	0.139398	-1.29994	0.139398
+	+	2.76259	fig|1664.9.peg.1236	PTS system, fructose-specific IIA component (EC 2.7.1.69) / PTS system, fructose-specific IIB component (EC 2.7.1.69) / PTS system, fructose-specific IIC component (EC 2.7.1.69)	Carbohydrates	Monosaccharides	Fructose utilization	KEGG_ENZYME:2.7.1.69,KEGG_ENZYME:2.7.1.69,KEGG_ENZYME:2.7.1.69	seq3	6.9099	5.60513e-05	2.76259	-28.5192	2.76259
+	+	3.15108	fig|1664.9.peg.1587	Glucan 1,6-alpha-glucosidase (EC 3.2.1.70)	Carbohydrates			KEGG_ENZYME:3.2.1.70	seq5	4.919	0.000997978	3.15108	-13.1285	3.15108
+	+	3.17387	fig|1664.9.peg.1237	1-phosphofructokinase (EC 2.7.1.56)	Carbohydrates	Monosaccharides	Fructose utilization	KEGG_ENZYME:2.7.1.56	seq3	4.02695	0.00535115	3.17387	-9.18271	3.17387
	-	0.0814323	fig|1664.9.peg.1685	Dipeptidase					seq7	0.0930797	0.923689	0.0814323	-0.255206	0.0814323
	-	-0.242316	fig|1664.9.peg.1687	hypothetical protein					seq7	0.451825	0.629901	-0.242316	1.00583	0.242316
	-	-0.162883	fig|1664.9.peg.1689	DNA helicase					seq7	0.62425	0.527818	-0.162883	1.31178	0.162883
	-	-0.10049	fig|1664.9.peg.1690	Tryptophanyl-tRNA synthetase (EC 6.1.1.2)	Protein Metabolism	Protein biosynthesis	tRNA aminoacylation, Trp	KEGG_ENZYME:6.1.1.2	seq7	0.82725	0.40358	-0.10049	1.65576	0.10049
	-	-0.22458	fig|1664.9.peg.1695	L-O-lysylphosphatidylglycerol synthase (EC 2.3.2.3)				KEGG_ENZYME:2.3.2.3	seq7	1.03675	0.306621	-0.22458	2.00424	0.22458
	-	-0.174964	fig|1664.9.peg.1696	Ribosomal RNA small subunit methyltransferase C (EC 2.1.1.52)	RNA Metabolism	RNA processing and modification	RNA methylation	KEGG_ENZYME:2.1.1.52	seq7	0.85415	0.386238	-0.174964	1.70067	0.174964
	-	-0.063271	fig|1664.9.peg.1697	hypothetical protein					seq7	0.155939	0.848239	-0.063271	0.406711	0.063271
	-	0.0341525	fig|1664.9.peg.1699	DNA polymerase III subunits gamma and tau (EC 2.7.7.7)	DNA Metabolism	DNA replication;DNA uptake, competence	DNA processing cluster;DNA-replication	KEGG_ENZYME:2.7.7.7	seq7	0.0378483	0.970894	0.0341525	-0.109284	0.0341525
	-	0.0345182	fig|1664.9.peg.1700	FIG000557: hypothetical protein co-occurring with RecR	DNA Metabolism	DNA uptake, competence	DNA processing cluster		seq7	0.0639107	0.95545	0.0345182	-0.179896	0.0345182
	-	0.0163698	fig|1664.9.peg.1701	Recombination protein RecR	DNA Metabolism	DNA repair;DNA replication;DNA uptake, competence	DNA processing cluster;DNA repair, bacterial RecFOR pathway;DNA-replication		seq7	0.0185657	0.984077	0.0163698	-0.054702	0.0163698
	-	0.1117	fig|1664.9.peg.1703	Thymidylate kinase (EC 2.7.4.9)	Nucleosides and Nucleotides	Pyrimidines	pyrimidine conversions	KEGG_ENZYME:2.7.4.9	seq7	0.374025	0.660427	0.1117	-0.860335	0.1117
	-	-0.00132132	fig|1664.9.peg.1704	protein from nitrogen regulatory protein P-II (GLNB) family, ortholog YAAQ B. subtilis					seq7	0.00261216	0.997287	-0.00132132	0.00783411	0.00132132
	-	0.251467	fig|1664.9.peg.1706	DNA replication intiation control protein YabA	Stress Response	Heat shock	Heat shock dnaK gene cluster extended		seq7	0.724436	0.463136	0.251467	-1.48295	0.251467
	-	0.0619636	fig|1664.9.peg.1707	rRNA small subunit methyltransferase I	RNA Metabolism;Stress Response	Heat shock;RNA processing and modification	16S rRNA modification within P site of ribosome;Heat shock dnaK gene cluster extended		seq7	0.16024	0.847792	0.0619636	-0.416622	0.0619636
	-	0.241402	fig|1664.9.peg.1709	TsaD/Kae1/Qri7 protein, required for threonylcarbamoyladenosine t(6)A37 formation in tRNA	Cell Division and Cell Cycle	Cell Division and Cell Cycle - no subcategory	Macromolecular synthesis operon;YgjD and YeaZ		seq7	1.2797	0.245351	0.241402	-2.41079	0.241402
	-	-0.360561	fig|1664.9.peg.1711	TsaB protein, required for threonylcarbamoyladenosine (t(6)A) formation in tRNA	Cell Division and Cell Cycle;Cell Wall and Capsule;Protein Metabolism	Cell Division and Cell Cycle - no subcategory;Cell Wall and Capsule - no subcategory;Protein biosynthesis	Ribosome biogenesis bacterial;YgjD and YeaZ;YjeE		seq7	1.4815	0.200414	-0.360561	2.75667	0.360561
	-	-0.129681	fig|1664.9.peg.1713	L-asparaginase (EC 3.5.1.1)	Amino Acids and Derivatives	ammonia assimilation;Glutamine, glutamate, aspartate, asparagine	Glutamine, Glutamate, Aspartate and Asparagine Biosynthesis	KEGG_ENZYME:3.5.1.1	seq7	0.541196	0.57208	-0.129681	1.16667	0.129681
	-	0.198092	fig|1664.9.peg.1715	PTS system, cellobiose-specific IIB component (EC 2.7.1.69)	Carbohydrates	Di- and oligosaccharides	Beta-Glucoside Metabolism	KEGG_ENZYME:2.7.1.69	seq7	0.504524	0.606592	0.198092	-1.10136	0.198092
	-	0.0400739	fig|1664.9.peg.1717	ABC transporter ATP-binding protein uup					seq7	0.252403	0.761534	0.0400739	-0.618079	0.0400739
	-	-0.126198	fig|1664.9.peg.1718	Redox-sensitive transcriptional regulator (AT-rich DNA-binding protein)	Stress Response	Oxidative stress	Oxidative stress		seq7	0.351455	0.675947	-0.126198	0.816923	0.126198
	-	-0.296339	fig|1664.9.peg.1720	Heat shock protein 60 family co-chaperone GroES	Protein Metabolism	Protein folding	GroEL GroES		seq7	0.40387	0.646507	-0.296339	0.916859	0.296339
	-	-0.248454	fig|1664.9.peg.1721	Heat shock protein 60 family chaperone GroEL	Protein Metabolism	Protein folding	GroEL GroES		seq7	2.58434	0.0527185	-0.248454	4.93994	0.248454
	-	-0.127995	fig|1664.9.peg.1722	Amino acid permease					seq7	0.418748	0.638515	-0.127995	0.944692	0.127995
	-	-0.25813	fig|1664.9.peg.1723	FIG006542: Phosphoesterase					seq7	1.44161	0.208568	-0.25813	2.6875	0.25813
	-	-0.0972757	fig|1664.9.peg.1724	DNA mismatch repair protein MutS	DNA Metabolism	DNA repair	DNA repair system including RecA, MutS and a hypothetical protein;DNA repair, bacterial MutL-MutS system		seq7	0.542971	0.574767	-0.0972757	1.16981	0.0972757
	-	-0.0246992	fig|1664.9.peg.1725	DNA mismatch repair protein MutL	DNA Metabolism	DNA repair	DNA repair, bacterial MutL-MutS system		seq7	0.112543	0.899018	-0.0246992	0.30356	0.0246992
	-	0.33253	fig|1664.9.peg.1727	Lysine decarboxylase family					seq7	1.33079	0.231158	0.33253	-2.49746	0.33253
	-	0.226253	fig|1664.9.peg.1729	Holliday junction DNA helicase RuvB	DNA Metabolism	DNA recombination;DNA replication	DNA-replication;RuvABC plus a hypothetical		seq7	1.31878	0.233827	0.226253	-2.47704	0.226253
	-	0.0892234	fig|1664.9.peg.1730	S-adenosylmethionine:tRNA ribosyltransferase-isomerase (EC 5.-.-.-)	RNA Metabolism	RNA processing and modification	Queuosine-Archaeosine Biosynthesis;tRNA modification Bacteria	KEGG_ENZYME:5.-.-.-	seq7	0.401247	0.644627	0.0892234	-0.911929	0.0892234
	-	0.076509	fig|1664.9.peg.1731	Histone acetyltransferase HPA2 and related acetyltransferases					seq7	0.122173	0.886102	0.076509	-0.326976	0.076509
	-	-0.11783	fig|1664.9.peg.1739	tRNA-guanine transglycosylase (EC 2.4.2.29)	RNA Metabolism	RNA processing and modification	Queuosine-Archaeosine Biosynthesis;tRNA modification Bacteria	KEGG_ENZYME:2.4.2.29	seq7	0.659848	0.50861	-0.11783	1.37301	0.11783
	-	0.0549822	fig|1664.9.peg.1740	Preprotein translocase subunit YajC (TC 3.A.5.1.1)					seq7	0.100729	0.9133	0.0549822	-0.274377	0.0549822
	-	-0.0806394	fig|1664.9.peg.1742	Mn-dependent transcriptional regulator MntR					seq7	0.164275	0.84679	-0.0806394	0.425873	0.0806394
	-	-0.0249519	fig|1664.9.peg.1743	Glucose-6-phosphate 1-dehydrogenase (EC 1.1.1.49)	Carbohydrates	Central carbohydrate metabolism	Pentose phosphate pathway	KEGG_ENZYME:1.1.1.49	seq7	0.546796	0.573516	-0.0249519	1.17657	0.0249519
	-	-0.364335	fig|1664.9.peg.1745	FIG009439: Cytosolic protein containing multiple CBS domains					seq7	1.06568	0.29331	-0.364335	2.05233	0.364335
	-	-0.157407	fig|1664.9.peg.1746	FIG146085: 3&#39;-to-5&#39;oligoribonuclease A, Bacillus type	RNA Metabolism	RNA processing and modification	RNA processing and degradation, bacterial		seq7	0.834108	0.399635	-0.157407	1.66722	0.157407
	-	-0.0455036	fig|1664.9.peg.1747	DEAD-box ATP-dependent RNA helicase CshB (EC 3.6.4.13)				KEGG_ENZYME:3.6.4.13	seq7	0.154681	0.847311	-0.0455036	0.403801	0.0455036
	-	-0.232635	fig|1664.9.peg.1749	Alanyl-tRNA synthetase (EC 6.1.1.7)	Protein Metabolism	Protein biosynthesis	tRNA aminoacylation, Ala	KEGG_ENZYME:6.1.1.7	seq7	0.891022	0.372878	-0.232635	1.7621	0.232635
	-	0.158452	fig|1664.9.peg.1750	FIG01055109: hypothetical protein					seq7	0.402901	0.645629	0.158452	-0.915038	0.158452
	-	0.080687	fig|1664.9.peg.1751	Putative Holliday junction resolvase YqgF					seq7	0.242304	0.771378	0.080687	-0.596898	0.080687
	-	-0.145135	fig|1664.9.peg.1755	Recombination inhibitory protein MutS2	DNA Metabolism	DNA repair	DNA repair, bacterial MutL-MutS system		seq7	1.09452	0.291961	-0.145135	2.10033	0.145135
	-	-0.265121	fig|1664.9.peg.1756	Thioredoxin					seq7	0.418801	0.639613	-0.265121	0.94479	0.265121
	-	0.0496573	fig|1664.9.peg.1758	D-alanine--poly(phosphoribitol) ligase subunit 1 (EC 6.1.1.13)	Cell Wall and Capsule	Gram-Positive cell wall components	D-Alanyl Lipoteichoic Acid Biosynthesis;Teichoic and lipoteichoic acids biosynthesis	KEGG_ENZYME:6.1.1.13	seq7	0.288133	0.733171	0.0496573	-0.691555	0.0496573
	-	-0.144445	fig|1664.9.peg.1761	Poly(glycerophosphate chain) D-alanine transfer protein DltD	Cell Wall and Capsule	Gram-Positive cell wall components	D-Alanyl Lipoteichoic Acid Biosynthesis;Teichoic and lipoteichoic acids biosynthesis		seq7	0.561996	0.566349	-0.144445	1.20335	0.144445
	-	-0.251251	fig|1664.9.peg.1763	hypothetical protein					seq8	1.8684	0.132628	-0.251251	3.45563	0.251251
	-	0.00101948	fig|1664.9.peg.1764	2-dehydropantoate 2-reductase (EC 1.1.1.169)	Cofactors, Vitamins, Prosthetic Groups, Pigments	Coenzyme A	Coenzyme A Biosynthesis	KEGG_ENZYME:1.1.1.169	seq8	0.00527312	0.998896	0.00101948	-0.0157668	0.00101948
	-	-0.166778	fig|1664.9.peg.1765	Universal stress protein family					seq8	0.804775	0.417558	-0.166778	1.61816	0.166778
	-	-0.326699	fig|1664.9.peg.1767	hypothetical protein					seq8	1.44195	0.209732	-0.326699	2.68808	0.326699
	-	-0.0614495	fig|1664.9.peg.1768	Cyclopropane-fatty-acyl-phospholipid synthase (EC 2.1.1.79)				KEGG_ENZYME:2.1.1.79	seq8	0.0882187	0.928255	-0.0614495	0.242903	0.0614495
	-	-0.0965228	fig|1664.9.peg.1772	D-alanine--D-alanine ligase (EC 6.3.2.4)	Cell Wall and Capsule	Cell Wall and Capsule - no subcategory	Peptidoglycan Biosynthesis;Peptidoglycan biosynthesis--gjo	KEGG_ENZYME:6.3.2.4	seq8	0.286348	0.731618	-0.0965228	0.687934	0.0965228
	-	-0.394942	fig|1664.9.peg.1773	small heat shock protein					seq8	1.07585	0.294234	-0.394942	2.06925	0.394942
	-	0.142209	fig|1664.9.peg.1776	Neutral endopeptidase O (EC 3.4.24.-)				KEGG_ENZYME:3.4.24.-	seq8	0.995417	0.32304	0.142209	-1.93557	0.142209
	-	0.486637	fig|1664.9.peg.1777	Maltose O-acetyltransferase (EC 2.3.1.79)				KEGG_ENZYME:2.3.1.79	seq8	1.04943	0.299998	0.486637	-2.02531	0.486637
	-	-0.510655	fig|1664.9.peg.1783	Extracellular protein					seq8	2.50176	0.0531327	-0.510655	4.75285	0.510655
	-	-0.191438	fig|1664.9.peg.1786	Adenylosuccinate synthetase (EC 6.3.4.4)	Nucleosides and Nucleotides	Purines	Purine conversions	KEGG_ENZYME:6.3.4.4	seq8	0.570693	0.561485	-0.191438	1.21862	0.191438
	-	-0.379626	fig|1664.9.peg.1789	Sortase A, LPXTG specific	Cell Wall and Capsule	Gram-Positive cell wall components	Sortase		seq8	1.0502	0.300576	-0.379626	2.02659	0.379626
	-	0.165591	fig|1664.9.peg.1791	Two-component response regulator SA14-24					seq8	1.04819	0.299751	0.165591	-2.02324	0.165591
	-	0.0942278	fig|1664.9.peg.1792	Two-component sensor kinase SA14-24					seq8	0.189191	0.817319	0.0942278	-0.482039	0.0942278
	-	-0.444175	fig|1664.9.peg.1793	FIG011501: YycH protein					seq8	0.627867	0.52472	-0.444175	1.31803	0.444175
	-	-0.240161	fig|1664.9.peg.1796	Serine protease, DegP/HtrA, do-like (EC 3.4.21.-)				KEGG_ENZYME:3.4.21.-	seq8	1.20272	0.255008	-0.240161	2.28113	0.240161
	-	-0.493997	fig|1664.9.peg.1797	LSU m3Psi1915 methyltransferase RlmH	Protein Metabolism;RNA Metabolism	Protein biosynthesis;RNA processing and modification	Ribosome biogenesis bacterial;RNA methylation;tRNA modification Bacteria		seq8	2.07361	0.0937775	-0.493997	3.85193	0.493997
	-	-0.114835	fig|1664.9.peg.1803	Adenine deaminase (EC 3.5.4.2)	Nucleosides and Nucleotides	Purines	Purine conversions	KEGG_ENZYME:3.5.4.2	seq8	0.31229	0.709013	-0.114835	0.740055	0.114835
	-	0.0833817	fig|1664.9.peg.1809	Arginine/ornithine antiporter ArcD	Amino Acids and Derivatives	Arginine;urea cycle, polyamines	Arginine and Ornithine Degradation;Arginine Deiminase Pathway;Polyamine Metabolism		seq8	0.189867	0.819459	0.0833817	-0.483539	0.0833817
	-	-0.0213165	fig|1664.9.peg.1810	Signal peptidase I (EC 3.4.21.89)	Protein Metabolism	Protein processing and modification	Signal peptidase	KEGG_ENZYME:3.4.21.89	seq8	0.0296296	0.973593	-0.0213165	0.0862806	0.0213165
	-	-0.128954	fig|1664.9.peg.1812	D-aspartate ligase (EC 6.3.1.12)				KEGG_ENZYME:6.3.1.12	seq8	1.31877	0.232589	-0.128954	2.47702	0.128954
	-	-0.00554562	fig|1664.9.peg.1813	Aspartate racemase (EC 5.1.1.13)	Amino Acids and Derivatives	ammonia assimilation;Glutamine, glutamate, aspartate, asparagine	Glutamine, Glutamate, Aspartate and Asparagine Biosynthesis	KEGG_ENZYME:5.1.1.13	seq8	0.0187064	0.984869	-0.00554562	0.0551082	0.00554562
	-	-0.187224	fig|1664.9.peg.1814	Phosphoglycerate mutase (EC 5.4.2.1)	Carbohydrates;Miscellaneous	Central carbohydrate metabolism;Miscellaneous - no subcategory	Glycolysis and Gluconeogenesis;Phosphoglycerate mutase protein family	KEGG_ENZYME:5.4.2.1	seq8	1.2293	0.251075	-0.187224	2.3258	0.187224
	-	-0.110368	fig|1664.9.peg.1815	Beta-lactamase class C and other penicillin binding proteins	Virulence, Disease and Defense	Resistance to antibiotics and toxic compounds	Beta-lactamase		seq8	0.111211	0.89948	-0.110368	0.300293	0.110368
	-	-0.121513	fig|1664.9.peg.1818	Thiol peroxidase, Tpx-type (EC 1.11.1.15)	Sulfur Metabolism	Sulfur Metabolism - no subcategory	Thioredoxin-disulfide reductase	KEGG_ENZYME:1.11.1.15	seq8	0.514138	0.595846	-0.121513	1.11857	0.121513
	-	-0.0144343	fig|1664.9.peg.1820	similar to Cell wall-associated hydrolase (invasion-associated proteins)					seq8	0.0384536	0.974072	-0.0144343	0.110964	0.0144343
	-	0.496843	fig|1664.9.peg.1822	hypothetical protein					seq8	0.350271	0.67554	0.496843	-0.814629	0.496843
	-	-0.328346	fig|1664.9.peg.1825	hypothetical protein					seq8	0.282298	0.732784	-0.328346	0.679702	0.328346
	-	-0.242384	fig|1664.9.peg.1834	GTP-binding protein HflX	Protein Metabolism;Stress Response	Protein biosynthesis;Stress Response - no subcategory	Hfl operon;Universal GTPases		seq8	0.858364	0.38484	-0.242384	1.7077	0.242384
	-	-0.708006	fig|1664.9.peg.1835	1,3-propanediol dehydrogenase (EC 1.1.1.202)				KEGG_ENZYME:1.1.1.202	seq8	2.59287	0.0540973	-0.708006	4.95953	0.708006
	-	-0.138576	fig|1664.9.peg.1839	ABC transporter, ATP-binding protein					seq8	0.749372	0.449407	-0.138576	1.52507	0.138576
	-	-0.218431	fig|1664.9.peg.1840	ABC-type antimicrobial peptide transport system, permease component					seq8	1.40073	0.222127	-0.218431	2.61703	0.218431
	-	0.105189	fig|1664.9.peg.1842	Hexuronate utilization operon transcriptional repressor ExuR					seq8	0.214277	0.79459	0.105189	-0.537053	0.105189
+	+	3.21333	fig|1664.9.peg.1238	Transcriptional repressor of the fructose operon, DeoR family	Carbohydrates	Monosaccharides	Fructose utilization		seq3	5.97889	0.000159395	3.21333	-19.884	3.21333
+	+	4.53253	fig|1664.9.peg.1588	Fructokinase (EC 2.7.1.4)	Carbohydrates	Di- and oligosaccharides;Monosaccharides	Fructose utilization;Sucrose utilization	KEGG_ENZYME:2.7.1.4	seq5	3.74762	0.00857321	4.53253	-8.18813	4.53253
	-	0.164243	fig|1664.9.peg.1848	Pyruvate oxidase (EC 1.2.3.3)	Carbohydrates	Central carbohydrate metabolism	Pyruvate metabolism II: acetyl-CoA, acetogenesis from pyruvate	KEGG_ENZYME:1.2.3.3	seq9	0.883121	0.37613	0.164243	-1.74894	0.164243
	-	0.0969796	fig|1664.9.peg.1853	FIG00749372: hypothetical protein					seq9	0.180556	0.826852	0.0969796	-0.462755	0.0969796
	+	1.78365	fig|1664.9.peg.1858	PTS system, N-acetylglucosamine-specific IIA component / PTS system, N-acetylglucosamine-specific IIB component (EC 2.7.1.69) / PTS system, N-acetylglucosamine-specific IIC component	Carbohydrates;Cell Wall and Capsule	Aminosugars;Capsular and extracellular polysacchrides	Chitin and N-acetylglucosamine utilization;Sialic Acid Metabolism	KEGG_ENZYME:2.7.1.69	seq9	1.7712	0.141545	1.78365	-3.27464	1.78365
	+	1.29344	fig|1664.9.peg.1860	PTS system, trehalose-specific IIB component (EC 2.7.1.69) / PTS system, trehalose-specific IIC component (EC 2.7.1.69) / PTS system, trehalose-specific IIA component (EC 2.7.1.69)	Carbohydrates	Di- and oligosaccharides	Trehalose Uptake and Utilization	KEGG_ENZYME:2.7.1.69,KEGG_ENZYME:2.7.1.69,KEGG_ENZYME:2.7.1.69	seq9	2.13585	0.0854227	1.29344	-3.97632	1.29344
	-	0.0336218	fig|1664.9.peg.1867	Glycosyltransferase LafB, responsible for the formation of Gal-Glc-DAG	Cell Wall and Capsule	Gram-Positive cell wall components	Polyglycerolphosphate lipoteichoic acid biosynthesis		seq9	0.098245	0.917378	0.0336218	-0.268177	0.0336218
	-	0.143912	fig|1664.9.peg.1868	Lipoteichoic acid synthase LtaS Type IIb	Cell Wall and Capsule	Gram-Positive cell wall components	Polyglycerolphosphate lipoteichoic acid biosynthesis		seq9	0.729905	0.462325	0.143912	-1.4922	0.143912
	-	0.225395	fig|1664.9.peg.1872	Cytosine deaminase (EC 3.5.4.1)	Amino Acids and Derivatives;Nucleosides and Nucleotides	Amino Acids and Derivatives - no subcategory;Pyrimidines	Creatine and Creatinine Degradation;pyrimidine conversions	KEGG_ENZYME:3.5.4.1	seq9	0.604188	0.534521	0.225395	-1.27704	0.225395
	-	-0.0192542	fig|1664.9.peg.1874	DNA-binding response regulator, OmpR family					seq9	0.034767	0.971032	-0.0192542	0.100704	0.0192542
	-	-0.0665846	fig|1664.9.peg.1876	Hydrolase (HAD superfamily) in cluster with DUF1447	RNA Metabolism	RNA processing and modification	Queuosine-Archaeosine Biosynthesis		seq9	0.514165	0.597085	-0.0665846	1.11861	0.0665846
	-	-0.0846291	fig|1664.9.peg.1893	Chaperone protein DnaJ	Protein Metabolism;Stress Response	Heat shock;Protein folding	GroEL GroES;Heat shock dnaK gene cluster extended;Protein chaperones		seq9	0.542835	0.573684	-0.0846291	1.16957	0.0846291
	-	-0.0652676	fig|1664.9.peg.1894	Chaperone protein DnaK	Protein Metabolism;Stress Response	Heat shock;Protein folding	GroEL GroES;Heat shock dnaK gene cluster extended;Protein chaperones		seq9	0.3075	0.713457	-0.0652676	0.730508	0.0652676
	-	0.1022	fig|1664.9.peg.1895	Heat shock protein GrpE	Protein Metabolism;Stress Response	Heat shock;Protein folding	GroEL GroES;Heat shock dnaK gene cluster extended;Protein chaperones		seq9	0.681529	0.492638	0.1022	-1.41006	0.1022
	-	-0.0783248	fig|1664.9.peg.1896	Heat-inducible transcription repressor HrcA	Protein Metabolism;Stress Response	Heat shock;Protein folding	GroEL GroES;Heat shock dnaK gene cluster extended		seq9	0.172104	0.839637	-0.0783248	0.443695	0.0783248
	-	0.0911455	fig|1664.9.peg.1899	Riboflavin kinase (EC 2.7.1.26) / FMN adenylyltransferase (EC 2.7.7.2)	Cofactors, Vitamins, Prosthetic Groups, Pigments	Riboflavin, FMN, FAD	riboflavin to FAD;Riboflavin, FMN and FAD metabolism;Riboflavin, FMN and FAD metabolism in plants	KEGG_ENZYME:2.7.1.26,KEGG_ENZYME:2.7.7.2	seq9	0.396252	0.647468	0.0911455	-0.902521	0.0911455
	-	-0.200109	fig|1664.9.peg.1900	tRNA pseudouridine synthase B (EC 4.2.1.70)	Cofactors, Vitamins, Prosthetic Groups, Pigments;RNA Metabolism	Riboflavin, FMN, FAD;RNA processing and modification	Riboflavin, FMN and FAD metabolism in plants;RNA pseudouridine syntheses;tRNA modification Bacteria;tRNA processing	KEGG_ENZYME:4.2.1.70	seq9	0.880074	0.375227	-0.200109	1.74387	0.200109
	-	0.340889	fig|1664.9.peg.1906	Ribosome-binding factor A	Protein Metabolism	Protein biosynthesis	Translation initiation factors bacterial		seq9	0.86624	0.381412	0.340889	-1.72083	0.340889
	-	-0.00639725	fig|1664.9.peg.1907	Translation initiation factor 2	Protein Metabolism	Protein biosynthesis	Translation initiation factors bacterial;Universal GTPases		seq9	0.0429697	0.969659	-0.00639725	0.123432	0.00639725
	-	-0.483236	fig|1664.9.peg.1908	ribosomal protein L7Ae family protein	RNA Metabolism	Transcription	Transcription factors bacterial		seq9	1.34733	0.230022	-0.483236	2.52563	0.483236
	-	0.0937037	fig|1664.9.peg.1909	COG2740: Predicted nucleic-acid-binding protein implicated in transcription termination	RNA Metabolism	Transcription	Transcription factors bacterial		seq9	0.143167	0.859799	0.0937037	-0.376964	0.0937037
	-	-0.0194497	fig|1664.9.peg.1910	Transcription termination protein NusA	RNA Metabolism	Transcription	Transcription factors bacterial		seq9	0.0688804	0.953851	-0.0194497	0.192988	0.0194497
	-	-0.129326	fig|1664.9.peg.1911	FIG000325: clustered with transcription termination protein NusA	RNA Metabolism	Transcription	Transcription factors bacterial		seq9	0.254416	0.759147	-0.129326	0.622278	0.129326
+	+	5.85047	fig|1664.9.peg.1585	Sucrose-6-phosphate hydrolase (EC 3.2.1.B3)					seq5	6.19563	0.000193541	5.85047	-21.6305	5.85047
+	+	7.13618	fig|1664.9.peg.1586	PTS system, sucrose-specific IIB component (EC 2.7.1.69) / PTS system, sucrose-specific IIC component (EC 2.7.1.69) / PTS system, sucrose-specific IIA component (EC 2.7.1.69)	Carbohydrates	Di- and oligosaccharides	Sucrose utilization	KEGG_ENZYME:2.7.1.69,KEGG_ENZYME:2.7.1.69,KEGG_ENZYME:2.7.1.69	seq5	7.62047	2.18296e-05	7.13618	-37.5106	7.13618
					* manually assigned

## Sheet: tTests_pH-values
		pH values prior to protein isolation
		mMRS-glucose	mMRS-sucrose
	Replicates
	#1	4.09	4.14
	#2	4.11	4.18
	#3	4.09	4.18
	#4	4.09	4.16
	Average	4.095	4.165
	StDev.	0.01	0.0191485
	Two sample T-Test (assuming equal variances)
		Variable 1	Variable 2
	Average	4.095	4.165
	Variance	0.0001	0.000366667
	Observables	4	4
	Pooled Variance	0.000233333
	Hypothesis (Mean difference)	0
	dF	6
	t-statistic	-6.48074
	P(T<=t) two sided	0.000641313	(<0.01)
	critical t value (two sided)	3.70743
